# Supplementary material for: Visual Background Choice and Light Environment Affect Male Guppy Visual Contrast
Source: Vision (Basel). 2022 Sep 7;6(3):56. doi: 10.3390/vision6030056 (PMC9500966; doi:10.3390/vision6030056)
Supplement: Supplementary file 1 [file vision-06-00056-s001.zip]

Archive with 18 entries (13 files):
- Supplement/
- Supplement/.DS_Store
- Supplement/DataForDepositWithPaper/
- Supplement/DataForDepositWithPaper/AMBLIGHT.txt
- Supplement/DataForDepositWithPaper/FieldBehaviourData.csv
- Supplement/DataForDepositWithPaper/Guppyeye4cone2016.csv
- Supplement/DataForDepositWithPaper/MeanGuppyReflectances.txt
- Supplement/DataForDepositWithPaper/ModalValues.csv
- Supplement/DataForDepositWithPaper/SidewellingRadianceMnAndSD.txt
- Supplement/DataForDepositWithPaper/SubstrateReflectance.txt
- Supplement/EndlerEtAlGuppyBackgroundChoiceSupplementFULL.pdf
- Supplement/RotatingTetrahedronAndData.mp4
- __MACOSX/
- __MACOSX/Supplement/
- __MACOSX/Supplement/._.DS_Store
- __MACOSX/Supplement/._EndlerEtAlGuppyBackgroundChoiceSupplementFULL.pdf
- __MACOSX/Supplement/DataForDepositWithPaper/
- __MACOSX/Supplement/DataForDepositWithPaper/._AMBLIGHT.txt
