# Supplementary material for: Visual Background Choice and Light Environment Affect Male Guppy Visual Contrast
Source: Vision (Basel). 2022 Sep 7;6(3):56. doi: 10.3390/vision6030056 (PMC9500966; doi:10.3390/vision6030056)
Supplement: Supplementary file 1 [file vision-06-00056-s001.zip › Supplement/DataForDepositWithPaper/AMBLIGHT.txt]

Typical Irradiance Spectra, Endler 1993
 201  4 wavelengths & number of scans
WAVELENGTHS
 300.0 302.0 304.0 306.0 308.0 310.0 312.0 314.0 316.0 318.0
 320.0 322.0 324.0 326.0 328.0 330.0 332.0 334.0 336.0 338.0
 340.0 342.0 344.0 346.0 348.0 350.0 352.0 354.0 356.0 358.0
 360.0 362.0 364.0 366.0 368.0 370.0 372.0 374.0 376.0 378.0
 380.0 382.0 384.0 386.0 388.0 390.0 392.0 394.0 396.0 398.0
 400.0 402.0 404.0 406.0 408.0 410.0 412.0 414.0 416.0 418.0
 420.0 422.0 424.0 426.0 428.0 430.0 432.0 434.0 436.0 438.0
 440.0 442.0 444.0 446.0 448.0 450.0 452.0 454.0 456.0 458.0
 460.0 462.0 464.0 466.0 468.0 470.0 472.0 474.0 476.0 478.0
 480.0 482.0 484.0 486.0 488.0 490.0 492.0 494.0 496.0 498.0
 500.0 502.0 504.0 506.0 508.0 510.0 512.0 514.0 516.0 518.0
 520.0 522.0 524.0 526.0 528.0 530.0 532.0 534.0 536.0 538.0
 540.0 542.0 544.0 546.0 548.0 550.0 552.0 554.0 556.0 558.0
 560.0 562.0 564.0 566.0 568.0 570.0 572.0 574.0 576.0 578.0
 580.0 582.0 584.0 586.0 588.0 590.0 592.0 594.0 596.0 598.0
 600.0 602.0 604.0 606.0 608.0 610.0 612.0 614.0 616.0 618.0
 620.0 622.0 624.0 626.0 628.0 630.0 632.0 634.0 636.0 638.0
 640.0 642.0 644.0 646.0 648.0 650.0 652.0 654.0 656.0 658.0
 660.0 662.0 664.0 666.0 668.0 670.0 672.0 674.0 676.0 678.0
 680.0 682.0 684.0 686.0 688.0 690.0 692.0 694.0 696.0 698.0
 700.0
1 FOREST SHADE
 0.001035 0.001365 0.002037 0.003113 0.004972 0.007147 0.009330 0.010913 0.013422 0.015757
 0.017210 0.021364 0.025989 0.028504 0.031315 0.031438 0.031142 0.031067 0.032980 0.035132
 0.035072 0.034078 0.034549 0.035130 0.037324 0.038765 0.040633 0.037492 0.034362 0.037441
 0.039596 0.043110 0.047255 0.048055 0.047890 0.043946 0.040790 0.045509 0.049869 0.046959
 0.038868 0.037187 0.040916 0.043407 0.048879 0.044092 0.040290 0.043951 0.053954 0.067975
 0.072117 0.071016 0.069123 0.070063 0.071103 0.073358 0.074520 0.074350 0.072806 0.073272
 0.072821 0.071761 0.070839 0.067159 0.061764 0.066495 0.072042 0.075349 0.074402 0.075087
 0.079796 0.081489 0.081770 0.085026 0.088238 0.086981 0.085118 0.086925 0.087381 0.087489
 0.088707 0.087400 0.085660 0.085458 0.084910 0.085922 0.086868 0.086867 0.087927 0.089066
 0.089337 0.086149 0.080007 0.081695 0.085985 0.086056 0.087598 0.089005 0.087969 0.085922
 0.085024 0.086561 0.088682 0.089107 0.090354 0.090800 0.089688 0.086851 0.085245 0.091007
 0.095225 0.098080 0.097204 0.098771 0.104200 0.104320 0.104823 0.106939 0.106668 0.105150
 0.105359 0.106906 0.107779 0.110270 0.110633 0.111293 0.111791 0.110804 0.107896 0.107282
 0.108184 0.107660 0.106209 0.105026 0.102855 0.102941 0.102833 0.101224 0.100369 0.100784
 0.102370 0.102518 0.100513 0.095782 0.092313 0.094808 0.095387 0.095863 0.096442 0.096244
 0.096312 0.097338 0.097221 0.096196 0.094739 0.093630 0.092325 0.090983 0.091683 0.092592
 0.091981 0.090325 0.089536 0.088820 0.088893 0.089703 0.090501 0.091131 0.091743 0.090277
 0.089525 0.088738 0.086241 0.083788 0.083629 0.084463 0.082512 0.077029 0.080229 0.084020
 0.084081 0.083166 0.082362 0.082118 0.082035 0.081022 0.081011 0.080901 0.080905 0.081073
 0.081259 0.080945 0.073953 0.068983 0.075900 0.083090 0.087996 0.097227 0.104994 0.109776
 0.117897
2 WOODLAND SHADE
 0.003278 0.004758 0.007824 0.012683 0.020680 0.030058 0.039268 0.049344 0.061213 0.072131
 0.079409 0.099224 0.122172 0.135067 0.149819 0.151375 0.151449 0.150566 0.158093 0.170155
 0.171235 0.165463 0.166849 0.171008 0.182813 0.190679 0.200051 0.183872 0.168839 0.185123
 0.195966 0.213681 0.233793 0.239024 0.237982 0.217831 0.202687 0.227234 0.250545 0.235189
 0.194159 0.185018 0.204726 0.216597 0.243396 0.219659 0.201022 0.218472 0.268380 0.339238
 0.358703 0.352223 0.342377 0.347432 0.352432 0.363601 0.367975 0.365624 0.357922 0.358489
 0.355906 0.349899 0.344204 0.324896 0.298716 0.321838 0.347753 0.362411 0.356482 0.359635
 0.379906 0.386343 0.386040 0.398895 0.412165 0.406153 0.396473 0.403103 0.404048 0.402565
 0.406857 0.399599 0.389922 0.386240 0.382066 0.383457 0.384822 0.380972 0.381923 0.383835
 0.382252 0.367186 0.341585 0.346387 0.360534 0.358887 0.362285 0.365500 0.360002 0.351146
 0.345574 0.348607 0.353766 0.352928 0.354301 0.352495 0.345019 0.330169 0.320177 0.335340
 0.344295 0.348009 0.340294 0.341149 0.353824 0.350048 0.348636 0.351627 0.347255 0.340249
 0.339086 0.341483 0.339350 0.343873 0.343200 0.343059 0.342528 0.338631 0.330334 0.327843
 0.329425 0.327850 0.323364 0.319628 0.314100 0.315051 0.315756 0.311796 0.309441 0.311945
 0.317770 0.317686 0.311283 0.294152 0.282757 0.290427 0.291492 0.292496 0.294263 0.294352
 0.294380 0.297112 0.296339 0.293411 0.289272 0.286250 0.282542 0.279005 0.280304 0.282598
 0.279448 0.274135 0.269870 0.265112 0.264258 0.266578 0.269340 0.271311 0.273235 0.270544
 0.268884 0.267122 0.259345 0.251463 0.251766 0.254489 0.248637 0.232719 0.243758 0.254911
 0.257151 0.255570 0.254472 0.253694 0.252219 0.249371 0.248833 0.248520 0.247117 0.245970
 0.245286 0.240945 0.214227 0.193462 0.206071 0.216711 0.219539 0.231086 0.236162 0.231483
 0.236125
3 SMALL GAPS
 0.014802 0.016523 0.021274 0.030466 0.046316 0.063099 0.083004 0.102195 0.124249 0.145542
 0.162107 0.202052 0.249691 0.279113 0.309310 0.314404 0.318302 0.320116 0.336848 0.364994
 0.369416 0.362544 0.371281 0.382904 0.410285 0.429568 0.455139 0.423509 0.393632 0.434477
 0.464373 0.512146 0.564248 0.580878 0.585518 0.540942 0.509051 0.577523 0.640933 0.605873
 0.506364 0.488705 0.544997 0.582724 0.661089 0.601702 0.559631 0.612597 0.759735 0.968227
 1.032416 1.024278 1.009430 1.036207 1.062808 1.106637 1.130519 1.137688 1.124334 1.140862
 1.144425 1.138310 1.133006 1.081906 1.005797 1.098531 1.202583 1.266619 1.256355 1.283972
 1.374507 1.412968 1.428929 1.492673 1.560129 1.554144 1.531552 1.577172 1.598288 1.609174
 1.643663 1.630912 1.607299 1.609053 1.612032 1.639218 1.665048 1.667804 1.692475 1.720380
 1.731650 1.680931 1.576652 1.616672 1.701342 1.706766 1.742369 1.775568 1.761532 1.729428
 1.716979 1.750934 1.791548 1.800350 1.823188 1.829517 1.805662 1.742220 1.704827 1.805045
 1.869249 1.908605 1.882032 1.902912 1.995869 1.991544 2.000532 2.033401 2.025156 2.000332
 2.011111 2.042514 2.047256 2.091749 2.105743 2.119519 2.136664 2.130098 2.091874 2.094185
 2.123032 2.129569 2.118030 2.112763 2.093266 2.115733 2.136098 2.125087 2.127876 2.161813
 2.213237 2.229918 2.202162 2.105437 2.045888 2.116823 2.139109 2.162806 2.189806 2.200102
 2.217956 2.260523 2.268397 2.261887 2.248812 2.240288 2.226239 2.212282 2.247708 2.283598
 2.274926 2.245072 2.231704 2.217896 2.228763 2.263261 2.299494 2.329408 2.355893 2.346878
 2.351290 2.351722 2.301429 2.253123 2.270959 2.311090 2.269928 2.143902 2.254134 2.369419
 2.395092 2.391686 2.394934 2.405805 2.410111 2.399082 2.407722 2.418820 2.428272 2.429344
 2.434828 2.409132 2.163655 1.973973 2.123644 2.251911 2.296766 2.429311 2.505416 2.481126
 2.545204
4 OPEN/CLOUDY
 0.159755 0.127543 0.114919 0.170057 0.280769 0.387563 0.569373 0.678489 0.859719 1.035000
 1.111033 1.414437 1.786329 1.978007 2.222936 2.241073 2.225693 2.267482 2.382401 2.482955
 2.483681 2.515313 2.572627 2.617899 2.742104 2.878934 2.972233 2.753858 2.574949 2.808125
 2.941762 3.224273 3.556842 3.622718 3.635051 3.397377 3.177550 3.495610 3.883608 3.694252
 3.097455 2.946841 3.240814 3.504171 3.941648 3.557423 3.287391 3.581945 4.379706 5.583893
 5.947949 5.837238 5.725220 5.832159 5.896874 6.137595 6.195490 6.217691 6.133823 6.185914
 6.169227 6.072590 6.012954 5.713322 5.308928 5.725801 6.199698 6.487722 6.421992 6.496283
 6.902709 7.107155 7.139948 7.418830 7.679140 7.602527 7.472518 7.641414 7.688282 7.707725
 7.819888 7.742694 7.601076 7.574233 7.559433 7.641414 7.747337 7.722961 7.798703 7.948591
 8.004165 7.712368 7.177384 7.351649 7.749659 7.745596 7.889245 8.044067 7.944964 7.729780
 7.622841 7.750530 7.903465 7.907383 7.969921 7.977757 7.836864 7.533169 7.351214 7.773891
 8.029122 8.195987 8.044648 8.098915 8.462246 8.413202 8.388681 8.525655 8.456442 8.291899
 8.290448 8.352841 8.340797 8.540455 8.553369 8.569330 8.588048 8.527251 8.299879 8.269263
 8.345296 8.316566 8.231537 8.179881 8.054515 8.080778 8.125759 8.046244 8.020271 8.132724
 8.296252 8.361837 8.197584 7.804072 7.531718 7.778824 7.825982 7.927842 8.000102 7.982690
 8.004455 8.143606 8.161018 8.090790 8.044358 7.995604 7.934952 7.857614 7.922183 8.030718
 8.057272 7.916089 7.796526 7.729345 7.746322 7.834833 7.963537 8.084550 8.176689 8.097319
 8.082374 8.130112 7.916524 7.719768 7.761702 7.893744 7.739792 7.287805 7.655779 8.083680
 8.147524 8.072072 8.067864 8.075119 8.094127 8.024044 8.097174 8.063221 8.059593 8.156375
 8.128951 8.023173 7.179850 6.513695 7.030252 7.551017 7.763734 8.188297 8.394485 8.306699
 8.513757
-1 END
