# Supplementary material for: Visual Background Choice and Light Environment Affect Male Guppy Visual Contrast
Source: Vision (Basel). 2022 Sep 7;6(3):56. doi: 10.3390/vision6030056 (PMC9500966; doi:10.3390/vision6030056)
Supplement: Supplementary file 1 [file vision-06-00056-s001.zip › Supplement/DataForDepositWithPaper/FieldBehaviourData.csv]

Stre	day	date	time	male	sequence-variable-length
Caigual11-15	d1	16/5/19	13:52:00	Male1	SN	D3	Lost
Caigual11-16	d1	16/5/19	14:18:00	Male2	SN	D2	D4	D4	Lost
Caigual11-17	d1	16/5/19	14:22:00	Male3	SH	D2	Lost
Caigual11-18	d1	16/5/19	14:24:00	Male4	SH	D3	Lost
Caigual11-19	d1	16/5/19	14:32:00	Male5	CL	D4	D2	SH	D4	SN	CL	SN	CL	D2	SN	CL	SH	D4	Lost
Caigual11-20	d1	16/5/19	14:46:00	Male6	SH	D4	C	Lost
Caigual11-21	d1	16/5/19	14:48:00	Male7	SH	D4	D2	Lost
Caigual11-22	d1	16/5/19	14:54:00	Male8	SH	D4	Lost
Caigual11-23	d1	16/5/19	14:57:00	Male9	SH	D1	D3	D2	D2	Lost
Caigual11-24	d1	16/5/19	15:01:00	Male10	SH	D2	Lost
Caigual11-25	d1	16/5/19	15:04:00	Male11	SH	D2	Lost
Caigual11-26	d1	16/5/19	15:07:00	Male12	SH	D2	D1	D4	D4	D4	D2	Lost
Caigual11-27	d1	16/5/19	15:15:00	Male13	SH	D4	Lost
Caigual11-28	d1	16/5/19	15:16:00	Male14	SH	D4	Lost
Caigual11-29	d1	16/5/19	15:17:00	Male15	SH	D4	D1	Lost
Caigual11-30	d1	16/5/19	15:42:00	Male16	CL	D4	D1	D4	D1	D4	D2	Lost
Caigual11-31	d1	16/5/19	15:49:00	Male17	CL	D4	Lost
Caigual11-32	d1	16/5/19	15:51:00	Male18	CL	D3	D2	D4	Lost
Caigual11-33	d1	16/5/19	15:52:00	Male19	CL	D4	D1	D3	D4	Lost
Caigual11-34	d1	16/5/19	15:54:00	Male20	CL	D3	D1	D4	Lost
Caigual11-35	d1	16/5/19	15:56:00	Male21	CL	D1	D2	D1	D4	D1	D1	D2	D3	Lost
Caigual11-36	d1	16/5/19	16:01:00	Male22	CL	D3	D2	D3	Lost
Caigual11-37	d1	16/5/19	16:03:00	Male23	CL	D4	D2	Lost
Caigual11-38	d1	16/5/19	16:04:00	Male24	CL	D1	D1	D4	D4	Lost
Caigual11-39	d1	16/5/19	16:04:00	Male25	CL	D1	Lost
Caigual11-40	d1	16/5/19	16:18:00	Male26	CL	D3	D4	Lost
Caigual11-41	d1	16/5/19	16:19:00	Male27	CL	D1	D4	D1	D4	Lost
Caigual11-42	d1	16/5/19	16:21:00	Male28	CL	D2	D4	D1	D3	D1	D4	D1	Lost
Caigual11-43	d1	16/5/19	16:25:00	Male29	CL	D4	D4	D4	D2	D4	Lost
Caigual11-45	d2	9/6/19	8:03:00	Male1	CL	D1	Lost
Caigual11-46	d2	9/6/19	8:06:00	Male2	CL	D4	Lost
Caigual11-47	d2	9/6/19	8:07:00	Male3	CL	D1	D4	D4	D3	D1	D2	D1	D2	D4	Lost
Caigual11-48	d2	9/6/19	8:10:00	Male4	CL	D3	D3	Lost
Caigual11-49	d2	9/6/19	8:10:00	Male5	CL	D4	D4	Lost
Caigual11-50	d2	9/6/19	8:11:00	Male6	CL	D4	D2	D1	D4	C	Lost
Caigual11-51	d2	9/6/19	8:14:00	Male7	CL	D4	Lost
Caigual11-52	d2	9/6/19	8:14:00	Male8	CL	D3	D1	D3	D4	D2	D3	D1	D2	Lost
Caigual11-53	d2	9/6/19	8:17:00	Male9	CL	D1	D2	D1	D1	D1	D2	Lost
Caigual11-54	d2	9/6/19	8:20:00	Male10	CL	D2	Lost
Caigual11-55	d2	9/6/19	8:23:00	Male11	CL	D1	D4	D4	D2	D4	D4	D2	Lost
Caigual11-56	d2	9/6/19	8:24:00	Male12	CL	D1	D2	D3	D2	Lost
Caigual11-57	d2	9/6/19	8:29:00	Male13	CL	D3	D2	D3	D1	Lost
Caigual11-58	d2	9/6/19	8:32:00	Male14	CL	D2	D2	D3	D2	D4	Lost
Caigual11-59	d2	9/6/19	8:34:00	Male15	CL	D2	Lost
Caigual11-60	d2	9/6/19	8:49:00	Male16	CL	D4	D1	D3	Lost
Caigual11-61	d2	9/6/19	8:55:00	Male17	CL	D1	Lost
Caigual11-62	d2	9/6/19	8:59:00	Male18	CL	D2	D4	D1	D3	Lost
Caigual11-63	d2	9/6/19	9:01:00	Male19	CL	D1	D2	D1	Lost
Caigual11-64	d2	9/6/19	9:06:00	Male20	CL	D2	Lost
Caigual11-65	d2	9/6/19	9:10:00	Male21	CL	D1	D2	D4	Lost
Caigual11-66	d2	9/6/19	9:13:00	Male22	CL	D1	D4	D1	D3	D1	Lost
Caigual11-67	d2	9/6/19	9:15:00	Male23	CL	D1	Lost
Caigual11-68	d2	9/6/19	9:26:00	Male24	CL	D4	D2	Lost
Caigual11-69	d2	9/6/19	9:32:00	Male25	CL	D4	D1	Lost
Caigual11-70	d2	9/6/19	9:41:00	Male26	CL	D4	D2	D4	D2	Lost
Caigual11-71	d2	9/6/19	9:42:00	Male27	CL	D4	D4	Lost
Caigual11-72	d2	9/6/19	9:48:00	Male28	CL	D4	D1	D2	D4	Lost
Caigual11-73	d2	9/6/19	9:50:00	Male29	CL	D4	Lost
Caigual11-74	d3	11/9/19	6:32:00	Male47	CL	D4	D1	D4	D4	Lost
Caigual11-75	d3	11/9/19	6:35:00	Male48	CL	D1	D2	Lost
Caigual11-76	d3	11/9/19	6:41:00	Male49	CL	D4	D2	D2	D4	Lost
Caigual11-77	d3	11/9/19	6:43:00	Male50	CL	D1	D3	D4	Lost
Caigual11-78	d3	11/9/19	6:47:00	Male51	CL	D3	D2	D3	D2	D3	D2	D2	D3	D3	Lost
Caigual11-79	d3	11/9/19	6:59:00	Male52	CL	D4	D4	D2	D2	D3	D2	Lost
Caigual11-80	d3	11/9/19	7:02:00	Male53	CL	D3	D1	Lost
Caigual11-81	d3	11/9/19	7:05:00	Male54	CL	D2	D2	Lost
Caigual11-82	d3	11/9/19	7:08:00	Male55	CL	D2	D4	D2	Lost
Caigual11-83	d3	11/9/19	7:08:00	Male56	CL	D1	D2	Lost
Caigual11-84	d3	11/9/19	7:10:00	Male57	CL	D2	D2	D4	D3	Lost
Caigual11-85	d3	11/9/19	7:12:00	Male58	CL	D4	D2	D4	D4	Lost
Caigual11-86	d3	11/9/19	7:13:00	Male59	CL	D1	D4	Lost
Caigual11-87	d3	11/9/19	7:18:00	Male60	CL	D2	D4	Lost
Caigual11-88	d3	11/9/19	7:18:00	Male61	CL	D2	D2	Lost
Caigual11-89	d3	11/9/19	7:25:00	Male62	CL	D3	D2	Lost
Caigual11-90	d3	11/9/19	7:27:00	Male63	CL	D2	D2	D4	D4	Lost
Caigual11-91	d3	11/9/19	7:30:00	Male64	CL	D2	D4	Lost
Caigual11-92	d3	11/9/19	7:31:00	Male65	ESh	D2	D4	Lost
Caigual11-93	d3	11/9/19	7:35:00	Male66	Esh	D2	D4	D2	D3	Lost
Caigual11-94	d3	11/9/19	7:39:00	Male67	ESh	D3	D2	Lost
Caigual11-95	d3	11/9/19	7:45:00	Male68	ESh	D1	D1	Lost
Caigual11-96	d3	11/9/19	7:56:00	Male69	ESh	D4	D4	Lost
Caigual11-97	d3	11/9/19	7:58:00	Male70	ESh	D3	D4	D4	D2	Lost
Taylor67-76	d1	12/6/19	7:55:00	Male36	ESH	D3	D4	D2	D3	D1	C	Lost
Taylor67-77	d1	12/6/19	7:56:00	Male37	ESH	D4	D4	Lost
Taylor67-78	d1	12/6/19	7:58:00	Male38	ESH	D3	D2	D3	Lost
Taylor67-79	d1	12/6/19	8:02:00	Male39	ESH	D2	D4	Lost
Taylor67-80	d1	12/6/19	8:03:00	Male40	ESH	D4	Lost
Taylor67-81	d1	12/6/19	8:04:00	Male41	ESH	D4	Lost
Taylor67-82	d1	12/6/19	8:07:00	Male42	ESH	D4	Lost
Taylor67-83	d1	12/6/19	8:08:00	Male43	ESH	D4	D4	D4	Lost
Taylor67-84	d1	12/6/19	8:09:00	Male44	ESH	D4	D2	D3	D2	D3	D4	D3	D2	Lost
Taylor67-85	d1	12/6/19	8:17:00	Male45	ESH	D2	D4	Lost
Taylor67-86	d1	12/6/19	8:24:00	Male46	ESH	D4	D4	D2	D2	Lost
Taylor67-87	d1	12/6/19	8:26:00	Male47	ESH	D4	D2	Lost
Taylor67-88	d1	12/6/19	8:28:00	Male48	ESH	D3	D1	D4	D4	Lost
Taylor67-89	d1	12/6/19	8:32:00	Male49	ESH	D1	Lost
Taylor67-90	d1	12/6/19	8:35:00	Male50	ESH	D4	D1	D2	Lost
Taylor67-91	d1	12/6/19	8:40:00	Male51	ESH	D4	D1	D2	Lost
Taylor67-92	d1	12/6/19	8:44:00	Male52	SH	D1	D2	D3	Lost
Taylor67-93	d1	12/6/19	8:46:00	Male53	SH	D1	D2	Lost
Taylor67-94	d1	12/6/19	8:47:00	Male54	SN	D4	SH	D2	D2	D3	D2	Lost
Taylor67-95	d1	12/6/19	8:53:00	Male55	SH	D4	D3	D2	D2	Lost
Taylor67-96	d1	12/6/19	8:55:00	Male56	SH	D2	D3	D4	Lost
Taylor67-97	d1	12/6/19	9:00:00	Male57	SH	D3	D2	D1	D1	D4	D4	Lost
Taylor67-98	d1	12/6/19	9:16:00	Male58	SH	D4	D2	Lost
Taylor67-99	d1	12/6/19	9:17:00	Male59	SH	D2	D4	D1	Lost
Taylor67-100	d1	12/6/19	9:22:00	Male60	ESH	D4	Lost
Taylor67-101	d1	12/6/19	9:28:00	Male61	ESH	D4	D2	Lost
Taylor67-102	d1	12/6/19	9:37:00	Male62	ESH	D2	D1	D4	Lost
Taylor67-103	d1	12/6/19	9:38:00	Male63	ESH	D1	D1	D3	D4	Lost
Taylor67-104	d1	12/6/19	9:51:00	Male64	ESH	D3	D4	Lost
Taylor67-105	d1	12/6/19	10:02:00	Male65	ESH	D1	D4	Lost
Taylor67-107	d2	14/7/19	7:20:00	Male1	CL	D3	D3	D3	D1	D4	D1	Lost
Taylor67-108	d2	14/7/19	7:20:00	Male2	CL	D3	D3	D3	D4	D3	D4	Lost
Taylor67-109	d2	14/7/19	7:22:00	Male3	CL	D4	D3	D1	D2	D4	D4	D1	Lost
Taylor67-110	d2	14/7/19	7:22:00	Male4	CL	D1	D3	D4	Lost
Taylor67-111	d2	14/7/19	7:23:00	Male5	CL	D3	D3	D2	D3	D4	Lost
Taylor67-112	d2	14/7/19	7:25:00	Male6	CL	D3	D3	D2	Lost
Taylor67-113	d2	14/7/19	7:25:00	Male7	CL	D3	D3	D2	Lost
Taylor67-114	d2	14/7/19	7:25:00	Male8	CL	D2	D2	D2	D2	Lost
Taylor67-115	d2	14/7/19	7:28:00	Male9	CL	D1	D1	Lost
Taylor67-116	d2	14/7/19	7:30:00	Male10	CL	D3	D2	D1	D1	D2	Lost
Taylor67-117	d2	14/7/19	7:31:00	Male11	CL	D4	D2	D2	D2	D2	D1	D1	D4	D4	Lost
Taylor67-118	d2	14/7/19	7:32:00	Male12	CL	D2	D2	D1	D4	Lost
Taylor67-119	d2	14/7/19	7:33:00	Male13	CL	D2	D1	D2	Lost
Taylor67-120	d2	14/7/19	7:33:00	Male14	CL	D1	D1	D2	D4	D2	D2	D2	D4	D4	D2	D2	Lost
Taylor67-121	d2	14/7/19	7:35:00	Male15	CL	D1	D2	Lost
Taylor67-122	d2	14/7/19	7:36:00	Male16	CL	D4	Lost
Taylor67-123	d2	14/7/19	7:38:00	Male17	CL	D2	D2	D3	D2	D2	D3	Lost
Taylor67-124	d2	14/7/19	7:39:00	Male18	CL	D4	D2	Lost
Taylor67-125	d2	14/7/19	7:40:00	Male19	CL	D3	D2	Lost
Taylor67-126	d2	14/7/19	7:40:00	Male20	CL	D2	D3	Lost
Taylor67-127	d2	14/7/19	7:41:00	Male21	CL	D3	D4	Lost
Taylor67-128	d2	14/7/19	7:43:00	Male22	CL	D1	D2	D4	D2	Lost
Taylor67-129	d2	14/7/19	7:43:00	Male23	CL	D3	D4	D4	D2	D2	D2	D3	D1	D2	D4	D2	D1	D3	D3	Lost
Taylor67-130	d2	14/7/19	7:45:00	Male24	CL	D3	D4	D4	D2	Lost
Taylor67-131	d2	14/7/19	7:46:00	Male25	CL	D3	D1	D2	D2	D1	D1	D1	D4	Lost
Taylor67-132	d2	14/7/19	7:47:00	Male26	CL	D4	D4	D4	D4	D2	Lost
Taylor67-133	d2	14/7/19	7:49:00	Male27	CL	D4	D4	D1	D4	D4	D2	Lost
Taylor67-134	d2	14/7/19	7:52:00	Male28	CL	D1	D4	D2	D2	Lost
Taylor67-135	d2	14/7/19	7:56:00	Male29	CL	D1	Lost
Taylor67-136	d2	14/7/19	7:58:00	Male30	CL	D2	D2	D1	D3	D3	D2	Lost
Taylor67-137	d2	14/7/19	7:58:00	Male31	CL	D3	D4	D4	D1	Lost
Taylor67-138	d2	14/7/19	8:01:00	Male32	CL	D4	D4	D2	D2	D3	D2	D2	D4	D2	D4	D4	D2	D2	C	Lost
Taylor67-139	d2	14/7/19	8:02:00	Male33	CL	D1	D1	Lost
Taylor67-140	d2	14/7/19	8:02:00	Male34	CL	D1	D1	Lost
Taylor67-141	d2	14/7/19	8:02:00	Male35	CL	D4	D4	D2	Lost
Taylor67-142	d2	14/7/19	8:04:00	Male36	CL	D2	D2	D1	D4	D4	Lost
Taylor67-143	d2	14/7/19	8:05:00	Male37	CL	D4	D2	D2	D4	D3	D2	D2	Lost
Taylor67-144	d2	14/7/19	8:05:00	Male38	CL	D3	D2	D2	D1	D1	D2	D1	Lost
Taylor67-145	d2	14/7/19	8:07:00	Male39	CL	D3	D4	Lost
Taylor67-146	d2	14/7/19	8:07:00	Male40	CL	D3	D1	D1	Lost
Taylor67-147	d2	14/7/19	8:11:00	Male41	CL	D2	D3	D1	D1	D3	D1	D3	D3	D4	D2	Lost
Taylor67-148	d2	14/7/19	8:11:00	Male42	CL	D1	D3	D3	D2	Lost
Taylor67-149	d2	14/7/19	8:12:00	Male43	CL	D4	D2	D3	D2	D1	D4	D4	D2	Lost
Taylor67-150	d2	14/7/19	8:15:00	Male44	CL	D3	D2	D4	D1	D2	D1	Lost
Taylor67-151	d2	14/7/19	8:17:00	Male45	CL	D2	D3	D2	D4	D2	D2	Lost
Taylor67-152	d2	14/7/19	8:21:00	Male46	CL	D1	Lost
Taylor67-153	d2	14/7/19	8:24:00	Male47	CL	D1	D1	D1	D1	D1	D4	D4	D4	D2	D2	Lost
Taylor67-154	d2	14/7/19	8:24:00	Male48	CL	D2	D3	D2	D3	Lost
Taylor67-155	d2	14/7/19	8:26:00	Male49	CL	D2	Lost
Taylor67-156	d2	14/7/19	8:29:00	Male50	CL	D1	D2	D3	Lost
Taylor67-157	d2	14/7/19	8:33:00	Male51	CL	D3	D2	D1	D2	D1	D3	Lost
Taylor67-158	d2	14/7/19	8:35:00	Male52	CL	D1	Lost
Taylor67-159	d3	7/9/19	6:26:00	Male1	ESh	D2	D3	D2	Lost
Taylor67-160	d3	7/9/19	6:28:00	Male2	ESh	D2	D4	Lost
Taylor67-161	d3	7/9/19	6:30:00	Male3	ESh	D1	D4	D1	Lost
Taylor67-162	d3	7/9/19	6:37:00	Male4	ESh	D4	D4	D4	D4	D4	Lost
Taylor67-163	d3	7/9/19	6:39:00	Male5	ESh	D1	D3	D4	Lost
Taylor67-164	d3	7/9/19	6:40:00	Male6	ESh	D2	D3	D4	Lost
Taylor67-165	d3	7/9/19	6:47:00	Male7	ESh	D4	D4	D4	D1	D1	Lost
Taylor67-166	d3	7/9/19	6:49:00	Male8	ESh	D1	Lost
Taylor67-167	d3	7/9/19	6:53:00	Male9	ESh	D4	D4	Lost
Taylor67-168	d3	7/9/19	6:53:00	Male10	ESh	D1	Lost
Taylor67-169	d3	7/9/19	6:58:00	Male11	ESh	D4	D4	D1	D3	D1	Lost
Taylor67-170	d3	7/9/19	7:00:00	Male12	ESh	D3	D3	D1	D1	Lost
Taylor67-171	d3	7/9/19	7:05:00	Male13	ESh	D2	D2	Lost
Taylor67-172	d3	7/9/19	7:06:00	Male14	ESh	D4	D1	D2	Lost
Taylor67-173	d3	7/9/19	7:09:00	Male15	ESh	D4	D4	D3	Lost
Taylor67-174	d3	7/9/19	7:13:00	Male16	ESh	D4	D1	D1	Lost
Taylor67-175	d3	7/9/19	7:15:00	Male17	ESh	D1	D1	D1	Lost
Taylor67-176	d3	7/9/19	7:16:00	Male18	ESh	D2	D3	D4	D4	D1	D3	D1	Lost
Taylor67-177	d3	7/9/19	7:18:00	Male19	ESh	D3	D3	D2	Lost
Taylor67-178	d3	7/9/19	7:21:00	Male20	ESh	D3	D3	D4	D2	D2	Lost
Taylor67-179	d3	7/9/19	7:21:00	Male21	ESh	D4	D1	D4	D1	Lost
Taylor67-180	d3	7/9/19	7:26:00	Male22	ESh	D2	D1	D1	Lost
Taylor67-181	d3	7/9/19	7:29:00	Male23	ESh	D2	D2	Lost
Taylor67-182	d3	7/9/19	7:29:00	Male24	ESh	D1	D4	D1	D4	D1	Lost
Taylor67-183	d3	7/9/19	7:29:00	Male25	ESh	D4	D1	D1	Lost
Taylor67-184	d3	7/9/19	7:32:00	Male26	ESh	D1	D1	D4	Lost
Taylor67-185	d3	7/9/19	7:36:00	Male27	ESh	D4	Lost
Taylor67-186	d3	7/9/19	7:37:00	Male28	ESh	D1	D1	D3	Lost
Taylor67-187	d3	7/9/19	7:40:00	Male29	ESh	D3	D4	D2	D2	D3	D1	D2	D4	Lost
Taylor67-188	d3	7/9/19	7:44:00	Male30	ESh	D1	D1	D2	Lost
Taylor67-189	d3	7/9/19	7:47:00	Male31	ESh	D1	D1	D3	D2	D2	D2	Lost
Taylor67-190	d3	7/9/19	7:51:00	Male32	ESh	D1	D1	D2	D4	Lost
Taylor67-191	d3	7/9/19	7:53:00	Male33	ESh	D1	D4	Lost
Taylor67-192	d3	7/9/19	7:55:00	Male34	ESh	D4	D1	Lost
Taylor67-193	d3	7/9/19	8:00:00	Male35	ESh	D2	D1	D4	D4	D3	D2	Lost
Taylor67-194	d3	7/9/19	8:03:00	Male36	ESh	D1	D1	D4	D2	D2	Lost
Taylor67-195	d3	7/9/19	8:10:00	Male37	ESh	D4	D3	D2	D4	D2	Lost
Taylor67-196	d3	7/9/19	8:22:00	Male38	ESh	D4	D3	Lost
Taylor67-197	d3	7/9/19	8:23:00	Male39	ESh	D3	D4	D4	Lost
Taylor67-198	d3	7/9/19	8:25:00	Male40	ESh	D2	D4	Lost
Taylor67-199	d3	7/9/19	8:28:00	Male41	Sh	D1	Lost
Taylor67-200	d3	7/9/19	8:39:00	Male42	Sh	D2	Lost
Taylor67-201	d3	7/9/19	8:44:00	Male43	SN	D2	D2	Lost
Taylor67-202	d3	7/9/19	8:46:00	Male44	SN	D4	D1	Lost
Taylor67-203	d3	7/9/19	8:53:00	Male45	Sh	D3	D2	D2	D4	Lost
Taylor67-204	d3	7/9/19	9:08:00	Male46	SN	D4	D2	Lost
