# Supplementary material for: Visual Background Choice and Light Environment Affect Male Guppy Visual Contrast
Source: Vision (Basel). 2022 Sep 7;6(3):56. doi: 10.3390/vision6030056 (PMC9500966; doi:10.3390/vision6030056)
Supplement: Supplementary file 1 [file vision-06-00056-s001.zip › Supplement/DataForDepositWithPaper/Guppyeye4cone2016.csv]

wv	SWS1-359	SWS2b-408	Rh22-465	LWS3-560	Db533+560	ROD503
300	0.00225	0.00076	0.00041	0.00021	0.00023	0.0003
302	0.00285	0.00097	0.00052	0.00027	0.0003	0.00039
304	0.00337	0.00115	0.00062	0.00032	0.00035	0.00046
306	0.00412	0.00141	0.00077	0.00039	0.00043	0.00057
308	0.00513	0.00175	0.00096	0.00049	0.00054	0.00072
310	0.00645	0.0022	0.00122	0.00063	0.00069	0.00091
312	0.00809	0.00276	0.00154	0.0008	0.00087	0.00116
314	0.00992	0.00337	0.0019	0.00099	0.00108	0.00143
316	0.0118	0.00399	0.00227	0.00119	0.0013	0.00172
318	0.01356	0.00456	0.00261	0.00138	0.00151	0.00199
320	0.01513	0.00505	0.00291	0.00156	0.0017	0.00223
322	0.01649	0.00545	0.00316	0.00172	0.00187	0.00244
324	0.01772	0.00579	0.00338	0.00186	0.00202	0.00263
326	0.01884	0.00609	0.00357	0.00199	0.00216	0.0028
328	0.01989	0.00635	0.00373	0.00211	0.00229	0.00294
330	0.02089	0.00659	0.00387	0.00222	0.00241	0.00308
332	0.02188	0.00681	0.00399	0.00233	0.00252	0.00321
334	0.02284	0.00703	0.0041	0.00244	0.00263	0.00332
336	0.02377	0.00725	0.00418	0.00254	0.00274	0.00343
338	0.02465	0.00746	0.00425	0.00263	0.00283	0.00351
340	0.02547	0.00767	0.0043	0.00272	0.00292	0.00359
342	0.02623	0.00788	0.00434	0.00279	0.00299	0.00365
344	0.02693	0.00811	0.00436	0.00286	0.00305	0.0037
346	0.02757	0.00835	0.00436	0.00293	0.00312	0.00373
348	0.02816	0.00862	0.00436	0.00299	0.00317	0.00376
350	0.0287	0.00892	0.00436	0.00305	0.00323	0.00379
352	0.02917	0.00925	0.00435	0.0031	0.00327	0.0038
354	0.02956	0.00961	0.00434	0.00315	0.00331	0.00381
356	0.02986	0.01	0.00433	0.0032	0.00335	0.00381
358	0.03006	0.01043	0.00432	0.00324	0.00338	0.00381
360	0.03014	0.01089	0.00431	0.00327	0.00341	0.0038
362	0.03009	0.01138	0.0043	0.0033	0.00343	0.00378
364	0.0299	0.0119	0.00429	0.00333	0.00344	0.00376
366	0.02955	0.01245	0.0043	0.00335	0.00345	0.00373
368	0.02904	0.01302	0.00431	0.00337	0.00346	0.0037
370	0.02836	0.01362	0.00433	0.00338	0.00346	0.00366
372	0.02751	0.01423	0.00436	0.00338	0.00345	0.00362
374	0.02648	0.01485	0.0044	0.00338	0.00344	0.00358
376	0.02526	0.01548	0.00446	0.00337	0.00342	0.00354
378	0.02387	0.0161	0.00453	0.00336	0.00339	0.0035
380	0.0223	0.01671	0.00461	0.00334	0.00336	0.00345
382	0.0206	0.0173	0.00471	0.00331	0.00332	0.0034
384	0.0188	0.01787	0.00483	0.00327	0.00327	0.00335
386	0.01693	0.01842	0.00496	0.00323	0.00322	0.00331
388	0.01504	0.01894	0.00512	0.00318	0.00317	0.00327
390	0.01316	0.01943	0.00529	0.00314	0.00312	0.00324
392	0.01136	0.01989	0.00549	0.00308	0.00306	0.00322
394	0.00966	0.02031	0.00571	0.00303	0.003	0.0032
396	0.00809	0.02069	0.00595	0.00297	0.00294	0.00319
398	0.00669	0.02103	0.00622	0.00291	0.00288	0.00319
400	0.00546	0.02131	0.0065	0.00285	0.00282	0.00321
402	0.00441	0.02154	0.00681	0.00279	0.00277	0.00323
404	0.00352	0.0217	0.00713	0.00273	0.00271	0.00327
406	0.00278	0.02181	0.00748	0.00267	0.00266	0.00332
408	0.00218	0.02184	0.00784	0.00261	0.00261	0.00339
410	0.0017	0.02181	0.00822	0.00255	0.00257	0.00347
412	0.00132	0.0217	0.00862	0.00249	0.00253	0.00357
414	0.00102	0.02151	0.00903	0.00243	0.00249	0.00368
416	0.00079	0.02124	0.00945	0.00238	0.00246	0.00381
418	0.00061	0.0209	0.00988	0.00233	0.00243	0.00395
420	0.00047	0.02047	0.01032	0.00228	0.00241	0.00411
422	0.00036	0.01997	0.01077	0.00224	0.0024	0.00429
424	0.00027	0.01939	0.01122	0.0022	0.00239	0.00449
426	0.00021	0.01874	0.01168	0.00217	0.0024	0.0047
428	0.00016	0.01803	0.01213	0.00214	0.00241	0.00492
430	0.00012	0.01725	0.01258	0.00212	0.00243	0.00517
432	0.0001	0.01642	0.01302	0.0021	0.00246	0.00543
434	0.00007	0.01554	0.01346	0.00209	0.00249	0.0057
436	0.00006	0.01463	0.01389	0.00209	0.00254	0.00599
438	0.00004	0.01368	0.01431	0.0021	0.0026	0.00629
440	0.00003	0.01272	0.01471	0.00211	0.00267	0.00661
442	0.00003	0.01175	0.0151	0.00213	0.00275	0.00694
444	0.00002	0.01078	0.01546	0.00216	0.00284	0.00728
446	0.00002	0.00982	0.01581	0.0022	0.00294	0.00763
448	0.00001	0.00888	0.01613	0.00225	0.00305	0.00799
450	0.00001	0.00797	0.01643	0.00231	0.00318	0.00836
452	0.00001	0.0071	0.0167	0.00238	0.00332	0.00873
454	0.00001	0.00627	0.01694	0.00245	0.00346	0.00911
456	0	0.00549	0.01714	0.00254	0.00362	0.00949
458	0	0.00478	0.01731	0.00264	0.00379	0.00988
460	0	0.00412	0.01744	0.00275	0.00397	0.01027
462	0	0.00352	0.01753	0.00287	0.00416	0.01065
464	0	0.00299	0.01758	0.003	0.00437	0.01104
466	0	0.00252	0.01759	0.00314	0.00458	0.01142
468	0	0.00211	0.01755	0.0033	0.00481	0.01179
470	0	0.00176	0.01747	0.00346	0.00504	0.01216
472	0	0.00145	0.01733	0.00364	0.00529	0.01252
474	0	0.00119	0.01716	0.00382	0.00554	0.01287
476	0	0.00098	0.01693	0.00402	0.0058	0.01321
478	0	0.0008	0.01665	0.00423	0.00607	0.01354
480	0	0.00065	0.01633	0.00444	0.00634	0.01385
482	0	0.00052	0.01596	0.00467	0.00663	0.01414
484	0	0.00042	0.01556	0.00491	0.00692	0.01442
486	0	0.00034	0.0151	0.00515	0.00721	0.01467
488	0	0.00028	0.01462	0.00541	0.00751	0.01491
490	0	0.00022	0.0141	0.00567	0.00781	0.01512
492	0	0.00018	0.01355	0.00595	0.00812	0.01531
494	0	0.00014	0.01298	0.00622	0.00843	0.01547
496	0	0.00012	0.01238	0.00651	0.00874	0.0156
498	0	0.00009	0.01177	0.0068	0.00905	0.0157
500	0	0.00007	0.01115	0.0071	0.00936	0.01578
502	0	0.00006	0.01053	0.0074	0.00966	0.01582
504	0	0.00005	0.0099	0.0077	0.00996	0.01582
506	0	0.00004	0.00927	0.00801	0.01026	0.0158
508	0	0.00003	0.00865	0.00831	0.01055	0.01573
510	0	0.00003	0.00804	0.00862	0.01084	0.01563
512	0	0.00002	0.00745	0.00893	0.01112	0.0155
514	0	0.00002	0.00687	0.00924	0.01139	0.01532
516	0	0.00001	0.00631	0.00955	0.01165	0.01511
518	0	0.00001	0.00577	0.00986	0.0119	0.01487
520	0	0.00001	0.00525	0.01016	0.01214	0.01459
522	0	0.00001	0.00476	0.01045	0.01237	0.01428
524	0	0.00001	0.0043	0.01074	0.01258	0.01393
526	0	0	0.00386	0.01103	0.01278	0.01355
528	0	0	0.00345	0.01131	0.01296	0.01315
530	0	0	0.00307	0.01157	0.01313	0.01272
532	0	0	0.00272	0.01183	0.01327	0.01227
534	0	0	0.0024	0.01208	0.0134	0.0118
536	0	0	0.00211	0.01232	0.01351	0.01132
538	0	0	0.00184	0.01254	0.01359	0.01082
540	0	0	0.0016	0.01275	0.01366	0.01031
542	0	0	0.00138	0.01295	0.0137	0.0098
544	0	0	0.00119	0.01313	0.01372	0.00929
546	0	0	0.00102	0.01329	0.01372	0.00877
548	0	0	0.00087	0.01344	0.01369	0.00826
550	0	0	0.00074	0.01356	0.01363	0.00776
552	0	0	0.00063	0.01367	0.01356	0.00726
554	0	0	0.00053	0.01375	0.01345	0.00677
556	0	0	0.00045	0.01382	0.01333	0.0063
558	0	0	0.00038	0.01386	0.01318	0.00584
560	0	0	0.00032	0.01388	0.01301	0.0054
562	0	0	0.00027	0.01387	0.01282	0.00498
564	0	0	0.00022	0.01384	0.01261	0.00457
566	0	0	0.00019	0.01378	0.01237	0.00418
568	0	0	0.00016	0.0137	0.01212	0.00381
570	0	0	0.00013	0.0136	0.01185	0.00346
572	0	0	0.00011	0.01346	0.01156	0.00314
574	0	0	0.00009	0.0133	0.01125	0.00283
576	0	0	0.00008	0.01312	0.01094	0.00254
578	0	0	0.00006	0.01291	0.01061	0.00227
580	0	0	0.00005	0.01267	0.01026	0.00203
582	0	0	0.00004	0.01241	0.00991	0.0018
584	0	0	0.00004	0.01212	0.00955	0.00159
586	0	0	0.00003	0.01182	0.00918	0.0014
588	0	0	0.00003	0.0115	0.00881	0.00123
590	0	0	0.00002	0.01115	0.00843	0.00108
592	0	0	0.00002	0.0108	0.00806	0.00094
594	0	0	0.00001	0.01043	0.00768	0.00082
596	0	0	0.00001	0.01005	0.00731	0.00071
598	0	0	0.00001	0.00966	0.00694	0.00061
600	0	0	0.00001	0.00926	0.00657	0.00053
602	0	0	0.00001	0.00886	0.00621	0.00045
604	0	0	0.00001	0.00845	0.00585	0.00039
606	0	0	0.00001	0.00805	0.00551	0.00033
608	0	0	0	0.00765	0.00517	0.00028
610	0	0	0	0.00724	0.00484	0.00024
612	0	0	0	0.00685	0.00453	0.00021
614	0	0	0	0.00646	0.00422	0.00017
616	0	0	0	0.00608	0.00393	0.00015
618	0	0	0	0.0057	0.00364	0.00013
620	0	0	0	0.00534	0.00338	0.00011
622	0	0	0	0.00499	0.00312	0.00009
624	0	0	0	0.00465	0.00288	0.00008
626	0	0	0	0.00432	0.00265	0.00006
628	0	0	0	0.004	0.00243	0.00005
630	0	0	0	0.0037	0.00223	0.00005
632	0	0	0	0.00341	0.00204	0.00004
634	0	0	0	0.00313	0.00185	0.00003
636	0	0	0	0.00287	0.00169	0.00003
638	0	0	0	0.00263	0.00153	0.00002
640	0	0	0	0.00239	0.00139	0.00002
642	0	0	0	0.00218	0.00125	0.00002
644	0	0	0	0.00197	0.00113	0.00001
646	0	0	0	0.00178	0.00101	0.00001
648	0	0	0	0.0016	0.00091	0.00001
650	0	0	0	0.00144	0.00081	0.00001
652	0	0	0	0.00129	0.00072	0.00001
654	0	0	0	0.00115	0.00064	0.00001
656	0	0	0	0.00102	0.00057	0.00001
658	0	0	0	0.00091	0.00051	0
660	0	0	0	0.0008	0.00044	0
662	0	0	0	0.00071	0.00039	0
664	0	0	0	0.00063	0.00035	0
666	0	0	0	0.00055	0.0003	0
668	0	0	0	0.00048	0.00026	0
670	0	0	0	0.00042	0.00023	0
672	0	0	0	0.00037	0.0002	0
674	0	0	0	0.00032	0.00018	0
676	0	0	0	0.00028	0.00015	0
678	0	0	0	0.00024	0.00013	0
680	0	0	0	0.00021	0.00012	0
682	0	0	0	0.00018	0.0001	0
684	0	0	0	0.00016	0.00009	0
686	0	0	0	0.00014	0.00008	0
688	0	0	0	0.00012	0.00007	0
690	0	0	0	0.0001	0.00006	0
692	0	0	0	0.00009	0.00005	0
694	0	0	0	0.00008	0.00005	0
696	0	0	0	0.00006	0.00004	0
698	0	0	0	0.00006	0.00003	0
700	0	0	0	0.00005	0.00003	0
