# Supplementary material for: Visual Background Choice and Light Environment Affect Male Guppy Visual Contrast
Source: Vision (Basel). 2022 Sep 7;6(3):56. doi: 10.3390/vision6030056 (PMC9500966; doi:10.3390/vision6030056)
Supplement: Supplementary file 1 [file vision-06-00056-s001.zip › Supplement/DataForDepositWithPaper/MeanGuppyReflectances.txt]

Mean Reflectance Spectra, Deakin 5 XI 2013
201 15 wavelengths, scans
WAVELENGTHS
 300.0 302.0 304.0 306.0 308.0 310.0 312.0 314.0 316.0 318.0
 320.0 322.0 324.0 326.0 328.0 330.0 332.0 334.0 336.0 338.0
 340.0 342.0 344.0 346.0 348.0 350.0 352.0 354.0 356.0 358.0
 360.0 362.0 364.0 366.0 368.0 370.0 372.0 374.0 376.0 378.0
 380.0 382.0 384.0 386.0 388.0 390.0 392.0 394.0 396.0 398.0
 400.0 402.0 404.0 406.0 408.0 410.0 412.0 414.0 416.0 418.0
 420.0 422.0 424.0 426.0 428.0 430.0 432.0 434.0 436.0 438.0
 440.0 442.0 444.0 446.0 448.0 450.0 452.0 454.0 456.0 458.0
 460.0 462.0 464.0 466.0 468.0 470.0 472.0 474.0 476.0 478.0
 480.0 482.0 484.0 486.0 488.0 490.0 492.0 494.0 496.0 498.0
 500.0 502.0 504.0 506.0 508.0 510.0 512.0 514.0 516.0 518.0
 520.0 522.0 524.0 526.0 528.0 530.0 532.0 534.0 536.0 538.0
 540.0 542.0 544.0 546.0 548.0 550.0 552.0 554.0 556.0 558.0
 560.0 562.0 564.0 566.0 568.0 570.0 572.0 574.0 576.0 578.0
 580.0 582.0 584.0 586.0 588.0 590.0 592.0 594.0 596.0 598.0
 600.0 602.0 604.0 606.0 608.0 610.0 612.0 614.0 616.0 618.0
 620.0 622.0 624.0 626.0 628.0 630.0 632.0 634.0 636.0 638.0
 640.0 642.0 644.0 646.0 648.0 650.0 652.0 654.0 656.0 658.0
 660.0 662.0 664.0 666.0 668.0 670.0 672.0 674.0 676.0 678.0
 680.0 682.0 684.0 686.0 688.0 690.0 692.0 694.0 696.0 698.0
 700.0
01 Black, mean, n = 14
  0.012069  0.012326  0.012660  0.013324  0.014176  0.015213  0.016363  0.017579  0.018803  0.019992
  0.021111  0.022144  0.023085  0.023941  0.024725  0.025450  0.026126  0.026754  0.027334  0.027856
  0.028313  0.028701  0.029021  0.029278  0.029488  0.029664  0.029824  0.029983  0.030151  0.030335
  0.030534  0.030745  0.030960  0.031174  0.031380  0.031576  0.031764  0.031947  0.032128  0.032312
  0.032496  0.032680  0.032857  0.033023  0.033174  0.033305  0.033413  0.033496  0.033554  0.033585
  0.033589  0.033563  0.033505  0.033412  0.033278  0.033101  0.032878  0.032613  0.032311  0.031981
  0.031633  0.031278  0.030923  0.030575  0.030235  0.029903  0.029574  0.029244  0.028908  0.028561
  0.028201  0.027826  0.027438  0.027039  0.026631  0.026219  0.025806  0.025397  0.024997  0.024609
  0.024239  0.023891  0.023570  0.023280  0.023022  0.022798  0.022606  0.022443  0.022302  0.022176
  0.022058  0.021941  0.021824  0.021704  0.021586  0.021472  0.021368  0.021276  0.021197  0.021133
  0.021080  0.021038  0.021004  0.020978  0.020959  0.020946  0.020940  0.020940  0.020942  0.020945
  0.020946  0.020942  0.020928  0.020901  0.020861  0.020804  0.020731  0.020646  0.020552  0.020459
  0.020374  0.020307  0.020267  0.020260  0.020286  0.020344  0.020428  0.020529  0.020638  0.020745
  0.020842  0.020923  0.020988  0.021036  0.021072  0.021100  0.021127  0.021159  0.021197  0.021246
  0.021304  0.021369  0.021436  0.021499  0.021551  0.021586  0.021597  0.021579  0.021530  0.021450
  0.021344  0.021220  0.021087  0.020955  0.020835  0.020737  0.020668  0.020635  0.020645  0.020704
  0.020821  0.021001  0.021252  0.021578  0.021981  0.022459  0.023003  0.023596  0.024214  0.024823
  0.025384  0.025854  0.026198  0.026389  0.026416  0.026288  0.026027  0.025667  0.025246  0.024801
  0.024363  0.023956  0.023597  0.023297  0.023064  0.022900  0.022806  0.022775  0.022799  0.022869
  0.022973  0.023100  0.023239  0.023380  0.023516  0.023641  0.023748  0.023834  0.023898  0.023930
  0.023954
02 Fuzzy Black, mean, n = 5
  0.007352  0.008084  0.009113  0.011256  0.014308  0.018456  0.023726  0.030159  0.037720  0.046318
  0.055799  0.065958  0.076554  0.087331  0.098029  0.108403  0.118244  0.127395  0.135758  0.143302
  0.150053  0.156066  0.161408  0.166135  0.170281  0.173859  0.176879  0.179351  0.181295  0.182750
  0.183765  0.184391  0.184685  0.184697  0.184469  0.184032  0.183403  0.182585  0.181564  0.180319
  0.178828  0.177073  0.175055  0.172785  0.170289  0.167597  0.164734  0.161715  0.158539  0.155197
  0.151674  0.147965  0.144077  0.140035  0.135887  0.131692  0.127520  0.123439  0.119510  0.115783
  0.112295  0.109067  0.106106  0.103409  0.100960  0.098731  0.096693  0.094809  0.093047  0.091382
  0.089797  0.088281  0.086832  0.085450  0.084131  0.082868  0.081648  0.080454  0.079268  0.078072
  0.076851  0.075600  0.074317  0.073012  0.071698  0.070395  0.069122  0.067902  0.066752  0.065692
  0.064739  0.063907  0.063210  0.062655  0.062247  0.061981  0.061843  0.061813  0.061868  0.061979
  0.062122  0.062273  0.062414  0.062534  0.062627  0.062692  0.062732  0.062757  0.062776  0.062800
  0.062837  0.062895  0.062979  0.063093  0.063236  0.063407  0.063606  0.063828  0.064068  0.064318
  0.064570  0.064815  0.065046  0.065257  0.065448  0.065616  0.065762  0.065880  0.065965  0.066014
  0.066022  0.065997  0.065950  0.065901  0.065873  0.065887  0.065961  0.066104  0.066317  0.066595
  0.066923  0.067284  0.067655  0.068016  0.068348  0.068643  0.068902  0.069134  0.069354  0.069580
  0.069821  0.070078  0.070341  0.070594  0.070818  0.071000  0.071141  0.071252  0.071359  0.071489
  0.071668  0.071911  0.072217  0.072573  0.072955  0.073341  0.073713  0.074066  0.074403  0.074735
  0.075069  0.075404  0.075727  0.076014  0.076234  0.076362  0.076382  0.076295  0.076115  0.075873
  0.075605  0.075351  0.075150  0.075030  0.075012  0.075105  0.075303  0.075595  0.075960  0.076379
  0.076836  0.077325  0.077850  0.078416  0.079026  0.079670  0.080323  0.080917  0.081431  0.081701
  0.081927
03 Orange, mean, n = 17
  0.004883  0.005719  0.006911  0.009409  0.013012  0.017958  0.024305  0.032122  0.041382  0.051995
  0.063788  0.076528  0.089932  0.103689  0.117482  0.131006  0.143988  0.156202  0.167479  0.177714
  0.186862  0.194929  0.201965  0.208045  0.213260  0.217701  0.221455  0.224595  0.227181  0.229255
  0.230847  0.231970  0.232631  0.232833  0.232577  0.231866  0.230703  0.229091  0.227028  0.224507
  0.221516  0.218047  0.214095  0.209667  0.204784  0.199480  0.193801  0.187800  0.181533  0.175060
  0.168435  0.161711  0.154937  0.148153  0.141396  0.134699  0.128095  0.121623  0.115329  0.109272
  0.103509  0.098094  0.093068  0.088446  0.084218  0.080349  0.076787  0.073474  0.070357  0.067396
  0.064573  0.061889  0.059361  0.057019  0.054890  0.052996  0.051347  0.049935  0.048739  0.047728
  0.046859  0.046091  0.045387  0.044717  0.044062  0.043417  0.042792  0.042208  0.041694  0.041287
  0.041029  0.040961  0.041126  0.041564  0.042311  0.043391  0.044818  0.046593  0.048708  0.051147
  0.053890  0.056920  0.060223  0.063789  0.067611  0.071681  0.075987  0.080509  0.085219  0.090083
  0.095066  0.100132  0.105252  0.110405  0.115574  0.120746  0.125907  0.131040  0.136120  0.141121
  0.146010  0.150756  0.155329  0.159705  0.163864  0.167795  0.171491  0.174952  0.178184  0.181198
  0.184010  0.186641  0.189116  0.191464  0.193714  0.195892  0.198018  0.200100  0.202140  0.204131
  0.206060  0.207915  0.209685  0.211363  0.212950  0.214451  0.215880  0.217257  0.218603  0.219936
  0.221262  0.222569  0.223826  0.224984  0.225988  0.226791  0.227368  0.227724  0.227894  0.227937
  0.227923  0.227921  0.227984  0.228146  0.228426  0.228826  0.229336  0.229940  0.230613  0.231313
  0.231991  0.232584  0.233037  0.233310  0.233395  0.233321  0.233143  0.232932  0.232752  0.232646
  0.232631  0.232700  0.232832  0.233005  0.233204  0.233424  0.233668  0.233945  0.234264  0.234636
  0.235065  0.235552  0.236092  0.236674  0.237279  0.237878  0.238443  0.238925  0.239315  0.239514
  0.239672
04 Yellow black reticulation, mean, n = 3
  0.000446  0.000533  0.000652  0.000898  0.001238  0.001683  0.002224  0.002853  0.003554  0.004314
  0.005127  0.005999  0.006950  0.008009  0.009210  0.010571  0.012085  0.013707  0.015362  0.016942
  0.018339  0.019466  0.020266  0.020720  0.020850  0.020708  0.020361  0.019876  0.019332  0.018791
  0.018295  0.017867  0.017505  0.017187  0.016885  0.016579  0.016259  0.015933  0.015617  0.015325
  0.015065  0.014839  0.014642  0.014468  0.014317  0.014189  0.014082  0.013985  0.013881  0.013749
  0.013575  0.013357  0.013117  0.012880  0.012676  0.012518  0.012402  0.012303  0.012195  0.012061
  0.011898  0.011722  0.011556  0.011420  0.011326  0.011278  0.011268  0.011290  0.011335  0.011400
  0.011477  0.011562  0.011648  0.011733  0.011818  0.011907  0.012003  0.012104  0.012201  0.012277
  0.012315  0.012302  0.012236  0.012130  0.012012  0.011911  0.011859  0.011876  0.011971  0.012145
  0.012395  0.012719  0.013120  0.013608  0.014199  0.014912  0.015765  0.016775  0.017953  0.019303
  0.020817  0.022482  0.024267  0.026140  0.028064  0.030002  0.031924  0.033807  0.035633  0.037392
  0.039079  0.040695  0.042246  0.043741  0.045193  0.046615  0.048010  0.049374  0.050682  0.051897
  0.052977  0.053884  0.054596  0.055115  0.055462  0.055679  0.055811  0.055902  0.055986  0.056086
  0.056217  0.056388  0.056607  0.056884  0.057234  0.057669  0.058200  0.058828  0.059540  0.060307
  0.061092  0.061856  0.062564  0.063192  0.063727  0.064167  0.064517  0.064801  0.065052  0.065318
  0.065649  0.066078  0.066607  0.067199  0.067784  0.068283  0.068629  0.068792  0.068794  0.068688
  0.068554  0.068475  0.068518  0.068729  0.069134  0.069747  0.070566  0.071580  0.072760  0.074039
  0.075314  0.076449  0.077314  0.077806  0.077898  0.077644  0.077169  0.076616  0.076106  0.075712
  0.075448  0.075282  0.075183  0.075137  0.075161  0.075287  0.075551  0.075972  0.076545  0.077245
  0.078042  0.078902  0.079790  0.080665  0.081478  0.082180  0.082729  0.083113  0.083340  0.083442
  0.083491
05 Yellow, mean, n = 10
  0.001441  0.001566  0.001745  0.002126  0.002690  0.003496  0.004584  0.006007  0.007811  0.010032
  0.012690  0.015782  0.019282  0.023142  0.027292  0.031643  0.036094  0.040534  0.044849  0.048934
  0.052705  0.056101  0.059097  0.061697  0.063924  0.065813  0.067396  0.068695  0.069724  0.070493
  0.071014  0.071311  0.071420  0.071391  0.071279  0.071141  0.071031  0.070995  0.071075  0.071305
  0.071720  0.072347  0.073210  0.074318  0.075664  0.077223  0.078948  0.080775  0.082629  0.084430
  0.086099  0.087566  0.088768  0.089658  0.090202  0.090384  0.090210  0.089712  0.088944  0.087988
  0.086934  0.085873  0.084883  0.084015  0.083287  0.082685  0.082171  0.081695  0.081210  0.080682
  0.080105  0.079504  0.078926  0.078437  0.078108  0.078000  0.078152  0.078575  0.079244  0.080103
  0.081074  0.082065  0.082985  0.083766  0.084366  0.084787  0.085071  0.085298  0.085580  0.086048
  0.086843  0.088105  0.089958  0.092505  0.095819  0.099936  0.104858  0.110556  0.116975  0.124043
  0.131677  0.139796  0.148319  0.157172  0.166286  0.175592  0.185013  0.194466  0.203858  0.213089
  0.222067  0.230710  0.238957  0.246770  0.254129  0.261026  0.267454  0.273400  0.278843  0.283755
  0.288107  0.291881  0.295072  0.297700  0.299808  0.301457  0.302723  0.303687  0.304429  0.305021
  0.305522  0.305983  0.306441  0.306928  0.307464  0.308065  0.308736  0.309476  0.310272  0.311105
  0.311951  0.312779  0.313557  0.314257  0.314863  0.315371  0.315801  0.316189  0.316584  0.317033
  0.317568  0.318189  0.318862  0.319520  0.320082  0.320471  0.320638  0.320571  0.320301  0.319889
  0.319412  0.318939  0.318527  0.318205  0.317978  0.317839  0.317772  0.317763  0.317799  0.317868
  0.317955  0.318039  0.318100  0.318123  0.318109  0.318076  0.318055  0.318076  0.318156  0.318294
  0.318470  0.318660  0.318840  0.319007  0.319173  0.319363  0.319607  0.319935  0.320365  0.320907
  0.321560  0.322304  0.323108  0.323922  0.324691  0.325365  0.325907  0.326301  0.326559  0.326679
  0.326753
07 Cream-White (tail), mean, n = 1
  0.000011  0.000029  0.000069  0.000175  0.000394  0.000803  0.001510  0.002644  0.004349  0.006765
  0.010004  0.014128  0.019122  0.024885  0.031229  0.037898  0.044604  0.051072  0.057077  0.062478
  0.067225  0.071348  0.074930  0.078072  0.080862  0.083360  0.085595  0.087576  0.089311  0.090815
  0.092125  0.093294  0.094393  0.095500  0.096694  0.098048  0.099628  0.101486  0.103663  0.106194
  0.109109  0.112439  0.116220  0.120483  0.125249  0.130511  0.136221  0.142285  0.148564  0.154882
  0.161047  0.166870  0.172185  0.176868  0.180840  0.184076  0.186602  0.188486  0.189830  0.190758
  0.191402  0.191885  0.192307  0.192737  0.193199  0.193682  0.194145  0.194533  0.194793  0.194892
  0.194821  0.194609  0.194307  0.193993  0.193750  0.193655  0.193768  0.194115  0.194686  0.195432
  0.196275  0.197122  0.197883  0.198494  0.198920  0.199168  0.199282  0.199332  0.199405  0.199591
  0.199977  0.200640  0.201642  0.203028  0.204825  0.207037  0.209651  0.212632  0.215935  0.219506
  0.223294  0.227257  0.231368  0.235611  0.239977  0.244458  0.249040  0.253692  0.258372  0.263031
  0.267625  0.272130  0.276545  0.280899  0.285235  0.289596  0.293996  0.298400  0.302716  0.306798
  0.310470  0.313561  0.315939  0.317545  0.318402  0.318610  0.318329  0.317745  0.317039  0.316369
  0.315850  0.315559  0.315537  0.315797  0.316332  0.317118  0.318114  0.319264  0.320496  0.321730
  0.322881  0.323877  0.324658  0.325194  0.325485  0.325566  0.325508  0.325409  0.325386  0.325550
  0.325978  0.326685  0.327615  0.328634  0.329565  0.330228  0.330482  0.330269  0.329621  0.328653
  0.327526  0.326411  0.325451  0.324742  0.324325  0.324197  0.324327  0.324661  0.325130  0.325649
  0.326114  0.326410  0.326432  0.326100  0.325393  0.324350  0.323073  0.321701  0.320383  0.319242
  0.318360  0.317765  0.317441  0.317338  0.317398  0.317566  0.317809  0.318118  0.318503  0.318987
  0.319589  0.320307  0.321112  0.321949  0.322744  0.323430  0.323959  0.324320  0.324530  0.324621
  0.324664
08 Silver, mean, n = 14
  0.009262  0.010384  0.011972  0.015308  0.020148  0.026878  0.035718  0.047001  0.060994  0.077914
  0.097864  0.120742  0.146197  0.173649  0.202287  0.231146  0.259257  0.285738  0.309866  0.331179
  0.349479  0.364766  0.377210  0.387106  0.394782  0.400565  0.404776  0.407709  0.409605  0.410679
  0.411117  0.411067  0.410642  0.409938  0.409033  0.407981  0.406828  0.405608  0.404340  0.403028
  0.401670  0.400266  0.398826  0.397374  0.395947  0.394577  0.393279  0.392035  0.390784  0.389441
  0.387914  0.386119  0.384012  0.381598  0.378916  0.376039  0.373057  0.370059  0.367120  0.364303
  0.361649  0.359177  0.356885  0.354750  0.352733  0.350789  0.348866  0.346917  0.344911  0.342829
  0.340671  0.338461  0.336238  0.334054  0.331963  0.330010  0.328217  0.326576  0.325051  0.323576
  0.322072  0.320449  0.318635  0.316577  0.314262  0.311722  0.309039  0.306328  0.303737  0.301419
  0.299515  0.298131  0.297334  0.297134  0.297496  0.298339  0.299556  0.301025  0.302625  0.304251
  0.305817  0.307264  0.308557  0.309678  0.310624  0.311403  0.312021  0.312486  0.312804  0.312981
  0.313022  0.312933  0.312727  0.312418  0.312021  0.311547  0.311003  0.310394  0.309723  0.308989
  0.308201  0.307367  0.306498  0.305605  0.304705  0.303809  0.302926  0.302065  0.301229  0.300420
  0.299636  0.298884  0.298169  0.297498  0.296881  0.296322  0.295823  0.295379  0.294986  0.294640
  0.294339  0.294084  0.293874  0.293709  0.293583  0.293488  0.293412  0.293351  0.293299  0.293253
  0.293203  0.293137  0.293021  0.292817  0.292488  0.292013  0.291392  0.290659  0.289875  0.289107
  0.288414  0.287833  0.287368  0.286991  0.286660  0.286320  0.285931  0.285468  0.284933  0.284343
  0.283739  0.283162  0.282644  0.282197  0.281822  0.281490  0.281163  0.280814  0.280435  0.280027
  0.279619  0.279253  0.278967  0.278781  0.278705  0.278735  0.278850  0.279027  0.279254  0.279523
  0.279834  0.280193  0.280613  0.281089  0.281610  0.282153  0.282688  0.283158  0.283549  0.283751
  0.283915
10 Blue and Black, mean, n = 2
  0.002314  0.002505  0.002780  0.003360  0.004209  0.005390  0.006930  0.008854  0.011162  0.013833
  0.016818  0.020046  0.023427  0.026866  0.030270  0.033567  0.036711  0.039692  0.042534  0.045289
  0.048030  0.050834  0.053766  0.056876  0.060187  0.063696  0.067376  0.071185  0.075069  0.078966
  0.082819  0.086573  0.090183  0.093613  0.096840  0.099852  0.102647  0.105230  0.107617  0.109825
  0.111878  0.113798  0.115609  0.117327  0.118963  0.120512  0.121957  0.123270  0.124416  0.125356
  0.126059  0.126505  0.126686  0.126608  0.126288  0.125747  0.125007  0.124088  0.123005  0.121767
  0.120382  0.118855  0.117191  0.115397  0.113482  0.111453  0.109320  0.107090  0.104772  0.102372
  0.099898  0.097361  0.094770  0.092140  0.089486  0.086828  0.084179  0.081558  0.078979  0.076459
  0.074012  0.071654  0.069397  0.067252  0.065226  0.063324  0.061540  0.059868  0.058302  0.056828
  0.055443  0.054143  0.052930  0.051810  0.050792  0.049884  0.049093  0.048421  0.047863  0.047413
  0.047061  0.046794  0.046597  0.046462  0.046378  0.046339  0.046342  0.046384  0.046464  0.046580
  0.046728  0.046901  0.047092  0.047290  0.047486  0.047671  0.047838  0.047982  0.048100  0.048194
  0.048267  0.048324  0.048372  0.048419  0.048472  0.048544  0.048639  0.048768  0.048930  0.049126
  0.049353  0.049602  0.049863  0.050129  0.050390  0.050641  0.050882  0.051111  0.051334  0.051554
  0.051777  0.052004  0.052239  0.052479  0.052724  0.052970  0.053213  0.053448  0.053672  0.053879
  0.054060  0.054208  0.054313  0.054367  0.054368  0.054319  0.054232  0.054128  0.054028  0.053960
  0.053941  0.053983  0.054087  0.054242  0.054431  0.054635  0.054838  0.055031  0.055210  0.055379
  0.055546  0.055718  0.055895  0.056074  0.056244  0.056390  0.056499  0.056564  0.056588  0.056587
  0.056590  0.056631  0.056748  0.056973  0.057329  0.057819  0.058434  0.059148  0.059924  0.060727
  0.061520  0.062275  0.062978  0.063618  0.064196  0.064706  0.065150  0.065509  0.065791  0.065933
  0.066044
11 Violet, mean, n = 9
  0.009999  0.011418  0.013412  0.017580  0.023562  0.031779  0.042363  0.055523  0.071291  0.089544
  0.109996  0.132195  0.155560  0.179495  0.203454  0.226979  0.249748  0.271562  0.292331  0.312060
  0.330819  0.348700  0.365823  0.382270  0.398051  0.413109  0.427346  0.440633  0.452887  0.464087
  0.474284  0.483564  0.492022  0.499704  0.506614  0.512728  0.518009  0.522443  0.526067  0.528945
  0.531142  0.532720  0.533739  0.534234  0.534218  0.533709  0.532699  0.531128  0.528898  0.525903
  0.522028  0.517194  0.511401  0.504724  0.497280  0.489213  0.480672  0.471771  0.462599  0.453229
  0.443715  0.434100  0.424420  0.414696  0.404926  0.395101  0.385209  0.375237  0.365181  0.355061
  0.344905  0.334752  0.324650  0.314648  0.304786  0.295103  0.285638  0.276419  0.267481  0.258852
  0.250554  0.242595  0.234970  0.227657  0.220631  0.213874  0.207381  0.201168  0.195277  0.189760
  0.184675  0.180080  0.176018  0.172507  0.169539  0.167080  0.165067  0.163426  0.162078  0.160952
  0.159992  0.159160  0.158439  0.157830  0.157333  0.156957  0.156701  0.156553  0.156490  0.156494
  0.156547  0.156645  0.156804  0.157049  0.157411  0.157915  0.158571  0.159367  0.160267  0.161216
  0.162160  0.163047  0.163846  0.164549  0.165171  0.165731  0.166255  0.166757  0.167241  0.167699
  0.168123  0.168509  0.168865  0.169212  0.169589  0.170040  0.170609  0.171324  0.172189  0.173177
  0.174244  0.175326  0.176363  0.177304  0.178113  0.178778  0.179313  0.179760  0.180192  0.180696
  0.181348  0.182185  0.183184  0.184248  0.185237  0.186006  0.186455  0.186559  0.186378  0.186028
  0.185645  0.185346  0.185200  0.185225  0.185402  0.185704  0.186106  0.186594  0.187162  0.187785
  0.188413  0.188962  0.189345  0.189496  0.189406  0.189121  0.188733  0.188339  0.188018  0.187791
  0.187650  0.187577  0.187561  0.187611  0.187757  0.188028  0.188433  0.188954  0.189559  0.190206
  0.190859  0.191504  0.192137  0.192753  0.193347  0.193908  0.194415  0.194832  0.195160  0.195326
  0.195453
12 Gold, mean, n = 3
  0.027068  0.028363  0.030168  0.033938  0.039282  0.046546  0.055790  0.067056  0.080205  0.094983
  0.111019  0.127866  0.145105  0.162362  0.179314  0.195692  0.211281  0.225907  0.239453  0.251836
  0.262984  0.272835  0.281341  0.288474  0.294269  0.298822  0.302276  0.304777  0.306445  0.307338
  0.307483  0.306905  0.305638  0.303733  0.301250  0.298232  0.294685  0.290588  0.285913  0.280661
  0.274871  0.268636  0.262078  0.255324  0.248489  0.241643  0.234813  0.228007  0.221220  0.214431
  0.207636  0.200839  0.194041  0.187242  0.180448  0.173670  0.166954  0.160382  0.154069  0.148150
  0.142744  0.137916  0.133658  0.129903  0.126538  0.123431  0.120459  0.117529  0.114585  0.111627
  0.108713  0.105952  0.103484  0.101449  0.099953  0.099037  0.098675  0.098778  0.099210  0.099808
  0.100401  0.100828  0.100961  0.100725  0.100122  0.099241  0.098248  0.097371  0.096865  0.096977
  0.097919  0.099847  0.102846  0.106917  0.111979  0.117873  0.124374  0.131226  0.138167  0.144958
  0.151408  0.157384  0.162813  0.167680  0.172014  0.175879  0.179355  0.182522  0.185450  0.188192
  0.190791  0.193280  0.195695  0.198074  0.200454  0.202863  0.205312  0.207788  0.210258  0.212678
  0.215004  0.217196  0.219229  0.221090  0.222774  0.224278  0.225600  0.226754  0.227760  0.228647
  0.229455  0.230231  0.231013  0.231834  0.232725  0.233712  0.234819  0.236067  0.237469  0.239020
  0.240698  0.242459  0.244245  0.245997  0.247666  0.249226  0.250675  0.252026  0.253317  0.254578
  0.255829  0.257068  0.258272  0.259385  0.260342  0.261099  0.261638  0.261977  0.262157  0.262238
  0.262273  0.262300  0.262348  0.262433  0.262551  0.262685  0.262834  0.262999  0.263193  0.263437
  0.263745  0.264046  0.264257  0.264282  0.264109  0.263771  0.263390  0.263107  0.263041  0.263190
  0.263496  0.263881  0.264265  0.264596  0.264886  0.265175  0.265502  0.265896  0.266377  0.266950
  0.267611  0.268349  0.269148  0.269982  0.270815  0.271604  0.272308  0.272882  0.273325  0.273546
  0.273713
13 Green, mean, n = 13
  0.007240  0.007868  0.008814  0.010866  0.013960  0.018492  0.024707  0.032754  0.042672  0.054379
  0.067507  0.081615  0.096249  0.110929  0.125178  0.138647  0.151022  0.162084  0.171720  0.179914
  0.186747  0.192421  0.197139  0.201088  0.204472  0.207416  0.209969  0.212192  0.214140  0.215838
  0.217351  0.218735  0.219990  0.221077  0.221933  0.222452  0.222548  0.222176  0.221322  0.220014
  0.218306  0.216227  0.213829  0.211167  0.208260  0.205135  0.201802  0.198217  0.194335  0.190142
  0.185647  0.180921  0.176097  0.171313  0.166692  0.162329  0.158290  0.154623  0.151376  0.148614
  0.146431  0.144920  0.144176  0.144307  0.145415  0.147584  0.150877  0.155311  0.160832  0.167309
  0.174545  0.182289  0.190272  0.198238  0.205959  0.213255  0.219984  0.226027  0.231289  0.235689
  0.239135  0.241547  0.242877  0.243128  0.242369  0.240768  0.238593  0.236158  0.233789  0.231794
  0.230417  0.229801  0.230007  0.230994  0.232625  0.234687  0.236937  0.239129  0.241058  0.242576
  0.243622  0.244180  0.244278  0.243949  0.243251  0.242210  0.240839  0.239144  0.237135  0.234807
  0.232181  0.229318  0.226294  0.223188  0.220090  0.217083  0.214214  0.211498  0.208955  0.206603
  0.204434  0.202437  0.200613  0.198940  0.197360  0.195830  0.194320  0.192769  0.191142  0.189443
  0.187690  0.185911  0.184183  0.182588  0.181210  0.180120  0.179385  0.179042  0.179102  0.179536
  0.180285  0.181259  0.182359  0.183478  0.184527  0.185444  0.186213  0.186830  0.187317  0.187721
  0.188093  0.188450  0.188797  0.189108  0.189336  0.189414  0.189303  0.188995  0.188526  0.187958
  0.187377  0.186861  0.186472  0.186242  0.186178  0.186267  0.186480  0.186765  0.187113  0.187497
  0.187854  0.188073  0.188127  0.187911  0.187356  0.186484  0.185463  0.184374  0.183339  0.182487
  0.181882  0.181466  0.181210  0.181093  0.181042  0.181008  0.180994  0.180995  0.180995  0.181032
  0.181153  0.181347  0.181589  0.181872  0.182139  0.182314  0.182411  0.182453  0.182443  0.182421
  0.182413
14 Green-Blue, mean, n = 4
  0.008125  0.008323  0.009181  0.011512  0.015872  0.022930  0.032610  0.045350  0.061226  0.081095
  0.102305  0.125754  0.150497  0.174688  0.197518  0.220717  0.243205  0.262154  0.279872  0.295885
  0.308205  0.317894  0.328694  0.337174  0.342697  0.347386  0.350644  0.351521  0.351668  0.352183
  0.352404  0.352175  0.351206  0.348869  0.346921  0.344429  0.341841  0.339121  0.336443  0.333271
  0.329756  0.324831  0.319666  0.314051  0.307793  0.302342  0.296898  0.290622  0.284454  0.278095
  0.270194  0.261847  0.253479  0.245296  0.236747  0.228538  0.220573  0.212991  0.205778  0.199291
  0.193666  0.188728  0.184453  0.181163  0.178786  0.177229  0.176685  0.176869  0.177565  0.178874
  0.180923  0.183421  0.186323  0.189173  0.192106  0.194682  0.197232  0.199632  0.201471  0.202638
  0.203259  0.202702  0.201102  0.198645  0.195522  0.191583  0.187426  0.183001  0.178737  0.174701
  0.171360  0.169099  0.168018  0.167972  0.168900  0.170313  0.171891  0.173362  0.174508  0.175463
  0.176283  0.176607  0.176502  0.176186  0.175625  0.174702  0.173756  0.173060  0.172285  0.171198
  0.169937  0.168420  0.166621  0.164749  0.162744  0.160891  0.159077  0.157208  0.155584  0.154425
  0.153360  0.152246  0.151209  0.150149  0.148629  0.147283  0.146359  0.145694  0.144895  0.144427
  0.143972  0.143514  0.143034  0.142740  0.142574  0.142428  0.142292  0.142320  0.142699  0.143656
  0.144922  0.146163  0.147528  0.149016  0.150008  0.150773  0.151960  0.153326  0.154279  0.155137
  0.156137  0.157166  0.158337  0.159752  0.160996  0.161519  0.161737  0.161438  0.160803  0.160162
  0.160386  0.160640  0.160971  0.161768  0.162931  0.163823  0.164485  0.164791  0.164608  0.164936
  0.165257  0.165411  0.166035  0.166994  0.167128  0.166664  0.166902  0.166913  0.165950  0.165179
  0.165551  0.165502  0.165065  0.165227  0.165605  0.165547  0.166148  0.167185  0.167738  0.167836
  0.168085  0.168192  0.168699  0.169961  0.171362  0.171987  0.172469  0.173186  0.172638  0.172530
  0.173027
15 Body color, mean, n = 13
  0.002763  0.003391  0.004288  0.006172  0.008898  0.012661  0.017529  0.023584  0.030847  0.039289
  0.048817  0.059272  0.070439  0.082055  0.093827  0.105453  0.116647  0.127157  0.136789  0.145412
  0.152963  0.159439  0.164886  0.169387  0.173043  0.175966  0.178268  0.180054  0.181418  0.182437
  0.183169  0.183652  0.183905  0.183938  0.183754  0.183355  0.182751  0.181951  0.180969  0.179810
  0.178479  0.176968  0.175268  0.173365  0.171251  0.168922  0.166386  0.163657  0.160760  0.157723
  0.154580  0.151365  0.148113  0.144856  0.141628  0.138462  0.135395  0.132466  0.129716  0.127187
  0.124919  0.122944  0.121281  0.119935  0.118896  0.118136  0.117616  0.117290  0.117107  0.117023
  0.116997  0.116998  0.117005  0.117002  0.116976  0.116916  0.116808  0.116637  0.116386  0.116041
  0.115589  0.115026  0.114356  0.113593  0.112763  0.111899  0.111043  0.110234  0.109511  0.108904
  0.108433  0.108103  0.107911  0.107841  0.107871  0.107974  0.108121  0.108286  0.108448  0.108589
  0.108701  0.108780  0.108825  0.108840  0.108831  0.108802  0.108757  0.108705  0.108653  0.108618
  0.108617  0.108675  0.108818  0.109067  0.109436  0.109922  0.110504  0.111141  0.111771  0.112322
  0.112720  0.112899  0.112816  0.112453  0.111826  0.110977  0.109973  0.108893  0.107819  0.106825
  0.105975  0.105315  0.104875  0.104672  0.104705  0.104964  0.105423  0.106048  0.106797  0.107624
  0.108484  0.109338  0.110160  0.110938  0.111676  0.112394  0.113124  0.113905  0.114768  0.115734
  0.116803  0.117944  0.119099  0.120188  0.121123  0.121818  0.122213  0.122279  0.122025  0.121498
  0.120771  0.119933  0.119079  0.118302  0.117678  0.117265  0.117097  0.117173  0.117456  0.117879
  0.118345  0.118746  0.118985  0.118992  0.118738  0.118241  0.117559  0.116770  0.115955  0.115186
  0.114508  0.113945  0.113500  0.113167  0.112933  0.112786  0.112719  0.112724  0.112797  0.112932
  0.113127  0.113376  0.113675  0.114015  0.114385  0.114764  0.115131  0.115451  0.115714  0.115849
  0.115958
16 Old orange, mean, n = 1
  0.011499  0.012723  0.014571  0.018495  0.024339  0.032511  0.043164  0.056359  0.072059  0.090116
  0.110208  0.131884  0.154597  0.177667  0.200365  0.222068  0.242254  0.260519  0.276653  0.290581
  0.302275  0.311790  0.319267  0.324884  0.328901  0.331661  0.333523  0.334815  0.335785  0.336528
  0.336993  0.337020  0.336381  0.334881  0.332438  0.329076  0.324926  0.320204  0.315104  0.309752
  0.304209  0.298463  0.292445  0.286128  0.279538  0.272741  0.265836  0.258938  0.252088  0.245260
  0.238391  0.231401  0.224217  0.216839  0.209342  0.201844  0.194485  0.187426  0.180792  0.174659
  0.169086  0.164104  0.159683  0.155768  0.152273  0.149061  0.145964  0.142839  0.139579  0.136122
  0.132495  0.128792  0.125137  0.121661  0.118491  0.115709  0.113352  0.111423  0.109887  0.108674
  0.107706  0.106886  0.106108  0.105283  0.104338  0.103211  0.101886  0.100398  0.098821  0.097279
  0.095949  0.095018  0.094663  0.095032  0.096207  0.098194  0.100933  0.104318  0.108218  0.112519
  0.117143  0.122051  0.127242  0.132737  0.138554  0.144692  0.151124  0.157796  0.164638  0.171581
  0.178568  0.185568  0.192588  0.199660  0.206831  0.214154  0.221666  0.229378  0.237272  0.245308
  0.253423  0.261535  0.269557  0.277397  0.284959  0.292156  0.298919  0.305196  0.310957  0.316189
  0.320892  0.325075  0.328756  0.331973  0.334794  0.337322  0.339696  0.342081  0.344628  0.347462
  0.350645  0.354162  0.357931  0.361818  0.365658  0.369297  0.372620  0.375562  0.378118  0.380344
  0.382314  0.384103  0.385778  0.387369  0.388868  0.390264  0.391550  0.392721  0.393790  0.394786
  0.395721  0.396583  0.397350  0.397983  0.398439  0.398713  0.398846  0.398924  0.399065  0.399393
  0.399983  0.400837  0.401878  0.402979  0.403993  0.404806  0.405372  0.405707  0.405854  0.405878
  0.405830  0.405738  0.405637  0.405584  0.405643  0.405893  0.406382  0.407103  0.407994  0.408937
  0.409787  0.410443  0.410864  0.411064  0.411134  0.411182  0.411297  0.411471  0.411722  0.411870
  0.412034
17 Black reticulation, mean, n = 4
  0.000449  0.000494  0.000556  0.000681  0.000852  0.001076  0.001349  0.001673  0.002051  0.002483
  0.002974  0.003526  0.004144  0.004830  0.005583  0.006397  0.007264  0.008167  0.009085  0.009995
  0.010868  0.011680  0.012408  0.013034  0.013548  0.013945  0.014229  0.014413  0.014509  0.014537
  0.014516  0.014468  0.014409  0.014358  0.014326  0.014323  0.014358  0.014434  0.014550  0.014705
  0.014893  0.015108  0.015340  0.015580  0.015817  0.016043  0.016246  0.016419  0.016556  0.016650
  0.016702  0.016709  0.016671  0.016593  0.016477  0.016327  0.016148  0.015944  0.015720  0.015482
  0.015232  0.014977  0.014722  0.014468  0.014222  0.013985  0.013757  0.013541  0.013336  0.013140
  0.012954  0.012774  0.012601  0.012432  0.012268  0.012107  0.011949  0.011792  0.011636  0.011478
  0.011319  0.011157  0.010992  0.010828  0.010665  0.010508  0.010363  0.010235  0.010131  0.010056
  0.010018  0.010020  0.010065  0.010158  0.010300  0.010491  0.010731  0.011020  0.011355  0.011734
  0.012154  0.012611  0.013100  0.013617  0.014155  0.014708  0.015270  0.015837  0.016401  0.016959
  0.017507  0.018041  0.018558  0.019056  0.019532  0.019986  0.020414  0.020814  0.021185  0.021523
  0.021829  0.022101  0.022339  0.022545  0.022720  0.022868  0.022993  0.023102  0.023199  0.023293
  0.023389  0.023494  0.023614  0.023753  0.023915  0.024101  0.024309  0.024538  0.024785  0.025043
  0.025308  0.025575  0.025837  0.026091  0.026333  0.026561  0.026775  0.026975  0.027163  0.027341
  0.027508  0.027668  0.027822  0.027972  0.028121  0.028271  0.028427  0.028596  0.028788  0.029011
  0.029277  0.029595  0.029972  0.030411  0.030910  0.031458  0.032038  0.032629  0.033201  0.033726
  0.034177  0.034531  0.034773  0.034899  0.034915  0.034836  0.034688  0.034500  0.034301  0.034123
  0.033989  0.033919  0.033929  0.034023  0.034204  0.034469  0.034811  0.035222  0.035689  0.036199
  0.036739  0.037290  0.037837  0.038363  0.038851  0.039288  0.039660  0.039955  0.040176  0.040285
  0.040368
-1 END
COLOR CODES:n01 Black
02 Fuzzy Black
03 Orange
04 Yellow black reticulation
05 Yellow
06 Yellow-Whiteish-Weak
07 Cream-White (tail)
08 Silver
09 Blue
10 Blue and Black
11 Violet
12 Gold
13 Green
14 Green-Blue
15 Body color
16 Old orange
17 Black reticulation
18 Red-Orange tail
19 Other
