# Supplementary material for: Visual Background Choice and Light Environment Affect Male Guppy Visual Contrast
Source: Vision (Basel). 2022 Sep 7;6(3):56. doi: 10.3390/vision6030056 (PMC9500966; doi:10.3390/vision6030056)
Supplement: Supplementary file 1 [file vision-06-00056-s001.zip › Supplement/DataForDepositWithPaper/ModalValues.csv]

Modal directions and light environments used
Codes: Dir. 1=180 2=0 3=90 4=270(-90) degrees; LtEnv. 1=SG 2=E/L 3=FS 4=O/C
StrmCode	Stream	Date	Time	Male	Ndisplays	Mated	Direction	LtEnvt	#LtEnvts	#LtChanges	AllLtChanges
1	Caigual11	'16/5/19'	'13:52:00'	Male1-d1	1	0	3	1	1	0	0
1	Caigual11	'16/5/19'	'14:18:00'	Male2-d1	3	0	4	1	1	0	0
1	Caigual11	'16/5/19'	'14:22:00'	Male3-d1	1	0	2	3	1	0	0
1	Caigual11	'16/5/19'	'14:24:00'	Male4-d1	1	0	3	3	1	0	0
1	Caigual11	'16/5/19'	'14:32:00'	Male5-d1	5	0	4	3	2	3	8
1	Caigual11	'16/5/19'	'14:46:00'	Male6-d1	1	1	4	3	1	0	0
1	Caigual11	'16/5/19'	'14:48:00'	Male7-d1	2	0	2	3	1	0	0
1	Caigual11	'16/5/19'	'14:54:00'	Male8-d1	1	0	4	3	1	0	0
1	Caigual11	'16/5/19'	'14:57:00'	Male9-d1	4	0	2	3	1	0	0
1	Caigual11	'16/5/19'	'15:01:00'	Male10-d1	1	0	2	3	1	0	0
1	Caigual11	'16/5/19'	'15:04:00'	Male11-d1	1	0	2	3	1	0	0
1	Caigual11	'16/5/19'	'15:07:00'	Male12-d1	6	0	4	3	1	0	0
1	Caigual11	'16/5/19'	'15:15:00'	Male13-d1	1	0	4	3	1	0	0
1	Caigual11	'16/5/19'	'15:16:00'	Male14-d1	1	0	4	3	1	0	0
1	Caigual11	'16/5/19'	'15:17:00'	Male15-d1	2	0	1	3	1	0	0
1	Caigual11	'16/5/19'	'15:42:00'	Male16-d1	6	0	4	4	1	0	0
1	Caigual11	'16/5/19'	'15:49:00'	Male17-d1	1	0	4	4	1	0	0
1	Caigual11	'16/5/19'	'15:51:00'	Male18-d1	3	0	4	4	1	0	0
1	Caigual11	'16/5/19'	'15:52:00'	Male19-d1	4	0	4	4	1	0	0
1	Caigual11	'16/5/19'	'15:54:00'	Male20-d1	3	0	4	4	1	0	0
1	Caigual11	'16/5/19'	'15:56:00'	Male21-d1	8	0	1	4	1	0	0
1	Caigual11	'16/5/19'	'16:01:00'	Male22-d1	3	0	3	4	1	0	0
1	Caigual11	'16/5/19'	'16:03:00'	Male23-d1	2	0	2	4	1	0	0
1	Caigual11	'16/5/19'	'16:04:00'	Male24-d1	4	0	4	4	1	0	0
1	Caigual11	'16/5/19'	'16:04:00'	Male25-d1	1	0	1	4	1	0	0
1	Caigual11	'16/5/19'	'16:18:00'	Male26-d1	2	0	4	4	1	0	0
1	Caigual11	'16/5/19'	'16:19:00'	Male27-d1	4	0	4	4	1	0	0
1	Caigual11	'16/5/19'	'16:21:00'	Male28-d1	7	0	1	4	1	0	0
1	Caigual11	'16/5/19'	'16:25:00'	Male29-d1	5	0	4	4	1	0	0
1	Caigual11	'9/6/19'	'8:03:00'	Male1-d2	1	0	1	4	1	0	0
1	Caigual11	'9/6/19'	'8:06:00'	Male2-d2	1	0	4	4	1	0	0
1	Caigual11	'9/6/19'	'8:07:00'	Male3-d2	9	0	4	4	1	0	0
1	Caigual11	'9/6/19'	'8:10:00'	Male4-d2	2	0	3	4	1	0	0
1	Caigual11	'9/6/19'	'8:10:00'	Male5-d2	2	0	4	4	1	0	0
1	Caigual11	'9/6/19'	'8:11:00'	Male6-d2	4	1	4	4	1	0	0
1	Caigual11	'9/6/19'	'8:14:00'	Male7-d2	1	0	4	4	1	0	0
1	Caigual11	'9/6/19'	'8:14:00'	Male8-d2	8	0	3	4	1	0	0
1	Caigual11	'9/6/19'	'8:17:00'	Male9-d2	6	0	1	4	1	0	0
1	Caigual11	'9/6/19'	'8:20:00'	Male10-d2	1	0	2	4	1	0	0
1	Caigual11	'9/6/19'	'8:23:00'	Male11-d2	7	0	4	4	1	0	0
1	Caigual11	'9/6/19'	'8:24:00'	Male12-d2	4	0	2	4	1	0	0
1	Caigual11	'9/6/19'	'8:29:00'	Male13-d2	4	0	3	4	1	0	0
1	Caigual11	'9/6/19'	'8:32:00'	Male14-d2	5	0	2	4	1	0	0
1	Caigual11	'9/6/19'	'8:34:00'	Male15-d2	1	0	2	4	1	0	0
1	Caigual11	'9/6/19'	'8:49:00'	Male16-d2	3	0	3	4	1	0	0
1	Caigual11	'9/6/19'	'8:55:00'	Male17-d2	1	0	1	4	1	0	0
1	Caigual11	'9/6/19'	'8:59:00'	Male18-d2	4	0	3	4	1	0	0
1	Caigual11	'9/6/19'	'9:01:00'	Male19-d2	3	0	1	4	1	0	0
1	Caigual11	'9/6/19'	'9:06:00'	Male20-d2	1	0	2	4	1	0	0
1	Caigual11	'9/6/19'	'9:10:00'	Male21-d2	3	0	4	4	1	0	0
1	Caigual11	'9/6/19'	'9:13:00'	Male22-d2	5	0	1	4	1	0	0
1	Caigual11	'9/6/19'	'9:15:00'	Male23-d2	1	0	1	4	1	0	0
1	Caigual11	'9/6/19'	'9:26:00'	Male24-d2	2	0	2	4	1	0	0
1	Caigual11	'9/6/19'	'9:32:00'	Male25-d2	2	0	1	4	1	0	0
1	Caigual11	'9/6/19'	'9:41:00'	Male26-d2	4	0	2	4	1	0	0
1	Caigual11	'9/6/19'	'9:42:00'	Male27-d2	2	0	4	4	1	0	0
1	Caigual11	'9/6/19'	'9:48:00'	Male28-d2	4	0	4	4	1	0	0
1	Caigual11	'9/6/19'	'9:50:00'	Male29-d2	1	0	4	4	1	0	0
1	Caigual11	'11/9/19'	'6:32:00'	Male47-d3	4	0	4	4	1	0	0
1	Caigual11	'11/9/19'	'6:35:00'	Male48-d3	2	0	2	4	1	0	0
1	Caigual11	'11/9/19'	'6:41:00'	Male49-d3	4	0	4	4	1	0	0
1	Caigual11	'11/9/19'	'6:43:00'	Male50-d3	3	0	4	4	1	0	0
1	Caigual11	'11/9/19'	'6:47:00'	Male51-d3	9	0	3	4	1	0	0
1	Caigual11	'11/9/19'	'6:59:00'	Male52-d3	6	0	2	4	1	0	0
1	Caigual11	'11/9/19'	'7:02:00'	Male53-d3	2	0	1	4	1	0	0
1	Caigual11	'11/9/19'	'7:05:00'	Male54-d3	2	0	2	4	1	0	0
1	Caigual11	'11/9/19'	'7:08:00'	Male55-d3	3	0	2	4	1	0	0
1	Caigual11	'11/9/19'	'7:08:00'	Male56-d3	2	0	2	4	1	0	0
1	Caigual11	'11/9/19'	'7:10:00'	Male57-d3	4	0	2	4	1	0	0
1	Caigual11	'11/9/19'	'7:12:00'	Male58-d3	4	0	4	4	1	0	0
1	Caigual11	'11/9/19'	'7:13:00'	Male59-d3	2	0	4	4	1	0	0
1	Caigual11	'11/9/19'	'7:18:00'	Male60-d3	2	0	4	4	1	0	0
1	Caigual11	'11/9/19'	'7:18:00'	Male61-d3	2	0	2	4	1	0	0
1	Caigual11	'11/9/19'	'7:25:00'	Male62-d3	2	0	2	4	1	0	0
1	Caigual11	'11/9/19'	'7:27:00'	Male63-d3	4	0	4	4	1	0	0
1	Caigual11	'11/9/19'	'7:30:00'	Male64-d3	2	0	4	4	1	0	0
1	Caigual11	'11/9/19'	'7:31:00'	Male65-d3	2	0	4	3	1	0	0
1	Caigual11	'11/9/19'	'7:35:00'	Male66-d3	4	0	2	2	1	0	0
1	Caigual11	'11/9/19'	'7:39:00'	Male67-d3	2	0	2	3	1	0	0
1	Caigual11	'11/9/19'	'7:45:00'	Male68-d3	2	0	1	3	1	0	0
1	Caigual11	'11/9/19'	'7:56:00'	Male69-d3	2	0	4	3	1	0	0
1	Caigual11	'11/9/19'	'7:58:00'	Male70-d3	4	0	4	3	1	0	0
2	Taylor67	'12/6/19'	'7:55:00'	Male36-d1	5	1	3	3	1	0	0
2	Taylor67	'12/6/19'	'7:56:00'	Male37-d1	2	0	4	3	1	0	0
2	Taylor67	'12/6/19'	'7:58:00'	Male38-d1	3	0	3	3	1	0	0
2	Taylor67	'12/6/19'	'8:02:00'	Male39-d1	2	0	4	3	1	0	0
2	Taylor67	'12/6/19'	'8:03:00'	Male40-d1	1	0	4	3	1	0	0
2	Taylor67	'12/6/19'	'8:04:00'	Male41-d1	1	0	4	3	1	0	0
2	Taylor67	'12/6/19'	'8:07:00'	Male42-d1	1	0	4	3	1	0	0
2	Taylor67	'12/6/19'	'8:08:00'	Male43-d1	3	0	4	3	1	0	0
2	Taylor67	'12/6/19'	'8:09:00'	Male44-d1	8	0	2	3	1	0	0
2	Taylor67	'12/6/19'	'8:17:00'	Male45-d1	2	0	4	3	1	0	0
2	Taylor67	'12/6/19'	'8:24:00'	Male46-d1	4	0	2	3	1	0	0
2	Taylor67	'12/6/19'	'8:26:00'	Male47-d1	2	0	2	3	1	0	0
2	Taylor67	'12/6/19'	'8:28:00'	Male48-d1	4	0	4	3	1	0	0
2	Taylor67	'12/6/19'	'8:32:00'	Male49-d1	1	0	1	3	1	0	0
2	Taylor67	'12/6/19'	'8:35:00'	Male50-d1	3	0	2	3	1	0	0
2	Taylor67	'12/6/19'	'8:40:00'	Male51-d1	3	0	2	3	1	0	0
2	Taylor67	'12/6/19'	'8:44:00'	Male52-d1	3	0	3	3	1	0	0
2	Taylor67	'12/6/19'	'8:46:00'	Male53-d1	2	0	2	3	1	0	0
2	Taylor67	'12/6/19'	'8:47:00'	Male54-d1	5	0	2	3	2	1	1
2	Taylor67	'12/6/19'	'8:53:00'	Male55-d1	4	0	2	3	1	0	0
2	Taylor67	'12/6/19'	'8:55:00'	Male56-d1	3	0	4	3	1	0	0
2	Taylor67	'12/6/19'	'9:00:00'	Male57-d1	6	0	4	3	1	0	0
2	Taylor67	'12/6/19'	'9:16:00'	Male58-d1	2	0	2	3	1	0	0
2	Taylor67	'12/6/19'	'9:17:00'	Male59-d1	3	0	1	3	1	0	0
2	Taylor67	'12/6/19'	'9:22:00'	Male60-d1	1	0	4	3	1	0	0
2	Taylor67	'12/6/19'	'9:28:00'	Male61-d1	2	0	2	3	1	0	0
2	Taylor67	'12/6/19'	'9:37:00'	Male62-d1	3	0	4	3	1	0	0
2	Taylor67	'12/6/19'	'9:38:00'	Male63-d1	4	0	1	3	1	0	0
2	Taylor67	'12/6/19'	'9:51:00'	Male64-d1	2	0	4	3	1	0	0
2	Taylor67	'12/6/19'	'10:02:00'	Male65-d1	2	0	4	3	1	0	0
2	Taylor67	'14/7/19'	'7:20:00'	Male1-d2	6	0	3	4	1	0	0
2	Taylor67	'14/7/19'	'7:20:00'	Male2-d2	6	0	3	4	1	0	0
2	Taylor67	'14/7/19'	'7:22:00'	Male3-d2	7	0	4	4	1	0	0
2	Taylor67	'14/7/19'	'7:22:00'	Male4-d2	3	0	4	4	1	0	0
2	Taylor67	'14/7/19'	'7:23:00'	Male5-d2	5	0	3	4	1	0	0
2	Taylor67	'14/7/19'	'7:25:00'	Male6-d2	3	0	3	4	1	0	0
2	Taylor67	'14/7/19'	'7:25:00'	Male7-d2	3	0	3	4	1	0	0
2	Taylor67	'14/7/19'	'7:25:00'	Male8-d2	4	0	2	4	1	0	0
2	Taylor67	'14/7/19'	'7:28:00'	Male9-d2	2	0	1	4	1	0	0
2	Taylor67	'14/7/19'	'7:30:00'	Male10-d2	5	0	2	4	1	0	0
2	Taylor67	'14/7/19'	'7:31:00'	Male11-d2	9	0	2	4	1	0	0
2	Taylor67	'14/7/19'	'7:32:00'	Male12-d2	4	0	2	4	1	0	0
2	Taylor67	'14/7/19'	'7:33:00'	Male13-d2	3	0	2	4	1	0	0
2	Taylor67	'14/7/19'	'7:33:00'	Male14-d2	11	0	2	4	1	0	0
2	Taylor67	'14/7/19'	'7:35:00'	Male15-d2	2	0	2	4	1	0	0
2	Taylor67	'14/7/19'	'7:36:00'	Male16-d2	1	0	4	4	1	0	0
2	Taylor67	'14/7/19'	'7:38:00'	Male17-d2	6	0	2	4	1	0	0
2	Taylor67	'14/7/19'	'7:39:00'	Male18-d2	2	0	2	4	1	0	0
2	Taylor67	'14/7/19'	'7:40:00'	Male19-d2	2	0	2	4	1	0	0
2	Taylor67	'14/7/19'	'7:40:00'	Male20-d2	2	0	3	4	1	0	0
2	Taylor67	'14/7/19'	'7:41:00'	Male21-d2	2	0	4	4	1	0	0
2	Taylor67	'14/7/19'	'7:43:00'	Male22-d2	4	0	2	4	1	0	0
2	Taylor67	'14/7/19'	'7:43:00'	Male23-d2	14	0	2	4	1	0	0
2	Taylor67	'14/7/19'	'7:45:00'	Male24-d2	4	0	4	4	1	0	0
2	Taylor67	'14/7/19'	'7:46:00'	Male25-d2	8	0	1	4	1	0	0
2	Taylor67	'14/7/19'	'7:47:00'	Male26-d2	5	0	4	4	1	0	0
2	Taylor67	'14/7/19'	'7:49:00'	Male27-d2	6	0	4	4	1	0	0
2	Taylor67	'14/7/19'	'7:52:00'	Male28-d2	4	0	2	4	1	0	0
2	Taylor67	'14/7/19'	'7:56:00'	Male29-d2	1	0	1	4	1	0	0
2	Taylor67	'14/7/19'	'7:58:00'	Male30-d2	6	0	2	4	1	0	0
2	Taylor67	'14/7/19'	'7:58:00'	Male31-d2	4	0	4	4	1	0	0
2	Taylor67	'14/7/19'	'8:01:00'	Male32-d2	13	1	2	4	1	0	0
2	Taylor67	'14/7/19'	'8:02:00'	Male33-d2	2	0	1	4	1	0	0
2	Taylor67	'14/7/19'	'8:02:00'	Male34-d2	2	0	1	4	1	0	0
2	Taylor67	'14/7/19'	'8:02:00'	Male35-d2	3	0	4	4	1	0	0
2	Taylor67	'14/7/19'	'8:04:00'	Male36-d2	5	0	4	4	1	0	0
2	Taylor67	'14/7/19'	'8:05:00'	Male37-d2	7	0	2	4	1	0	0
2	Taylor67	'14/7/19'	'8:05:00'	Male38-d2	7	0	1	4	1	0	0
2	Taylor67	'14/7/19'	'8:07:00'	Male39-d2	2	0	4	4	1	0	0
2	Taylor67	'14/7/19'	'8:07:00'	Male40-d2	3	0	1	4	1	0	0
2	Taylor67	'14/7/19'	'8:11:00'	Male41-d2	10	0	3	4	1	0	0
2	Taylor67	'14/7/19'	'8:11:00'	Male42-d2	4	0	3	4	1	0	0
2	Taylor67	'14/7/19'	'8:12:00'	Male43-d2	8	0	2	4	1	0	0
2	Taylor67	'14/7/19'	'8:15:00'	Male44-d2	6	0	1	4	1	0	0
2	Taylor67	'14/7/19'	'8:17:00'	Male45-d2	6	0	2	4	1	0	0
2	Taylor67	'14/7/19'	'8:21:00'	Male46-d2	1	0	1	4	1	0	0
2	Taylor67	'14/7/19'	'8:24:00'	Male47-d2	10	0	1	4	1	0	0
2	Taylor67	'14/7/19'	'8:24:00'	Male48-d2	4	0	3	4	1	0	0
2	Taylor67	'14/7/19'	'8:26:00'	Male49-d2	1	0	2	4	1	0	0
2	Taylor67	'14/7/19'	'8:29:00'	Male50-d2	3	0	3	4	1	0	0
2	Taylor67	'14/7/19'	'8:33:00'	Male51-d2	6	0	3	4	1	0	0
2	Taylor67	'14/7/19'	'8:35:00'	Male52-d2	1	0	1	4	1	0	0
2	Taylor67	'7/9/19'	'6:26:00'	Male1-d3	3	0	2	3	1	0	0
2	Taylor67	'7/9/19'	'6:28:00'	Male2-d3	2	0	4	3	1	0	0
2	Taylor67	'7/9/19'	'6:30:00'	Male3-d3	3	0	1	3	1	0	0
2	Taylor67	'7/9/19'	'6:37:00'	Male4-d3	5	0	4	3	1	0	0
2	Taylor67	'7/9/19'	'6:39:00'	Male5-d3	3	0	4	3	1	0	0
2	Taylor67	'7/9/19'	'6:40:00'	Male6-d3	3	0	4	3	1	0	0
2	Taylor67	'7/9/19'	'6:47:00'	Male7-d3	5	0	4	3	1	0	0
2	Taylor67	'7/9/19'	'6:49:00'	Male8-d3	1	0	1	3	1	0	0
2	Taylor67	'7/9/19'	'6:53:00'	Male9-d3	2	0	4	3	1	0	0
2	Taylor67	'7/9/19'	'6:53:00'	Male10-d3	1	0	1	3	1	0	0
2	Taylor67	'7/9/19'	'6:58:00'	Male11-d3	5	0	1	3	1	0	0
2	Taylor67	'7/9/19'	'7:00:00'	Male12-d3	4	0	1	3	1	0	0
2	Taylor67	'7/9/19'	'7:05:00'	Male13-d3	2	0	2	3	1	0	0
2	Taylor67	'7/9/19'	'7:06:00'	Male14-d3	3	0	2	3	1	0	0
2	Taylor67	'7/9/19'	'7:09:00'	Male15-d3	3	0	4	3	1	0	0
2	Taylor67	'7/9/19'	'7:13:00'	Male16-d3	3	0	1	3	1	0	0
2	Taylor67	'7/9/19'	'7:15:00'	Male17-d3	3	0	1	3	1	0	0
2	Taylor67	'7/9/19'	'7:16:00'	Male18-d3	7	0	1	3	1	0	0
2	Taylor67	'7/9/19'	'7:18:00'	Male19-d3	3	0	3	3	1	0	0
2	Taylor67	'7/9/19'	'7:21:00'	Male20-d3	5	0	2	3	1	0	0
2	Taylor67	'7/9/19'	'7:21:00'	Male21-d3	4	0	1	3	1	0	0
2	Taylor67	'7/9/19'	'7:26:00'	Male22-d3	3	0	1	3	1	0	0
2	Taylor67	'7/9/19'	'7:29:00'	Male23-d3	2	0	2	3	1	0	0
2	Taylor67	'7/9/19'	'7:29:00'	Male24-d3	5	0	1	3	1	0	0
2	Taylor67	'7/9/19'	'7:29:00'	Male25-d3	3	0	1	3	1	0	0
2	Taylor67	'7/9/19'	'7:32:00'	Male26-d3	3	0	1	3	1	0	0
2	Taylor67	'7/9/19'	'7:36:00'	Male27-d3	1	0	4	3	1	0	0
2	Taylor67	'7/9/19'	'7:37:00'	Male28-d3	3	0	1	3	1	0	0
2	Taylor67	'7/9/19'	'7:40:00'	Male29-d3	8	0	2	3	1	0	0
2	Taylor67	'7/9/19'	'7:44:00'	Male30-d3	3	0	1	3	1	0	0
2	Taylor67	'7/9/19'	'7:47:00'	Male31-d3	6	0	2	3	1	0	0
2	Taylor67	'7/9/19'	'7:51:00'	Male32-d3	4	0	1	3	1	0	0
2	Taylor67	'7/9/19'	'7:53:00'	Male33-d3	2	0	4	3	1	0	0
2	Taylor67	'7/9/19'	'7:55:00'	Male34-d3	2	0	1	3	1	0	0
2	Taylor67	'7/9/19'	'8:00:00'	Male35-d3	6	0	2	3	1	0	0
2	Taylor67	'7/9/19'	'8:03:00'	Male36-d3	5	0	2	3	1	0	0
2	Taylor67	'7/9/19'	'8:10:00'	Male37-d3	5	0	2	3	1	0	0
2	Taylor67	'7/9/19'	'8:22:00'	Male38-d3	2	0	3	3	1	0	0
2	Taylor67	'7/9/19'	'8:23:00'	Male39-d3	3	0	4	3	1	0	0
2	Taylor67	'7/9/19'	'8:25:00'	Male40-d3	2	0	4	3	1	0	0
2	Taylor67	'7/9/19'	'8:28:00'	Male41-d3	1	0	1	3	1	0	0
2	Taylor67	'7/9/19'	'8:39:00'	Male42-d3	1	0	2	3	1	0	0
2	Taylor67	'7/9/19'	'8:44:00'	Male43-d3	2	0	2	1	1	0	0
2	Taylor67	'7/9/19'	'8:46:00'	Male44-d3	2	0	1	1	1	0	0
2	Taylor67	'7/9/19'	'8:53:00'	Male45-d3	4	0	2	3	1	0	0
2	Taylor67	'7/9/19'	'9:08:00'	Male46-d3	2	0	2	1	1	0	0
