# Supplementary material for: Visual Background Choice and Light Environment Affect Male Guppy Visual Contrast
Source: Vision (Basel). 2022 Sep 7;6(3):56. doi: 10.3390/vision6030056 (PMC9500966; doi:10.3390/vision6030056)
Supplement: Supplementary file 1 [file vision-06-00056-s001.zip › Supplement/DataForDepositWithPaper/SidewellingRadianceMnAndSD.txt]

Sidewelling Radiance 2013-2014 means and SDs, standardized
201 10 wavelengths, scans (in 6 pairs 1=mean, 2=SD)
WAVELENGTHS
 300.00 302.00 304.00 306.00 308.00 310.00 312.00 314.00 316.00 318.00
 320.00 322.00 324.00 326.00 328.00 330.00 332.00 334.00 336.00 338.00
 340.00 342.00 344.00 346.00 348.00 350.00 352.00 354.00 356.00 358.00
 360.00 362.00 364.00 366.00 368.00 370.00 372.00 374.00 376.00 378.00
 380.00 382.00 384.00 386.00 388.00 390.00 392.00 394.00 396.00 398.00
 400.00 402.00 404.00 406.00 408.00 410.00 412.00 414.00 416.00 418.00
 420.00 422.00 424.00 426.00 428.00 430.00 432.00 434.00 436.00 438.00
 440.00 442.00 444.00 446.00 448.00 450.00 452.00 454.00 456.00 458.00
 460.00 462.00 464.00 466.00 468.00 470.00 472.00 474.00 476.00 478.00
 480.00 482.00 484.00 486.00 488.00 490.00 492.00 494.00 496.00 498.00
 500.00 502.00 504.00 506.00 508.00 510.00 512.00 514.00 516.00 518.00
 520.00 522.00 524.00 526.00 528.00 530.00 532.00 534.00 536.00 538.00
 540.00 542.00 544.00 546.00 548.00 550.00 552.00 554.00 556.00 558.00
 560.00 562.00 564.00 566.00 568.00 570.00 572.00 574.00 576.00 578.00
 580.00 582.00 584.00 586.00 588.00 590.00 592.00 594.00 596.00 598.00
 600.00 602.00 604.00 606.00 608.00 610.00 612.00 614.00 616.00 618.00
 620.00 622.00 624.00 626.00 628.00 630.00 632.00 634.00 636.00 638.00
 640.00 642.00 644.00 646.00 648.00 650.00 652.00 654.00 656.00 658.00
 660.00 662.00 664.00 666.00 668.00 670.00 672.00 674.00 676.00 678.00
 680.00 682.00 684.00 686.00 688.00 690.00 692.00 694.00 696.00 698.00
 700.00
1 mean SidewellingShallowFS, mn PAR 0.615, n=6
  0.20892271  0.17424400  0.17776978  0.17900566  0.17352378  0.17738244  0.16871573  0.15572008  0.11378981  0.11686769
  0.13563023  0.09814511  0.10339923  0.12906474  0.10103859  0.07813570  0.07955722  0.08106684  0.06678224  0.06743273
  0.07851486  0.07370267  0.07704262  0.08540542  0.09158779  0.08489647  0.08487503  0.09124818  0.08877000  0.08688360
  0.08397562  0.07872659  0.08035567  0.09228949  0.09464725  0.09149503  0.09372200  0.10366107  0.11079832  0.10649052
  0.09624355  0.08394127  0.08254753  0.08603030  0.09858962  0.11277570  0.09561408  0.09511334  0.11623259  0.14728188
  0.18541279  0.19391999  0.19479536  0.19404242  0.20043318  0.21214025  0.22054329  0.22704016  0.22653594  0.22678694
  0.23658016  0.23782393  0.23092347  0.22112547  0.20508999  0.21245732  0.23558880  0.25076730  0.25776610  0.26609960
  0.28777639  0.30275365  0.30677134  0.31161156  0.32939409  0.34558427  0.34261748  0.34597472  0.36020812  0.36624020
  0.37218406  0.37504684  0.36739248  0.36621087  0.36907168  0.37954234  0.39092998  0.39172096  0.39640465  0.40481258
  0.41293591  0.41302808  0.39547914  0.38119031  0.39563127  0.40853621  0.40909125  0.41786970  0.42562085  0.42470908
  0.42089726  0.42709741  0.44155185  0.45449809  0.47294882  0.49450445  0.50973239  0.51627991  0.51686904  0.54038308
  0.58931563  0.64159429  0.68417191  0.69618567  0.72378736  0.76740654  0.77889197  0.79961890  0.82235125  0.82909094
  0.83006803  0.84511660  0.86395298  0.87581877  0.88720249  0.90050403  0.91116388  0.92325144  0.92223515  0.90386662
  0.90333031  0.90817825  0.89808176  0.88041062  0.85661936  0.83222305  0.82941959  0.82211464  0.80871738  0.79996497
  0.79720844  0.80201380  0.79534409  0.76611373  0.71160821  0.68898399  0.70437145  0.70931684  0.71489678  0.72144959
  0.72307932  0.71947328  0.72615923  0.72619920  0.71698459  0.70551390  0.69573501  0.68460396  0.67442923  0.68650852
  0.69391133  0.68277519  0.66700820  0.65999762  0.65975931  0.66263708  0.67072933  0.67782053  0.67748308  0.66994024
  0.65602182  0.64744339  0.63593588  0.61097221  0.59074795  0.59095900  0.60678114  0.58344258  0.55074851  0.57138386
  0.59113779  0.59250774  0.57670594  0.57489696  0.56966296  0.56531218  0.56402118  0.56241125  0.57883094  0.58378327
  0.58207291  0.58372754  0.57824804  0.54107974  0.53382691  0.58849511  0.64237062  0.70513472  0.83241740  0.94480834
  1.00822051
2 SD SidewellingShallowFS, SD PAR 0.421
  0.29127118  0.26499596  0.23850831  0.22168389  0.21147285  0.19743648  0.15279297  0.13773061  0.13190490  0.12286288
  0.12114037  0.09751265  0.11007167  0.12327168  0.09128864  0.08121947  0.07736236  0.08257406  0.06923747  0.06426047
  0.06175432  0.06455251  0.05960138  0.05703589  0.06816120  0.06251858  0.05705946  0.05606010  0.04414483  0.02960434
  0.03170184  0.04219805  0.04726226  0.04883918  0.04397303  0.03644324  0.03312066  0.03465878  0.03485554  0.03496204
  0.03683001  0.04084838  0.03701686  0.03319779  0.03029305  0.02709688  0.02965268  0.02902491  0.02907946  0.04002194
  0.04623044  0.04520418  0.04880923  0.05677455  0.05839732  0.05547809  0.05790799  0.05813886  0.05774980  0.05728440
  0.05788919  0.06057229  0.05998464  0.05787266  0.05463515  0.05184198  0.05468667  0.06096088  0.06887146  0.06920250
  0.07489972  0.08076408  0.07685852  0.08183973  0.09023458  0.09157798  0.08829918  0.08760500  0.08962707  0.08497172
  0.08589071  0.08727320  0.08671572  0.08902857  0.09143241  0.09502855  0.09605007  0.09659837  0.09702725  0.09734823
  0.09970012  0.10111744  0.09619761  0.09338741  0.09871898  0.09813125  0.09609616  0.09801397  0.09775689  0.09585767
  0.09053683  0.08378620  0.08191509  0.08152602  0.08006993  0.07447647  0.06549046  0.05632780  0.04585518  0.03849251
  0.03161259  0.02484051  0.02115564  0.02138731  0.02943521  0.03689504  0.04288425  0.04781899  0.05283762  0.05532062
  0.05742612  0.06462831  0.06827964  0.07065690  0.07093317  0.07233642  0.07589181  0.07839917  0.07752770  0.07218251
  0.06973105  0.06759461  0.06186831  0.05728606  0.05124148  0.04268003  0.03833119  0.03697294  0.03932319  0.03584038
  0.02878801  0.03009260  0.03203695  0.02919493  0.02847593  0.02807530  0.02986838  0.03042842  0.03224637  0.03013502
  0.02934542  0.02860682  0.02636408  0.02786845  0.02925359  0.03120816  0.02964581  0.02906033  0.03127370  0.03461626
  0.03957028  0.03748026  0.03117491  0.02984927  0.03196022  0.03152014  0.03155750  0.03505496  0.03622859  0.03776683
  0.04318474  0.04750515  0.05096407  0.05196149  0.04920540  0.05495411  0.05859634  0.05174509  0.04988739  0.05299678
  0.05813049  0.06232081  0.06449954  0.05921877  0.05338352  0.04710967  0.04483287  0.04444264  0.06038996  0.06129149
  0.04974341  0.04443019  0.04093017  0.03225157  0.02845505  0.04440386  0.07983091  0.11880189  0.16349870  0.22731743
  0.27326614
1 mean SidewellingShallowOpenCloudy, mn PAR 22.011, n=8
  0.02765563  0.03593385  0.03956183  0.04968517  0.04996787  0.06132477  0.07606536  0.07707654  0.08711891  0.09796932
  0.10899860  0.11225831  0.12101981  0.15145288  0.16636240  0.16487825  0.16284660  0.15702826  0.15541572  0.16788307
  0.17763108  0.17791534  0.17392960  0.17976811  0.18213105  0.19006023  0.20115757  0.21228997  0.19340990  0.18311108
  0.19526999  0.20834142  0.23437174  0.25003565  0.25633950  0.25507603  0.23606953  0.23528469  0.27253788  0.28480099
  0.25536919  0.21502841  0.22001347  0.24217268  0.25510888  0.27081915  0.23144228  0.23335621  0.25984602  0.33990480
  0.41486138  0.43312639  0.43157109  0.43764577  0.45281080  0.46793129  0.49219048  0.50079307  0.50307574  0.50422277
  0.51613189  0.51628955  0.51366488  0.50789709  0.46974504  0.45532068  0.50362765  0.53803677  0.55798537  0.55512045
  0.58796889  0.62568841  0.63470378  0.64945213  0.68658106  0.71324634  0.70014354  0.70324255  0.72600948  0.72694360
  0.73832021  0.74888421  0.74046701  0.73491007  0.73790521  0.74301536  0.76097408  0.77088399  0.77732592  0.78989550
  0.79957140  0.79688828  0.75680490  0.71757591  0.75425920  0.77501717  0.77282687  0.79087325  0.79525272  0.78275492
  0.76784228  0.76306418  0.77928179  0.79260195  0.79730639  0.80958925  0.80825959  0.79482084  0.76252129  0.76689629
  0.81209261  0.84051050  0.85467480  0.84068853  0.86310472  0.89674988  0.89103428  0.90090951  0.91212265  0.90346198
  0.89088632  0.90466977  0.91998610  0.92468650  0.93134732  0.94239739  0.94771043  0.95512009  0.94959571  0.93331979
  0.94009304  0.95245739  0.95101627  0.94490788  0.93654866  0.92890250  0.94199521  0.94734398  0.94300515  0.94725671
  0.96398145  0.98080110  0.97956396  0.95584439  0.88922549  0.87009903  0.89964153  0.90734950  0.92450272  0.93900329
  0.94828114  0.95869438  0.97585858  0.97743438  0.97154940  0.96717178  0.96171919  0.95473237  0.95182000  0.96657406
  0.97347167  0.96678310  0.95337572  0.94245880  0.93463435  0.93913169  0.94795936  0.96110933  0.97351986  0.98014354
  0.97666680  0.97711901  0.96878855  0.93506113  0.91489978  0.92673652  0.93815036  0.90695463  0.86827784  0.91792796
  0.96018424  0.97282106  0.96978662  0.96801478  0.96828716  0.96271537  0.95915784  0.96291389  0.96501415  0.96586643
  0.96739350  0.96764220  0.93926247  0.84614850  0.81083912  0.85137792  0.86951471  0.87920009  0.93648545  0.95168488
  0.94033477
2 SD SidewellingShallowOpenCloudy, SD PAR 14.670
  0.02341577  0.01886463  0.01728884  0.02671617  0.02165868  0.01925498  0.02047746  0.02375084  0.02972303  0.02656131
  0.02628070  0.02508876  0.02837615  0.02850086  0.02612508  0.02911072  0.02875275  0.02721259  0.02388379  0.02307930
  0.02308461  0.02218843  0.02063359  0.01879643  0.02008079  0.02008467  0.01846723  0.01833978  0.01685314  0.01803134
  0.01788221  0.01748218  0.01678364  0.01627247  0.01631002  0.01632907  0.01461570  0.01453992  0.01423813  0.01609868
  0.01503651  0.01793342  0.01642722  0.01391663  0.01685705  0.01925619  0.02289776  0.01596080  0.02546850  0.01949954
  0.02848885  0.03139601  0.03184071  0.02611644  0.02196519  0.02475545  0.02587824  0.02426521  0.02324067  0.02700239
  0.02101819  0.01938317  0.01788698  0.01876184  0.01780931  0.01977319  0.01430471  0.01536801  0.01701793  0.02192279
  0.01793144  0.01834854  0.01832389  0.01788908  0.01959915  0.01935547  0.02308924  0.01992719  0.01913679  0.02193331
  0.01718498  0.01586905  0.01644621  0.01658730  0.01484133  0.01769899  0.01603174  0.01591301  0.01708297  0.01885149
  0.01890829  0.01919641  0.01855172  0.02294810  0.01840860  0.01938986  0.02024138  0.01882047  0.01861567  0.01885531
  0.01765197  0.01672964  0.01758346  0.01820598  0.01929901  0.02056511  0.02061965  0.02069081  0.02209255  0.02186741
  0.02154535  0.02178233  0.01996272  0.02343131  0.02129040  0.02009451  0.02104538  0.02073328  0.02116816  0.02014309
  0.02111804  0.02070734  0.02070240  0.01904542  0.02013929  0.02209018  0.02311325  0.02284091  0.02265857  0.02264822
  0.02111713  0.02266009  0.02257277  0.02072424  0.01936510  0.01962326  0.01760342  0.01649641  0.01539823  0.01626043
  0.01651134  0.01596151  0.01672046  0.01318167  0.01546354  0.01601826  0.01618368  0.01737496  0.01541231  0.01441157
  0.01368141  0.01413655  0.01441223  0.01440553  0.01458464  0.01488245  0.01410290  0.01302572  0.01526338  0.01771896
  0.01609105  0.01709357  0.01541690  0.01620603  0.01695964  0.01675891  0.01545903  0.01556083  0.01616954  0.01732977
  0.01579106  0.01496083  0.01693936  0.01705201  0.01874550  0.02200671  0.02081086  0.02081155  0.01627384  0.02641178
  0.02759942  0.03008025  0.03057245  0.03203244  0.03572961  0.03484822  0.03301749  0.03522778  0.03336726  0.03274603
  0.03224860  0.03160462  0.03252517  0.02830163  0.03558041  0.03219932  0.03323519  0.02815368  0.03352275  0.03909177
  0.04244998
1 mean SidewellingShallowSG, mn PAR 37.346, n=5
  0.02427398  0.04736987  0.02379641  0.02349198  0.02760677  0.02254405  0.02272827  0.01849635  0.02052400  0.02443089
  0.02807183  0.02685657  0.02288671  0.03040772  0.03188782  0.02493383  0.02850648  0.02571525  0.02397785  0.03154413
  0.03289040  0.03109664  0.02823865  0.03114289  0.03000802  0.03325429  0.03203582  0.03961646  0.03283160  0.03004805
  0.03169101  0.03717398  0.04028834  0.04598615  0.04602051  0.04625337  0.04500201  0.04203827  0.05241886  0.05562749
  0.04882323  0.04181773  0.04058197  0.04941875  0.04991617  0.05961701  0.04892696  0.05242516  0.05171301  0.07906595
  0.09368323  0.10037489  0.09899054  0.10343572  0.10852920  0.11310842  0.12242856  0.12651350  0.12747854  0.12858459
  0.13719467  0.13688931  0.14161486  0.13942655  0.13516631  0.12575731  0.15142984  0.15972125  0.17205680  0.17019225
  0.18257548  0.19757938  0.20409285  0.20887354  0.22429282  0.23992891  0.23232026  0.24033239  0.25197775  0.25232860
  0.26142455  0.26711241  0.26586547  0.26638545  0.27245084  0.27356681  0.28791195  0.29480695  0.29860897  0.30838240
  0.31482938  0.31755714  0.30704461  0.28707149  0.31311119  0.32665171  0.32510818  0.34116537  0.34799130  0.34603329
  0.34389557  0.34884894  0.36016512  0.37303929  0.37962399  0.39059191  0.39692687  0.39725598  0.38173897  0.38997370
  0.42360903  0.44206652  0.46255850  0.45133466  0.47873324  0.50661857  0.50432209  0.51997890  0.53101899  0.53674340
  0.52910967  0.54771609  0.56356602  0.57325310  0.58341442  0.59753644  0.60781916  0.62143522  0.62172795  0.61658663
  0.63051351  0.64468323  0.64969623  0.65251168  0.65359862  0.65327261  0.67054433  0.67742592  0.68146079  0.68626188
  0.70083161  0.71879643  0.72256857  0.71393758  0.66419710  0.66273346  0.68946387  0.69516778  0.71320038  0.72414739
  0.73199381  0.74092330  0.75690904  0.76215969  0.75926258  0.75846479  0.75600461  0.75601105  0.75243535  0.76882343
  0.77886058  0.77690653  0.77082213  0.77243170  0.77089101  0.77901922  0.78540582  0.80101002  0.81411231  0.82540371
  0.82602718  0.83361195  0.83557931  0.81294176  0.79958532  0.81594052  0.82575434  0.80521790  0.75010359  0.80348530
  0.83507744  0.84128794  0.83633960  0.83624012  0.83589426  0.83421552  0.83514349  0.84574807  0.85342769  0.86464135
  0.87287935  0.88596297  0.88864794  0.81248438  0.80936773  0.85821480  0.88704135  0.89808346  0.97587996  1.00522990
  1.00048337
2 SD SidewellingShallowSG, SD PAR 51.553
  0.02621585  0.03568633  0.00884355  0.02273912  0.02458582  0.02097287  0.02446551  0.01762829  0.01450727  0.01777750
  0.01691441  0.01608923  0.01501794  0.01802880  0.02399898  0.01803461  0.01852131  0.01969005  0.01698800  0.01995159
  0.02303262  0.01781481  0.01718313  0.02204894  0.01471395  0.01932376  0.02109747  0.02398072  0.01709294  0.01819205
  0.01926679  0.02193062  0.02340122  0.02646304  0.02536315  0.02774383  0.02464526  0.02135888  0.02914401  0.02865393
  0.02323196  0.01968251  0.01746472  0.02263387  0.02069032  0.02635113  0.01933394  0.02249692  0.01704648  0.03268215
  0.03541856  0.03672923  0.03442901  0.03510886  0.03764946  0.03682553  0.04085537  0.04153282  0.04075608  0.03905616
  0.04122459  0.03941077  0.04156990  0.03834118  0.03716103  0.02949386  0.04059540  0.03768953  0.04418932  0.03770278
  0.03975040  0.04145009  0.04300080  0.04070375  0.04369005  0.04784575  0.04133845  0.04336643  0.04758934  0.04388489
  0.04705297  0.04703675  0.04622122  0.04287393  0.04353192  0.04268245  0.04529916  0.04545008  0.04505595  0.04406487
  0.04481443  0.04433832  0.04177763  0.03498633  0.04021239  0.04276552  0.03619173  0.03791956  0.03760166  0.03478338
  0.03319123  0.03163873  0.03079112  0.03070233  0.02739484  0.02740174  0.02703088  0.02509255  0.02054842  0.01894679
  0.02028886  0.01820016  0.01984468  0.01139049  0.01579815  0.01662319  0.00976728  0.01314421  0.01078201  0.01149089
  0.00716586  0.00913614  0.00844965  0.00920081  0.01027041  0.01144350  0.01324326  0.01447480  0.01548830  0.01788158
  0.01696934  0.01988311  0.02057714  0.02169342  0.02428669  0.02668718  0.02707741  0.03187830  0.03004222  0.03327309
  0.03491695  0.03354287  0.03509961  0.03464913  0.04575956  0.04028250  0.03985286  0.04482801  0.04091396  0.04106958
  0.03905162  0.04015870  0.03815156  0.03882390  0.04070399  0.04052737  0.04208978  0.04088854  0.04411924  0.04242141
  0.04464264  0.04589578  0.04684323  0.04715708  0.05147733  0.05148302  0.05264140  0.05084607  0.05183545  0.05248295
  0.05464158  0.05502521  0.05482756  0.05856287  0.06013611  0.05385531  0.05853048  0.05131338  0.06016166  0.04999244
  0.05551735  0.05798670  0.06398350  0.06861898  0.07033564  0.07160321  0.07463989  0.07619490  0.07576712  0.07740458
  0.07782628  0.07500436  0.07202482  0.07203775  0.06310503  0.06656964  0.07133238  0.07492641  0.07610383  0.08445023
  0.08851818
1 mean SidewellingShallowWS, mn PAR 4.200, n=4
  0.04057544  0.05651529  0.05446359  0.06189082  0.09139126  0.11046305  0.13924499  0.16360412  0.18670284  0.22560733
  0.23976474  0.24275353  0.29487056  0.36460735  0.39053793  0.39663182  0.39414171  0.38539502  0.37882456  0.39787371
  0.41282289  0.39837239  0.39055079  0.39172551  0.40207060  0.41670885  0.44031040  0.44662938  0.39729182  0.37874225
  0.40609435  0.43860649  0.48184681  0.50075756  0.50844264  0.50138214  0.46234898  0.46394662  0.52507583  0.54238484
  0.48799276  0.41781189  0.41805817  0.44994605  0.47710031  0.50271875  0.43497773  0.42289271  0.48385677  0.60708310
  0.74979087  0.78140317  0.77156729  0.75991345  0.76745920  0.78839290  0.82057897  0.82517563  0.81693078  0.81755027
  0.82171867  0.81517269  0.80261594  0.78698690  0.72363990  0.69881762  0.75084106  0.79951263  0.81902727  0.81924746
  0.85288235  0.89833085  0.90292253  0.91254398  0.95600981  0.98562139  0.96290946  0.95458944  0.97674171  0.97140361
  0.96596961  0.96759564  0.94819609  0.93473634  0.93120895  0.93310426  0.94674804  0.94905975  0.95011239  0.96215898
  0.96707106  0.95495253  0.90100241  0.85606218  0.88133015  0.89282119  0.88539893  0.89897479  0.89766269  0.87941188
  0.85477925  0.84226077  0.85433822  0.86497958  0.86923473  0.88214871  0.88016978  0.86152620  0.82737141  0.83136647
  0.87861662  0.91033857  0.92087745  0.90769115  0.92540146  0.96004812  0.95356025  0.95738306  0.96508770  0.95472839
  0.94004417  0.94782676  0.95966806  0.96147021  0.96617919  0.97400409  0.97891401  0.98390622  0.97477906  0.95264067
  0.95268445  0.95992230  0.95031957  0.93609426  0.91838979  0.90248862  0.90632725  0.90450170  0.89217641  0.89084607
  0.90203888  0.91510537  0.90734811  0.87564324  0.80758424  0.77742607  0.79997057  0.80656700  0.81616466  0.82957198
  0.83384257  0.83879390  0.85108637  0.84849303  0.83804458  0.82910317  0.82053880  0.81108594  0.80111100  0.80873356
  0.81526770  0.80277458  0.78513029  0.77047249  0.76095658  0.76130402  0.76675545  0.77569270  0.78383275  0.78607416
  0.78003392  0.77655954  0.76415075  0.73139003  0.70961222  0.71423723  0.72327316  0.69765397  0.66307870  0.68722108
  0.71485842  0.72253744  0.71546222  0.70776748  0.70142305  0.69679694  0.69529166  0.69622367  0.70000549  0.70091601
  0.70142341  0.70183897  0.68706046  0.62537024  0.59358331  0.63254293  0.65930783  0.68093006  0.74148668  0.77575632
  0.77945441
2 SD SidewellingShallowWS, SD PAR 1.771
  0.02708435  0.04427309  0.04076846  0.04350361  0.04822013  0.04012632  0.04231662  0.03733219  0.03795728  0.04682274
  0.04036965  0.03337391  0.03885130  0.05312348  0.05636125  0.04666370  0.03640695  0.03260122  0.03580957  0.03948778
  0.03766115  0.03107260  0.02862660  0.03287620  0.03340240  0.02666846  0.02476074  0.02868385  0.02893648  0.02518017
  0.02338308  0.02375704  0.02653468  0.02447799  0.02061148  0.01656587  0.01542544  0.01456531  0.01432871  0.01619433
  0.02160583  0.02267110  0.01807013  0.01375388  0.01702793  0.02607989  0.02358958  0.02134349  0.02067854  0.02582717
  0.04511557  0.05607816  0.05404421  0.03752922  0.03014697  0.03396407  0.03520662  0.02649475  0.02784376  0.03454891
  0.02802162  0.02302040  0.02601676  0.02866219  0.02388865  0.01718011  0.01724328  0.01882283  0.02198577  0.02245706
  0.01596778  0.01791760  0.01780522  0.01495956  0.01405916  0.01750945  0.01662830  0.01385745  0.01492456  0.01532910
  0.01296958  0.01080220  0.01015196  0.00906179  0.00998154  0.01359778  0.01561663  0.01545171  0.01628561  0.01713265
  0.01694442  0.01630861  0.01466067  0.01459183  0.01721903  0.01792591  0.01856212  0.01848320  0.01743776  0.01699410
  0.01779183  0.01735731  0.01845657  0.01891523  0.01946909  0.02087310  0.02010430  0.01993440  0.02009281  0.02257917
  0.02387625  0.02222624  0.02232632  0.02478526  0.02611400  0.02347924  0.02373021  0.02642026  0.02752269  0.02638561
  0.02589277  0.02619217  0.02493310  0.02401822  0.02669179  0.02948632  0.02862237  0.02815628  0.02836176  0.02763776
  0.02519577  0.02458523  0.02375290  0.01968166  0.01576317  0.01555647  0.01431302  0.01167136  0.01237949  0.01177204
  0.01203266  0.01366155  0.01683341  0.01721980  0.01571501  0.01355332  0.01164712  0.01425932  0.01655150  0.01694761
  0.01811998  0.02123331  0.02349208  0.02353022  0.02344359  0.02466494  0.02544462  0.02607644  0.02810640  0.02701604
  0.02668899  0.02907594  0.03045555  0.02862904  0.02599171  0.02759826  0.02968826  0.02973911  0.03092306  0.03328742
  0.03334768  0.03471549  0.03483463  0.03440664  0.03435195  0.03622479  0.03797338  0.03773719  0.03647853  0.04047870
  0.04750096  0.05156363  0.05221205  0.05366979  0.05794131  0.05774000  0.05647123  0.05668635  0.05463929  0.05303818
  0.05385404  0.05383467  0.04824141  0.03388457  0.02363711  0.02114095  0.02056368  0.02370958  0.03801280  0.04638742
  0.05155446
1 mean Spacelight, mn PAR 7.563, n=7
  0.06248590  0.05549650  0.04942634  0.06563580  0.06905413  0.05933886  0.05504471  0.04533277  0.04180141  0.05582705
  0.05017425  0.03527614  0.03502095  0.04331955  0.04946415  0.03458177  0.03568877  0.04038838  0.04648366  0.05232926
  0.04895684  0.04793523  0.04884350  0.05089592  0.04250960  0.04931550  0.05655812  0.06617038  0.05729831  0.05467535
  0.05373687  0.06288946  0.06934143  0.08010383  0.07978169  0.08068696  0.07371795  0.07396686  0.08781787  0.08868147
  0.07817063  0.06622528  0.06978730  0.07704694  0.07971613  0.09233208  0.07624746  0.08138689  0.08333628  0.12018700
  0.14733637  0.15396131  0.15107579  0.15442368  0.16746909  0.17538440  0.18602083  0.19505866  0.19745552  0.19709048
  0.20880283  0.20853966  0.21265120  0.20891890  0.20036157  0.19177146  0.22521732  0.23754146  0.25134847  0.24802225
  0.27305618  0.29244680  0.29727708  0.30665616  0.32804978  0.34698865  0.34062522  0.34843419  0.36312691  0.36560077
  0.37974402  0.38757734  0.38332961  0.38433568  0.39162675  0.39566745  0.41254069  0.41911827  0.42610326  0.43819985
  0.44595503  0.44899993  0.43176635  0.40616554  0.43743647  0.45547788  0.45684692  0.47529707  0.48303401  0.48081561
  0.47392006  0.47785089  0.49258815  0.50676960  0.51714731  0.53357513  0.53959270  0.53806480  0.51986061  0.53337005
  0.57620718  0.60075676  0.62551666  0.61691129  0.64974916  0.68416761  0.68236475  0.70055539  0.71570670  0.72040059
  0.71318488  0.73395133  0.75252934  0.76055746  0.77291501  0.78957405  0.80061416  0.81743029  0.81452918  0.80228371
  0.81554739  0.82976673  0.83176459  0.83055019  0.82271779  0.81742356  0.83500982  0.84012455  0.83701896  0.84275427
  0.85631201  0.87261657  0.87242044  0.85280895  0.78606695  0.77618523  0.80468812  0.80558947  0.82005454  0.82828650
  0.83310016  0.83808349  0.85357327  0.85593276  0.85302512  0.85026743  0.84712958  0.84391015  0.83939265  0.85869574
  0.86826173  0.86473377  0.85579052  0.85083021  0.84608174  0.85702618  0.86674945  0.88356370  0.89757168  0.90672571
  0.90353658  0.90933066  0.90352589  0.87144032  0.85747794  0.87259648  0.88554109  0.85737133  0.80532951  0.85722152
  0.89262495  0.90261419  0.89916415  0.89952669  0.90286828  0.90174625  0.90091618  0.90632978  0.91472164  0.92229962
  0.92293098  0.93438222  0.92316159  0.82779384  0.81077943  0.85571110  0.88013003  0.89260607  0.96900464  0.99720729
  0.98990367
2 SD Spacelight, SD PAR 6.695
  0.06826384  0.06285871  0.05452775  0.08828455  0.07005352  0.05897503  0.02106326  0.04137068  0.01760685  0.04214212
  0.03239929  0.02512830  0.02246389  0.02207885  0.02772206  0.02868507  0.02450359  0.01580793  0.01916731  0.01245386
  0.01609917  0.02255480  0.02058313  0.01947264  0.02081638  0.02481471  0.02310908  0.02473719  0.02666766  0.02222854
  0.02695752  0.02571761  0.03068649  0.03096829  0.02792236  0.03498319  0.02944629  0.02846486  0.03784863  0.03824230
  0.02981303  0.02018789  0.02575813  0.02946919  0.02975856  0.03538272  0.02471839  0.03202002  0.02661824  0.04265688
  0.04908843  0.05252749  0.05233938  0.05214654  0.05495079  0.05662251  0.05632201  0.05844376  0.06223247  0.05937534
  0.05994624  0.05916639  0.06151239  0.06029905  0.05586092  0.04660036  0.06361499  0.05942048  0.06599035  0.05810045
  0.06376220  0.06630299  0.06541073  0.06744811  0.06970419  0.07633225  0.06709430  0.06858341  0.07045620  0.06765391
  0.06970067  0.07092500  0.06908645  0.06699792  0.06943177  0.06682710  0.07178299  0.06929304  0.06790243  0.06822720
  0.06856791  0.06789408  0.06396063  0.05325831  0.06145916  0.06199396  0.05787041  0.05905516  0.05514037  0.05201058
  0.04777423  0.04704622  0.04581016  0.04506627  0.04128557  0.03922663  0.03632665  0.03255365  0.02440721  0.02525220
  0.02561407  0.02434276  0.02539474  0.03007441  0.02761227  0.03043186  0.03820043  0.03850371  0.04284209  0.04256000
  0.05061551  0.05274635  0.05662837  0.06100569  0.06509919  0.06663301  0.06961570  0.06928237  0.07370237  0.07553832
  0.07406675  0.07846025  0.07819054  0.07706294  0.07902109  0.07996173  0.07452943  0.07487296  0.07574552  0.07418930
  0.07206737  0.07001358  0.06834574  0.06613195  0.07724205  0.07048803  0.06660279  0.07031797  0.06070466  0.05540918
  0.04827190  0.04663078  0.04416062  0.04227848  0.04382873  0.04227538  0.04115359  0.04047671  0.04230934  0.04174782
  0.04392847  0.04391118  0.04519403  0.04579595  0.04973566  0.05007502  0.05260203  0.05312398  0.05400434  0.05311251
  0.05465793  0.05322026  0.05581184  0.06210387  0.06068225  0.05604815  0.05920605  0.06103822  0.05895610  0.05546053
  0.06099453  0.06615550  0.07023071  0.07373318  0.07597755  0.08001115  0.08074993  0.08401531  0.08951882  0.09048886
  0.08333679  0.08581787  0.08786148  0.07763474  0.06481301  0.06518950  0.07331101  0.08298674  0.08563392  0.10649717
  0.11844625
