# Supplementary material for: Visual Background Choice and Light Environment Affect Male Guppy Visual Contrast
Source: Vision (Basel). 2022 Sep 7;6(3):56. doi: 10.3390/vision6030056 (PMC9500966; doi:10.3390/vision6030056)
Supplement: Supplementary file 1 [file vision-06-00056-s001.zip › Supplement/DataForDepositWithPaper/SubstrateReflectance.txt]

Becky's substrate reflectance scans 2013-2014
201 260 wavelengths, scans
WAVELENGTHS
 300.00 302.00 304.00 306.00 308.00 310.00 312.00 314.00 316.00 318.00
 320.00 322.00 324.00 326.00 328.00 330.00 332.00 334.00 336.00 338.00
 340.00 342.00 344.00 346.00 348.00 350.00 352.00 354.00 356.00 358.00
 360.00 362.00 364.00 366.00 368.00 370.00 372.00 374.00 376.00 378.00
 380.00 382.00 384.00 386.00 388.00 390.00 392.00 394.00 396.00 398.00
 400.00 402.00 404.00 406.00 408.00 410.00 412.00 414.00 416.00 418.00
 420.00 422.00 424.00 426.00 428.00 430.00 432.00 434.00 436.00 438.00
 440.00 442.00 444.00 446.00 448.00 450.00 452.00 454.00 456.00 458.00
 460.00 462.00 464.00 466.00 468.00 470.00 472.00 474.00 476.00 478.00
 480.00 482.00 484.00 486.00 488.00 490.00 492.00 494.00 496.00 498.00
 500.00 502.00 504.00 506.00 508.00 510.00 512.00 514.00 516.00 518.00
 520.00 522.00 524.00 526.00 528.00 530.00 532.00 534.00 536.00 538.00
 540.00 542.00 544.00 546.00 548.00 550.00 552.00 554.00 556.00 558.00
 560.00 562.00 564.00 566.00 568.00 570.00 572.00 574.00 576.00 578.00
 580.00 582.00 584.00 586.00 588.00 590.00 592.00 594.00 596.00 598.00
 600.00 602.00 604.00 606.00 608.00 610.00 612.00 614.00 616.00 618.00
 620.00 622.00 624.00 626.00 628.00 630.00 632.00 634.00 636.00 638.00
 640.00 642.00 644.00 646.00 648.00 650.00 652.00 654.00 656.00 658.00
 660.00 662.00 664.00 666.00 668.00 670.00 672.00 674.00 676.00 678.00
 680.00 682.00 684.00 686.00 688.00 690.00 692.00 694.00 696.00 698.00
 700.00
brownredleaf.txt "Fri May 17 13:14:51 CDT 2013" 380 7 5 (IT-msec AV BX)
 0.01783103 0.01931072 0.02034049 0.02116910 0.02155512 0.02200790 0.02270794 0.02330389 0.02374338 0.02463241
 0.02574050 0.02576462 0.02530583 0.02512117 0.02477412 0.02396846 0.02344779 0.02349343 0.02334438 0.02267718
 0.02197003 0.02121119 0.02074105 0.02062369 0.02114633 0.02178081 0.02230348 0.02256573 0.02236285 0.02158248
 0.02066318 0.02036082 0.01971439 0.01902848 0.01881382 0.01843919 0.01793727 0.01765874 0.01750012 0.01714247
 0.01705087 0.01673302 0.01628498 0.01601756 0.01569990 0.01539952 0.01533754 0.01581052 0.01586397 0.01574210
 0.01565649 0.01548782 0.01510294 0.01489587 0.01480106 0.01456585 0.01423471 0.01377975 0.01322767 0.01253783
 0.01196470 0.01147071 0.01120932 0.01124845 0.01156592 0.01180196 0.01209482 0.01219572 0.01202936 0.01176203
 0.01156604 0.01136310 0.01138158 0.01180609 0.01246672 0.01324218 0.01409385 0.01494382 0.01547121 0.01586933
 0.01630397 0.01658809 0.01683707 0.01729295 0.01784865 0.01826536 0.01856989 0.01887150 0.01905035 0.01901166
 0.01877403 0.01867059 0.01846315 0.01832332 0.01838354 0.01868766 0.01907610 0.01965308 0.02043783 0.02139298
 0.02249042 0.02371966 0.02505915 0.02630446 0.02746986 0.02869832 0.03012209 0.03147316 0.03299648 0.03464102
 0.03617571 0.03761636 0.03899240 0.04023124 0.04130251 0.04235765 0.04335145 0.04442284 0.04534948 0.04610064
 0.04674927 0.04722218 0.04753116 0.04794536 0.04826476 0.04845414 0.04873878 0.04879383 0.04871039 0.04865699
 0.04839768 0.04790414 0.04734304 0.04663618 0.04597591 0.04546711 0.04529286 0.04567615 0.04627716 0.04740604
 0.04908476 0.05069782 0.05240365 0.05438626 0.05583288 0.05658329 0.05660662 0.05611670 0.05545047 0.05486245
 0.05405093 0.05322832 0.05247876 0.05145101 0.05023127 0.04934874 0.04903202 0.04859760 0.04807307 0.04741925
 0.04685731 0.04594821 0.04516810 0.04486358 0.04485440 0.04488872 0.04570826 0.04682774 0.04809373 0.04957682
 0.05132678 0.05320230 0.05448106 0.05538513 0.05614787 0.05657858 0.05646538 0.05659712 0.05606386 0.05525823
 0.05454124 0.05373163 0.05251946 0.05099538 0.04976247 0.04832990 0.04672707 0.04512790 0.04437519 0.04371111
 0.04374647 0.04484772 0.04766158 0.05156323 0.05685628 0.06416768 0.07363529 0.08407248 0.09515138 0.10782872
 0.11713095
greenleaf.txt "Fri May 17 13:13:26 CDT 2013" 380 7 5 (IT-msec AV BX)
 0.01783103 0.01931072 0.02034049 0.02116910 0.02155512 0.02200790 0.02270794 0.02330389 0.02374338 0.02463241
 0.02574050 0.02576462 0.02530583 0.02512117 0.02477412 0.02396846 0.02344779 0.02349343 0.02334438 0.02267718
 0.02197003 0.02121119 0.02074105 0.02062369 0.02114633 0.02178081 0.02230348 0.02256573 0.02236285 0.02158248
 0.02066318 0.02036082 0.01971439 0.01902848 0.01881382 0.01843919 0.01793727 0.01765874 0.01750012 0.01714247
 0.01705087 0.01673302 0.01628498 0.01601756 0.01569990 0.01539952 0.01533754 0.01581052 0.01586397 0.01574210
 0.01565649 0.01548782 0.01510294 0.01489587 0.01480106 0.01456585 0.01423471 0.01377975 0.01322767 0.01253783
 0.01196470 0.01147071 0.01120932 0.01124845 0.01156592 0.01180196 0.01209482 0.01219572 0.01202936 0.01176203
 0.01156604 0.01136310 0.01138158 0.01180609 0.01246672 0.01324218 0.01409385 0.01494382 0.01547121 0.01586933
 0.01630397 0.01658809 0.01683707 0.01729295 0.01784865 0.01826536 0.01856989 0.01887150 0.01905035 0.01901166
 0.01877403 0.01867059 0.01846315 0.01832332 0.01838354 0.01868766 0.01907610 0.01965308 0.02043783 0.02139298
 0.02249042 0.02371966 0.02505915 0.02630446 0.02746986 0.02869832 0.03012209 0.03147316 0.03299648 0.03464102
 0.03617571 0.03761636 0.03899240 0.04023124 0.04130251 0.04235765 0.04335145 0.04442284 0.04534948 0.04610064
 0.04674927 0.04722218 0.04753116 0.04794536 0.04826476 0.04845414 0.04873878 0.04879383 0.04871039 0.04865699
 0.04839768 0.04790414 0.04734304 0.04663618 0.04597591 0.04546711 0.04529286 0.04567615 0.04627716 0.04740604
 0.04908476 0.05069782 0.05240365 0.05438626 0.05583288 0.05658329 0.05660662 0.05611670 0.05545047 0.05486245
 0.05405093 0.05322832 0.05247876 0.05145101 0.05023127 0.04934874 0.04903202 0.04859760 0.04807307 0.04741925
 0.04685731 0.04594821 0.04516810 0.04486358 0.04485440 0.04488872 0.04570826 0.04682774 0.04809373 0.04957682
 0.05132678 0.05320230 0.05448106 0.05538513 0.05614787 0.05657858 0.05646538 0.05659712 0.05606386 0.05525823
 0.05454124 0.05373163 0.05251946 0.05099538 0.04976247 0.04832990 0.04672707 0.04512790 0.04437519 0.04371111
 0.04374647 0.04484772 0.04766158 0.05156323 0.05685628 0.06416768 0.07363529 0.08407248 0.09515138 0.10782872
 0.11713095
greenleaf2.txt "Fri May 17 13:13:48 CDT 2013" 380 7 5 (IT-msec AV BX)
 0.01783103 0.01931072 0.02034049 0.02116910 0.02155512 0.02200790 0.02270794 0.02330389 0.02374338 0.02463241
 0.02574050 0.02576462 0.02530583 0.02512117 0.02477412 0.02396846 0.02344779 0.02349343 0.02334438 0.02267718
 0.02197003 0.02121119 0.02074105 0.02062369 0.02114633 0.02178081 0.02230348 0.02256573 0.02236285 0.02158248
 0.02066318 0.02036082 0.01971439 0.01902848 0.01881382 0.01843919 0.01793727 0.01765874 0.01750012 0.01714247
 0.01705087 0.01673302 0.01628498 0.01601756 0.01569990 0.01539952 0.01533754 0.01581052 0.01586397 0.01574210
 0.01565649 0.01548782 0.01510294 0.01489587 0.01480106 0.01456585 0.01423471 0.01377975 0.01322767 0.01253783
 0.01196470 0.01147071 0.01120932 0.01124845 0.01156592 0.01180196 0.01209482 0.01219572 0.01202936 0.01176203
 0.01156604 0.01136310 0.01138158 0.01180609 0.01246672 0.01324218 0.01409385 0.01494382 0.01547121 0.01586933
 0.01630397 0.01658809 0.01683707 0.01729295 0.01784865 0.01826536 0.01856989 0.01887150 0.01905035 0.01901166
 0.01877403 0.01867059 0.01846315 0.01832332 0.01838354 0.01868766 0.01907610 0.01965308 0.02043783 0.02139298
 0.02249042 0.02371966 0.02505915 0.02630446 0.02746986 0.02869832 0.03012209 0.03147316 0.03299648 0.03464102
 0.03617571 0.03761636 0.03899240 0.04023124 0.04130251 0.04235765 0.04335145 0.04442284 0.04534948 0.04610064
 0.04674927 0.04722218 0.04753116 0.04794536 0.04826476 0.04845414 0.04873878 0.04879383 0.04871039 0.04865699
 0.04839768 0.04790414 0.04734304 0.04663618 0.04597591 0.04546711 0.04529286 0.04567615 0.04627716 0.04740604
 0.04908476 0.05069782 0.05240365 0.05438626 0.05583288 0.05658329 0.05660662 0.05611670 0.05545047 0.05486245
 0.05405093 0.05322832 0.05247876 0.05145101 0.05023127 0.04934874 0.04903202 0.04859760 0.04807307 0.04741925
 0.04685731 0.04594821 0.04516810 0.04486358 0.04485440 0.04488872 0.04570826 0.04682774 0.04809373 0.04957682
 0.05132678 0.05320230 0.05448106 0.05538513 0.05614787 0.05657858 0.05646538 0.05659712 0.05606386 0.05525823
 0.05454124 0.05373163 0.05251946 0.05099538 0.04976247 0.04832990 0.04672707 0.04512790 0.04437519 0.04371111
 0.04374647 0.04484772 0.04766158 0.05156323 0.05685628 0.06416768 0.07363529 0.08407248 0.09515138 0.10782872
 0.11713095
greenleaf3.txt "Fri May 17 13:15:21 CDT 2013" 380 7 5 (IT-msec AV BX)
 0.01783103 0.01931072 0.02034049 0.02116910 0.02155512 0.02200790 0.02270794 0.02330389 0.02374338 0.02463241
 0.02574050 0.02576462 0.02530583 0.02512117 0.02477412 0.02396846 0.02344779 0.02349343 0.02334438 0.02267718
 0.02197003 0.02121119 0.02074105 0.02062369 0.02114633 0.02178081 0.02230348 0.02256573 0.02236285 0.02158248
 0.02066318 0.02036082 0.01971439 0.01902848 0.01881382 0.01843919 0.01793727 0.01765874 0.01750012 0.01714247
 0.01705087 0.01673302 0.01628498 0.01601756 0.01569990 0.01539952 0.01533754 0.01581052 0.01586397 0.01574210
 0.01565649 0.01548782 0.01510294 0.01489587 0.01480106 0.01456585 0.01423471 0.01377975 0.01322767 0.01253783
 0.01196470 0.01147071 0.01120932 0.01124845 0.01156592 0.01180196 0.01209482 0.01219572 0.01202936 0.01176203
 0.01156604 0.01136310 0.01138158 0.01180609 0.01246672 0.01324218 0.01409385 0.01494382 0.01547121 0.01586933
 0.01630397 0.01658809 0.01683707 0.01729295 0.01784865 0.01826536 0.01856989 0.01887150 0.01905035 0.01901166
 0.01877403 0.01867059 0.01846315 0.01832332 0.01838354 0.01868766 0.01907610 0.01965308 0.02043783 0.02139298
 0.02249042 0.02371966 0.02505915 0.02630446 0.02746986 0.02869832 0.03012209 0.03147316 0.03299648 0.03464102
 0.03617571 0.03761636 0.03899240 0.04023124 0.04130251 0.04235765 0.04335145 0.04442284 0.04534948 0.04610064
 0.04674927 0.04722218 0.04753116 0.04794536 0.04826476 0.04845414 0.04873878 0.04879383 0.04871039 0.04865699
 0.04839768 0.04790414 0.04734304 0.04663618 0.04597591 0.04546711 0.04529286 0.04567615 0.04627716 0.04740604
 0.04908476 0.05069782 0.05240365 0.05438626 0.05583288 0.05658329 0.05660662 0.05611670 0.05545047 0.05486245
 0.05405093 0.05322832 0.05247876 0.05145101 0.05023127 0.04934874 0.04903202 0.04859760 0.04807307 0.04741925
 0.04685731 0.04594821 0.04516810 0.04486358 0.04485440 0.04488872 0.04570826 0.04682774 0.04809373 0.04957682
 0.05132678 0.05320230 0.05448106 0.05538513 0.05614787 0.05657858 0.05646538 0.05659712 0.05606386 0.05525823
 0.05454124 0.05373163 0.05251946 0.05099538 0.04976247 0.04832990 0.04672707 0.04512790 0.04437519 0.04371111
 0.04374647 0.04484772 0.04766158 0.05156323 0.05685628 0.06416768 0.07363529 0.08407248 0.09515138 0.10782872
 0.11713095
rock11.txt "Fri May 17 12:53:19 CDT 2013" 380 4 5 (IT-msec AV BX)
 0.01783103 0.01931072 0.02034049 0.02116910 0.02155512 0.02200790 0.02270794 0.02330389 0.02374338 0.02463241
 0.02574050 0.02576462 0.02530583 0.02512117 0.02477412 0.02396846 0.02344779 0.02349343 0.02334438 0.02267718
 0.02197003 0.02121119 0.02074105 0.02062369 0.02114633 0.02178081 0.02230348 0.02256573 0.02236285 0.02158248
 0.02066318 0.02036082 0.01971439 0.01902848 0.01881382 0.01843919 0.01793727 0.01765874 0.01750012 0.01714247
 0.01705087 0.01673302 0.01628498 0.01601756 0.01569990 0.01539952 0.01533754 0.01581052 0.01586397 0.01574210
 0.01565649 0.01548782 0.01510294 0.01489587 0.01480106 0.01456585 0.01423471 0.01377975 0.01322767 0.01253783
 0.01196470 0.01147071 0.01120932 0.01124845 0.01156592 0.01180196 0.01209482 0.01219572 0.01202936 0.01176203
 0.01156604 0.01136310 0.01138158 0.01180609 0.01246672 0.01324218 0.01409385 0.01494382 0.01547121 0.01586933
 0.01630397 0.01658809 0.01683707 0.01729295 0.01784865 0.01826536 0.01856989 0.01887150 0.01905035 0.01901166
 0.01877403 0.01867059 0.01846315 0.01832332 0.01838354 0.01868766 0.01907610 0.01965308 0.02043783 0.02139298
 0.02249042 0.02371966 0.02505915 0.02630446 0.02746986 0.02869832 0.03012209 0.03147316 0.03299648 0.03464102
 0.03617571 0.03761636 0.03899240 0.04023124 0.04130251 0.04235765 0.04335145 0.04442284 0.04534948 0.04610064
 0.04674927 0.04722218 0.04753116 0.04794536 0.04826476 0.04845414 0.04873878 0.04879383 0.04871039 0.04865699
 0.04839768 0.04790414 0.04734304 0.04663618 0.04597591 0.04546711 0.04529286 0.04567615 0.04627716 0.04740604
 0.04908476 0.05069782 0.05240365 0.05438626 0.05583288 0.05658329 0.05660662 0.05611670 0.05545047 0.05486245
 0.05405093 0.05322832 0.05247876 0.05145101 0.05023127 0.04934874 0.04903202 0.04859760 0.04807307 0.04741925
 0.04685731 0.04594821 0.04516810 0.04486358 0.04485440 0.04488872 0.04570826 0.04682774 0.04809373 0.04957682
 0.05132678 0.05320230 0.05448106 0.05538513 0.05614787 0.05657858 0.05646538 0.05659712 0.05606386 0.05525823
 0.05454124 0.05373163 0.05251946 0.05099538 0.04976247 0.04832990 0.04672707 0.04512790 0.04437519 0.04371111
 0.04374647 0.04484772 0.04766158 0.05156323 0.05685628 0.06416768 0.07363529 0.08407248 0.09515138 0.10782872
 0.11713095
rock20.txt "Fri May 17 12:57:45 CDT 2013" 380 4 5 (IT-msec AV BX)
 0.01783103 0.01931072 0.02034049 0.02116910 0.02155512 0.02200790 0.02270794 0.02330389 0.02374338 0.02463241
 0.02574050 0.02576462 0.02530583 0.02512117 0.02477412 0.02396846 0.02344779 0.02349343 0.02334438 0.02267718
 0.02197003 0.02121119 0.02074105 0.02062369 0.02114633 0.02178081 0.02230348 0.02256573 0.02236285 0.02158248
 0.02066318 0.02036082 0.01971439 0.01902848 0.01881382 0.01843919 0.01793727 0.01765874 0.01750012 0.01714247
 0.01705087 0.01673302 0.01628498 0.01601756 0.01569990 0.01539952 0.01533754 0.01581052 0.01586397 0.01574210
 0.01565649 0.01548782 0.01510294 0.01489587 0.01480106 0.01456585 0.01423471 0.01377975 0.01322767 0.01253783
 0.01196470 0.01147071 0.01120932 0.01124845 0.01156592 0.01180196 0.01209482 0.01219572 0.01202936 0.01176203
 0.01156604 0.01136310 0.01138158 0.01180609 0.01246672 0.01324218 0.01409385 0.01494382 0.01547121 0.01586933
 0.01630397 0.01658809 0.01683707 0.01729295 0.01784865 0.01826536 0.01856989 0.01887150 0.01905035 0.01901166
 0.01877403 0.01867059 0.01846315 0.01832332 0.01838354 0.01868766 0.01907610 0.01965308 0.02043783 0.02139298
 0.02249042 0.02371966 0.02505915 0.02630446 0.02746986 0.02869832 0.03012209 0.03147316 0.03299648 0.03464102
 0.03617571 0.03761636 0.03899240 0.04023124 0.04130251 0.04235765 0.04335145 0.04442284 0.04534948 0.04610064
 0.04674927 0.04722218 0.04753116 0.04794536 0.04826476 0.04845414 0.04873878 0.04879383 0.04871039 0.04865699
 0.04839768 0.04790414 0.04734304 0.04663618 0.04597591 0.04546711 0.04529286 0.04567615 0.04627716 0.04740604
 0.04908476 0.05069782 0.05240365 0.05438626 0.05583288 0.05658329 0.05660662 0.05611670 0.05545047 0.05486245
 0.05405093 0.05322832 0.05247876 0.05145101 0.05023127 0.04934874 0.04903202 0.04859760 0.04807307 0.04741925
 0.04685731 0.04594821 0.04516810 0.04486358 0.04485440 0.04488872 0.04570826 0.04682774 0.04809373 0.04957682
 0.05132678 0.05320230 0.05448106 0.05538513 0.05614787 0.05657858 0.05646538 0.05659712 0.05606386 0.05525823
 0.05454124 0.05373163 0.05251946 0.05099538 0.04976247 0.04832990 0.04672707 0.04512790 0.04437519 0.04371111
 0.04374647 0.04484772 0.04766158 0.05156323 0.05685628 0.06416768 0.07363529 0.08407248 0.09515138 0.10782872
 0.11713095
rock21.txt "Fri May 17 12:58:12 CDT 2013" 380 4 5 (IT-msec AV BX)
 0.01783103 0.01931072 0.02034049 0.02116910 0.02155512 0.02200790 0.02270794 0.02330389 0.02374338 0.02463241
 0.02574050 0.02576462 0.02530583 0.02512117 0.02477412 0.02396846 0.02344779 0.02349343 0.02334438 0.02267718
 0.02197003 0.02121119 0.02074105 0.02062369 0.02114633 0.02178081 0.02230348 0.02256573 0.02236285 0.02158248
 0.02066318 0.02036082 0.01971439 0.01902848 0.01881382 0.01843919 0.01793727 0.01765874 0.01750012 0.01714247
 0.01705087 0.01673302 0.01628498 0.01601756 0.01569990 0.01539952 0.01533754 0.01581052 0.01586397 0.01574210
 0.01565649 0.01548782 0.01510294 0.01489587 0.01480106 0.01456585 0.01423471 0.01377975 0.01322767 0.01253783
 0.01196470 0.01147071 0.01120932 0.01124845 0.01156592 0.01180196 0.01209482 0.01219572 0.01202936 0.01176203
 0.01156604 0.01136310 0.01138158 0.01180609 0.01246672 0.01324218 0.01409385 0.01494382 0.01547121 0.01586933
 0.01630397 0.01658809 0.01683707 0.01729295 0.01784865 0.01826536 0.01856989 0.01887150 0.01905035 0.01901166
 0.01877403 0.01867059 0.01846315 0.01832332 0.01838354 0.01868766 0.01907610 0.01965308 0.02043783 0.02139298
 0.02249042 0.02371966 0.02505915 0.02630446 0.02746986 0.02869832 0.03012209 0.03147316 0.03299648 0.03464102
 0.03617571 0.03761636 0.03899240 0.04023124 0.04130251 0.04235765 0.04335145 0.04442284 0.04534948 0.04610064
 0.04674927 0.04722218 0.04753116 0.04794536 0.04826476 0.04845414 0.04873878 0.04879383 0.04871039 0.04865699
 0.04839768 0.04790414 0.04734304 0.04663618 0.04597591 0.04546711 0.04529286 0.04567615 0.04627716 0.04740604
 0.04908476 0.05069782 0.05240365 0.05438626 0.05583288 0.05658329 0.05660662 0.05611670 0.05545047 0.05486245
 0.05405093 0.05322832 0.05247876 0.05145101 0.05023127 0.04934874 0.04903202 0.04859760 0.04807307 0.04741925
 0.04685731 0.04594821 0.04516810 0.04486358 0.04485440 0.04488872 0.04570826 0.04682774 0.04809373 0.04957682
 0.05132678 0.05320230 0.05448106 0.05538513 0.05614787 0.05657858 0.05646538 0.05659712 0.05606386 0.05525823
 0.05454124 0.05373163 0.05251946 0.05099538 0.04976247 0.04832990 0.04672707 0.04512790 0.04437519 0.04371111
 0.04374647 0.04484772 0.04766158 0.05156323 0.05685628 0.06416768 0.07363529 0.08407248 0.09515138 0.10782872
 0.11713095
rock22.txt "Fri May 17 12:58:36 CDT 2013" 380 4 5 (IT-msec AV BX)
 0.01783103 0.01931072 0.02034049 0.02116910 0.02155512 0.02200790 0.02270794 0.02330389 0.02374338 0.02463241
 0.02574050 0.02576462 0.02530583 0.02512117 0.02477412 0.02396846 0.02344779 0.02349343 0.02334438 0.02267718
 0.02197003 0.02121119 0.02074105 0.02062369 0.02114633 0.02178081 0.02230348 0.02256573 0.02236285 0.02158248
 0.02066318 0.02036082 0.01971439 0.01902848 0.01881382 0.01843919 0.01793727 0.01765874 0.01750012 0.01714247
 0.01705087 0.01673302 0.01628498 0.01601756 0.01569990 0.01539952 0.01533754 0.01581052 0.01586397 0.01574210
 0.01565649 0.01548782 0.01510294 0.01489587 0.01480106 0.01456585 0.01423471 0.01377975 0.01322767 0.01253783
 0.01196470 0.01147071 0.01120932 0.01124845 0.01156592 0.01180196 0.01209482 0.01219572 0.01202936 0.01176203
 0.01156604 0.01136310 0.01138158 0.01180609 0.01246672 0.01324218 0.01409385 0.01494382 0.01547121 0.01586933
 0.01630397 0.01658809 0.01683707 0.01729295 0.01784865 0.01826536 0.01856989 0.01887150 0.01905035 0.01901166
 0.01877403 0.01867059 0.01846315 0.01832332 0.01838354 0.01868766 0.01907610 0.01965308 0.02043783 0.02139298
 0.02249042 0.02371966 0.02505915 0.02630446 0.02746986 0.02869832 0.03012209 0.03147316 0.03299648 0.03464102
 0.03617571 0.03761636 0.03899240 0.04023124 0.04130251 0.04235765 0.04335145 0.04442284 0.04534948 0.04610064
 0.04674927 0.04722218 0.04753116 0.04794536 0.04826476 0.04845414 0.04873878 0.04879383 0.04871039 0.04865699
 0.04839768 0.04790414 0.04734304 0.04663618 0.04597591 0.04546711 0.04529286 0.04567615 0.04627716 0.04740604
 0.04908476 0.05069782 0.05240365 0.05438626 0.05583288 0.05658329 0.05660662 0.05611670 0.05545047 0.05486245
 0.05405093 0.05322832 0.05247876 0.05145101 0.05023127 0.04934874 0.04903202 0.04859760 0.04807307 0.04741925
 0.04685731 0.04594821 0.04516810 0.04486358 0.04485440 0.04488872 0.04570826 0.04682774 0.04809373 0.04957682
 0.05132678 0.05320230 0.05448106 0.05538513 0.05614787 0.05657858 0.05646538 0.05659712 0.05606386 0.05525823
 0.05454124 0.05373163 0.05251946 0.05099538 0.04976247 0.04832990 0.04672707 0.04512790 0.04437519 0.04371111
 0.04374647 0.04484772 0.04766158 0.05156323 0.05685628 0.06416768 0.07363529 0.08407248 0.09515138 0.10782872
 0.11713095
rock23.txt "Fri May 17 12:59:01 CDT 2013" 380 4 5 (IT-msec AV BX)
 0.01783103 0.01931072 0.02034049 0.02116910 0.02155512 0.02200790 0.02270794 0.02330389 0.02374338 0.02463241
 0.02574050 0.02576462 0.02530583 0.02512117 0.02477412 0.02396846 0.02344779 0.02349343 0.02334438 0.02267718
 0.02197003 0.02121119 0.02074105 0.02062369 0.02114633 0.02178081 0.02230348 0.02256573 0.02236285 0.02158248
 0.02066318 0.02036082 0.01971439 0.01902848 0.01881382 0.01843919 0.01793727 0.01765874 0.01750012 0.01714247
 0.01705087 0.01673302 0.01628498 0.01601756 0.01569990 0.01539952 0.01533754 0.01581052 0.01586397 0.01574210
 0.01565649 0.01548782 0.01510294 0.01489587 0.01480106 0.01456585 0.01423471 0.01377975 0.01322767 0.01253783
 0.01196470 0.01147071 0.01120932 0.01124845 0.01156592 0.01180196 0.01209482 0.01219572 0.01202936 0.01176203
 0.01156604 0.01136310 0.01138158 0.01180609 0.01246672 0.01324218 0.01409385 0.01494382 0.01547121 0.01586933
 0.01630397 0.01658809 0.01683707 0.01729295 0.01784865 0.01826536 0.01856989 0.01887150 0.01905035 0.01901166
 0.01877403 0.01867059 0.01846315 0.01832332 0.01838354 0.01868766 0.01907610 0.01965308 0.02043783 0.02139298
 0.02249042 0.02371966 0.02505915 0.02630446 0.02746986 0.02869832 0.03012209 0.03147316 0.03299648 0.03464102
 0.03617571 0.03761636 0.03899240 0.04023124 0.04130251 0.04235765 0.04335145 0.04442284 0.04534948 0.04610064
 0.04674927 0.04722218 0.04753116 0.04794536 0.04826476 0.04845414 0.04873878 0.04879383 0.04871039 0.04865699
 0.04839768 0.04790414 0.04734304 0.04663618 0.04597591 0.04546711 0.04529286 0.04567615 0.04627716 0.04740604
 0.04908476 0.05069782 0.05240365 0.05438626 0.05583288 0.05658329 0.05660662 0.05611670 0.05545047 0.05486245
 0.05405093 0.05322832 0.05247876 0.05145101 0.05023127 0.04934874 0.04903202 0.04859760 0.04807307 0.04741925
 0.04685731 0.04594821 0.04516810 0.04486358 0.04485440 0.04488872 0.04570826 0.04682774 0.04809373 0.04957682
 0.05132678 0.05320230 0.05448106 0.05538513 0.05614787 0.05657858 0.05646538 0.05659712 0.05606386 0.05525823
 0.05454124 0.05373163 0.05251946 0.05099538 0.04976247 0.04832990 0.04672707 0.04512790 0.04437519 0.04371111
 0.04374647 0.04484772 0.04766158 0.05156323 0.05685628 0.06416768 0.07363529 0.08407248 0.09515138 0.10782872
 0.11713095
rock24.txt "Fri May 17 12:59:22 CDT 2013" 380 4 5 (IT-msec AV BX)
 0.01783103 0.01931072 0.02034049 0.02116910 0.02155512 0.02200790 0.02270794 0.02330389 0.02374338 0.02463241
 0.02574050 0.02576462 0.02530583 0.02512117 0.02477412 0.02396846 0.02344779 0.02349343 0.02334438 0.02267718
 0.02197003 0.02121119 0.02074105 0.02062369 0.02114633 0.02178081 0.02230348 0.02256573 0.02236285 0.02158248
 0.02066318 0.02036082 0.01971439 0.01902848 0.01881382 0.01843919 0.01793727 0.01765874 0.01750012 0.01714247
 0.01705087 0.01673302 0.01628498 0.01601756 0.01569990 0.01539952 0.01533754 0.01581052 0.01586397 0.01574210
 0.01565649 0.01548782 0.01510294 0.01489587 0.01480106 0.01456585 0.01423471 0.01377975 0.01322767 0.01253783
 0.01196470 0.01147071 0.01120932 0.01124845 0.01156592 0.01180196 0.01209482 0.01219572 0.01202936 0.01176203
 0.01156604 0.01136310 0.01138158 0.01180609 0.01246672 0.01324218 0.01409385 0.01494382 0.01547121 0.01586933
 0.01630397 0.01658809 0.01683707 0.01729295 0.01784865 0.01826536 0.01856989 0.01887150 0.01905035 0.01901166
 0.01877403 0.01867059 0.01846315 0.01832332 0.01838354 0.01868766 0.01907610 0.01965308 0.02043783 0.02139298
 0.02249042 0.02371966 0.02505915 0.02630446 0.02746986 0.02869832 0.03012209 0.03147316 0.03299648 0.03464102
 0.03617571 0.03761636 0.03899240 0.04023124 0.04130251 0.04235765 0.04335145 0.04442284 0.04534948 0.04610064
 0.04674927 0.04722218 0.04753116 0.04794536 0.04826476 0.04845414 0.04873878 0.04879383 0.04871039 0.04865699
 0.04839768 0.04790414 0.04734304 0.04663618 0.04597591 0.04546711 0.04529286 0.04567615 0.04627716 0.04740604
 0.04908476 0.05069782 0.05240365 0.05438626 0.05583288 0.05658329 0.05660662 0.05611670 0.05545047 0.05486245
 0.05405093 0.05322832 0.05247876 0.05145101 0.05023127 0.04934874 0.04903202 0.04859760 0.04807307 0.04741925
 0.04685731 0.04594821 0.04516810 0.04486358 0.04485440 0.04488872 0.04570826 0.04682774 0.04809373 0.04957682
 0.05132678 0.05320230 0.05448106 0.05538513 0.05614787 0.05657858 0.05646538 0.05659712 0.05606386 0.05525823
 0.05454124 0.05373163 0.05251946 0.05099538 0.04976247 0.04832990 0.04672707 0.04512790 0.04437519 0.04371111
 0.04374647 0.04484772 0.04766158 0.05156323 0.05685628 0.06416768 0.07363529 0.08407248 0.09515138 0.10782872
 0.11713095
rock25-grey.txt "Fri May 17 12:59:40 CDT 2013" 380 4 5 (IT-msec AV BX)
 0.01783103 0.01931072 0.02034049 0.02116910 0.02155512 0.02200790 0.02270794 0.02330389 0.02374338 0.02463241
 0.02574050 0.02576462 0.02530583 0.02512117 0.02477412 0.02396846 0.02344779 0.02349343 0.02334438 0.02267718
 0.02197003 0.02121119 0.02074105 0.02062369 0.02114633 0.02178081 0.02230348 0.02256573 0.02236285 0.02158248
 0.02066318 0.02036082 0.01971439 0.01902848 0.01881382 0.01843919 0.01793727 0.01765874 0.01750012 0.01714247
 0.01705087 0.01673302 0.01628498 0.01601756 0.01569990 0.01539952 0.01533754 0.01581052 0.01586397 0.01574210
 0.01565649 0.01548782 0.01510294 0.01489587 0.01480106 0.01456585 0.01423471 0.01377975 0.01322767 0.01253783
 0.01196470 0.01147071 0.01120932 0.01124845 0.01156592 0.01180196 0.01209482 0.01219572 0.01202936 0.01176203
 0.01156604 0.01136310 0.01138158 0.01180609 0.01246672 0.01324218 0.01409385 0.01494382 0.01547121 0.01586933
 0.01630397 0.01658809 0.01683707 0.01729295 0.01784865 0.01826536 0.01856989 0.01887150 0.01905035 0.01901166
 0.01877403 0.01867059 0.01846315 0.01832332 0.01838354 0.01868766 0.01907610 0.01965308 0.02043783 0.02139298
 0.02249042 0.02371966 0.02505915 0.02630446 0.02746986 0.02869832 0.03012209 0.03147316 0.03299648 0.03464102
 0.03617571 0.03761636 0.03899240 0.04023124 0.04130251 0.04235765 0.04335145 0.04442284 0.04534948 0.04610064
 0.04674927 0.04722218 0.04753116 0.04794536 0.04826476 0.04845414 0.04873878 0.04879383 0.04871039 0.04865699
 0.04839768 0.04790414 0.04734304 0.04663618 0.04597591 0.04546711 0.04529286 0.04567615 0.04627716 0.04740604
 0.04908476 0.05069782 0.05240365 0.05438626 0.05583288 0.05658329 0.05660662 0.05611670 0.05545047 0.05486245
 0.05405093 0.05322832 0.05247876 0.05145101 0.05023127 0.04934874 0.04903202 0.04859760 0.04807307 0.04741925
 0.04685731 0.04594821 0.04516810 0.04486358 0.04485440 0.04488872 0.04570826 0.04682774 0.04809373 0.04957682
 0.05132678 0.05320230 0.05448106 0.05538513 0.05614787 0.05657858 0.05646538 0.05659712 0.05606386 0.05525823
 0.05454124 0.05373163 0.05251946 0.05099538 0.04976247 0.04832990 0.04672707 0.04512790 0.04437519 0.04371111
 0.04374647 0.04484772 0.04766158 0.05156323 0.05685628 0.06416768 0.07363529 0.08407248 0.09515138 0.10782872
 0.11713095
rock26.txt "Fri May 17 12:59:58 CDT 2013" 380 4 5 (IT-msec AV BX)
 0.01783103 0.01931072 0.02034049 0.02116910 0.02155512 0.02200790 0.02270794 0.02330389 0.02374338 0.02463241
 0.02574050 0.02576462 0.02530583 0.02512117 0.02477412 0.02396846 0.02344779 0.02349343 0.02334438 0.02267718
 0.02197003 0.02121119 0.02074105 0.02062369 0.02114633 0.02178081 0.02230348 0.02256573 0.02236285 0.02158248
 0.02066318 0.02036082 0.01971439 0.01902848 0.01881382 0.01843919 0.01793727 0.01765874 0.01750012 0.01714247
 0.01705087 0.01673302 0.01628498 0.01601756 0.01569990 0.01539952 0.01533754 0.01581052 0.01586397 0.01574210
 0.01565649 0.01548782 0.01510294 0.01489587 0.01480106 0.01456585 0.01423471 0.01377975 0.01322767 0.01253783
 0.01196470 0.01147071 0.01120932 0.01124845 0.01156592 0.01180196 0.01209482 0.01219572 0.01202936 0.01176203
 0.01156604 0.01136310 0.01138158 0.01180609 0.01246672 0.01324218 0.01409385 0.01494382 0.01547121 0.01586933
 0.01630397 0.01658809 0.01683707 0.01729295 0.01784865 0.01826536 0.01856989 0.01887150 0.01905035 0.01901166
 0.01877403 0.01867059 0.01846315 0.01832332 0.01838354 0.01868766 0.01907610 0.01965308 0.02043783 0.02139298
 0.02249042 0.02371966 0.02505915 0.02630446 0.02746986 0.02869832 0.03012209 0.03147316 0.03299648 0.03464102
 0.03617571 0.03761636 0.03899240 0.04023124 0.04130251 0.04235765 0.04335145 0.04442284 0.04534948 0.04610064
 0.04674927 0.04722218 0.04753116 0.04794536 0.04826476 0.04845414 0.04873878 0.04879383 0.04871039 0.04865699
 0.04839768 0.04790414 0.04734304 0.04663618 0.04597591 0.04546711 0.04529286 0.04567615 0.04627716 0.04740604
 0.04908476 0.05069782 0.05240365 0.05438626 0.05583288 0.05658329 0.05660662 0.05611670 0.05545047 0.05486245
 0.05405093 0.05322832 0.05247876 0.05145101 0.05023127 0.04934874 0.04903202 0.04859760 0.04807307 0.04741925
 0.04685731 0.04594821 0.04516810 0.04486358 0.04485440 0.04488872 0.04570826 0.04682774 0.04809373 0.04957682
 0.05132678 0.05320230 0.05448106 0.05538513 0.05614787 0.05657858 0.05646538 0.05659712 0.05606386 0.05525823
 0.05454124 0.05373163 0.05251946 0.05099538 0.04976247 0.04832990 0.04672707 0.04512790 0.04437519 0.04371111
 0.04374647 0.04484772 0.04766158 0.05156323 0.05685628 0.06416768 0.07363529 0.08407248 0.09515138 0.10782872
 0.11713095
rock27.txt "Fri May 17 13:00:18 CDT 2013" 380 4 5 (IT-msec AV BX)
 0.01783103 0.01931072 0.02034049 0.02116910 0.02155512 0.02200790 0.02270794 0.02330389 0.02374338 0.02463241
 0.02574050 0.02576462 0.02530583 0.02512117 0.02477412 0.02396846 0.02344779 0.02349343 0.02334438 0.02267718
 0.02197003 0.02121119 0.02074105 0.02062369 0.02114633 0.02178081 0.02230348 0.02256573 0.02236285 0.02158248
 0.02066318 0.02036082 0.01971439 0.01902848 0.01881382 0.01843919 0.01793727 0.01765874 0.01750012 0.01714247
 0.01705087 0.01673302 0.01628498 0.01601756 0.01569990 0.01539952 0.01533754 0.01581052 0.01586397 0.01574210
 0.01565649 0.01548782 0.01510294 0.01489587 0.01480106 0.01456585 0.01423471 0.01377975 0.01322767 0.01253783
 0.01196470 0.01147071 0.01120932 0.01124845 0.01156592 0.01180196 0.01209482 0.01219572 0.01202936 0.01176203
 0.01156604 0.01136310 0.01138158 0.01180609 0.01246672 0.01324218 0.01409385 0.01494382 0.01547121 0.01586933
 0.01630397 0.01658809 0.01683707 0.01729295 0.01784865 0.01826536 0.01856989 0.01887150 0.01905035 0.01901166
 0.01877403 0.01867059 0.01846315 0.01832332 0.01838354 0.01868766 0.01907610 0.01965308 0.02043783 0.02139298
 0.02249042 0.02371966 0.02505915 0.02630446 0.02746986 0.02869832 0.03012209 0.03147316 0.03299648 0.03464102
 0.03617571 0.03761636 0.03899240 0.04023124 0.04130251 0.04235765 0.04335145 0.04442284 0.04534948 0.04610064
 0.04674927 0.04722218 0.04753116 0.04794536 0.04826476 0.04845414 0.04873878 0.04879383 0.04871039 0.04865699
 0.04839768 0.04790414 0.04734304 0.04663618 0.04597591 0.04546711 0.04529286 0.04567615 0.04627716 0.04740604
 0.04908476 0.05069782 0.05240365 0.05438626 0.05583288 0.05658329 0.05660662 0.05611670 0.05545047 0.05486245
 0.05405093 0.05322832 0.05247876 0.05145101 0.05023127 0.04934874 0.04903202 0.04859760 0.04807307 0.04741925
 0.04685731 0.04594821 0.04516810 0.04486358 0.04485440 0.04488872 0.04570826 0.04682774 0.04809373 0.04957682
 0.05132678 0.05320230 0.05448106 0.05538513 0.05614787 0.05657858 0.05646538 0.05659712 0.05606386 0.05525823
 0.05454124 0.05373163 0.05251946 0.05099538 0.04976247 0.04832990 0.04672707 0.04512790 0.04437519 0.04371111
 0.04374647 0.04484772 0.04766158 0.05156323 0.05685628 0.06416768 0.07363529 0.08407248 0.09515138 0.10782872
 0.11713095
rock28.txt "Fri May 17 13:00:36 CDT 2013" 380 4 5 (IT-msec AV BX)
 0.01783103 0.01931072 0.02034049 0.02116910 0.02155512 0.02200790 0.02270794 0.02330389 0.02374338 0.02463241
 0.02574050 0.02576462 0.02530583 0.02512117 0.02477412 0.02396846 0.02344779 0.02349343 0.02334438 0.02267718
 0.02197003 0.02121119 0.02074105 0.02062369 0.02114633 0.02178081 0.02230348 0.02256573 0.02236285 0.02158248
 0.02066318 0.02036082 0.01971439 0.01902848 0.01881382 0.01843919 0.01793727 0.01765874 0.01750012 0.01714247
 0.01705087 0.01673302 0.01628498 0.01601756 0.01569990 0.01539952 0.01533754 0.01581052 0.01586397 0.01574210
 0.01565649 0.01548782 0.01510294 0.01489587 0.01480106 0.01456585 0.01423471 0.01377975 0.01322767 0.01253783
 0.01196470 0.01147071 0.01120932 0.01124845 0.01156592 0.01180196 0.01209482 0.01219572 0.01202936 0.01176203
 0.01156604 0.01136310 0.01138158 0.01180609 0.01246672 0.01324218 0.01409385 0.01494382 0.01547121 0.01586933
 0.01630397 0.01658809 0.01683707 0.01729295 0.01784865 0.01826536 0.01856989 0.01887150 0.01905035 0.01901166
 0.01877403 0.01867059 0.01846315 0.01832332 0.01838354 0.01868766 0.01907610 0.01965308 0.02043783 0.02139298
 0.02249042 0.02371966 0.02505915 0.02630446 0.02746986 0.02869832 0.03012209 0.03147316 0.03299648 0.03464102
 0.03617571 0.03761636 0.03899240 0.04023124 0.04130251 0.04235765 0.04335145 0.04442284 0.04534948 0.04610064
 0.04674927 0.04722218 0.04753116 0.04794536 0.04826476 0.04845414 0.04873878 0.04879383 0.04871039 0.04865699
 0.04839768 0.04790414 0.04734304 0.04663618 0.04597591 0.04546711 0.04529286 0.04567615 0.04627716 0.04740604
 0.04908476 0.05069782 0.05240365 0.05438626 0.05583288 0.05658329 0.05660662 0.05611670 0.05545047 0.05486245
 0.05405093 0.05322832 0.05247876 0.05145101 0.05023127 0.04934874 0.04903202 0.04859760 0.04807307 0.04741925
 0.04685731 0.04594821 0.04516810 0.04486358 0.04485440 0.04488872 0.04570826 0.04682774 0.04809373 0.04957682
 0.05132678 0.05320230 0.05448106 0.05538513 0.05614787 0.05657858 0.05646538 0.05659712 0.05606386 0.05525823
 0.05454124 0.05373163 0.05251946 0.05099538 0.04976247 0.04832990 0.04672707 0.04512790 0.04437519 0.04371111
 0.04374647 0.04484772 0.04766158 0.05156323 0.05685628 0.06416768 0.07363529 0.08407248 0.09515138 0.10782872
 0.11713095
rock29.txt "Fri May 17 13:00:53 CDT 2013" 380 4 5 (IT-msec AV BX)
 0.01783103 0.01931072 0.02034049 0.02116910 0.02155512 0.02200790 0.02270794 0.02330389 0.02374338 0.02463241
 0.02574050 0.02576462 0.02530583 0.02512117 0.02477412 0.02396846 0.02344779 0.02349343 0.02334438 0.02267718
 0.02197003 0.02121119 0.02074105 0.02062369 0.02114633 0.02178081 0.02230348 0.02256573 0.02236285 0.02158248
 0.02066318 0.02036082 0.01971439 0.01902848 0.01881382 0.01843919 0.01793727 0.01765874 0.01750012 0.01714247
 0.01705087 0.01673302 0.01628498 0.01601756 0.01569990 0.01539952 0.01533754 0.01581052 0.01586397 0.01574210
 0.01565649 0.01548782 0.01510294 0.01489587 0.01480106 0.01456585 0.01423471 0.01377975 0.01322767 0.01253783
 0.01196470 0.01147071 0.01120932 0.01124845 0.01156592 0.01180196 0.01209482 0.01219572 0.01202936 0.01176203
 0.01156604 0.01136310 0.01138158 0.01180609 0.01246672 0.01324218 0.01409385 0.01494382 0.01547121 0.01586933
 0.01630397 0.01658809 0.01683707 0.01729295 0.01784865 0.01826536 0.01856989 0.01887150 0.01905035 0.01901166
 0.01877403 0.01867059 0.01846315 0.01832332 0.01838354 0.01868766 0.01907610 0.01965308 0.02043783 0.02139298
 0.02249042 0.02371966 0.02505915 0.02630446 0.02746986 0.02869832 0.03012209 0.03147316 0.03299648 0.03464102
 0.03617571 0.03761636 0.03899240 0.04023124 0.04130251 0.04235765 0.04335145 0.04442284 0.04534948 0.04610064
 0.04674927 0.04722218 0.04753116 0.04794536 0.04826476 0.04845414 0.04873878 0.04879383 0.04871039 0.04865699
 0.04839768 0.04790414 0.04734304 0.04663618 0.04597591 0.04546711 0.04529286 0.04567615 0.04627716 0.04740604
 0.04908476 0.05069782 0.05240365 0.05438626 0.05583288 0.05658329 0.05660662 0.05611670 0.05545047 0.05486245
 0.05405093 0.05322832 0.05247876 0.05145101 0.05023127 0.04934874 0.04903202 0.04859760 0.04807307 0.04741925
 0.04685731 0.04594821 0.04516810 0.04486358 0.04485440 0.04488872 0.04570826 0.04682774 0.04809373 0.04957682
 0.05132678 0.05320230 0.05448106 0.05538513 0.05614787 0.05657858 0.05646538 0.05659712 0.05606386 0.05525823
 0.05454124 0.05373163 0.05251946 0.05099538 0.04976247 0.04832990 0.04672707 0.04512790 0.04437519 0.04371111
 0.04374647 0.04484772 0.04766158 0.05156323 0.05685628 0.06416768 0.07363529 0.08407248 0.09515138 0.10782872
 0.11713095
rock3.txt "Fri May 17 12:49:29 CDT 2013" 380 4 5 (IT-msec AV BX)
 0.01783103 0.01931072 0.02034049 0.02116910 0.02155512 0.02200790 0.02270794 0.02330389 0.02374338 0.02463241
 0.02574050 0.02576462 0.02530583 0.02512117 0.02477412 0.02396846 0.02344779 0.02349343 0.02334438 0.02267718
 0.02197003 0.02121119 0.02074105 0.02062369 0.02114633 0.02178081 0.02230348 0.02256573 0.02236285 0.02158248
 0.02066318 0.02036082 0.01971439 0.01902848 0.01881382 0.01843919 0.01793727 0.01765874 0.01750012 0.01714247
 0.01705087 0.01673302 0.01628498 0.01601756 0.01569990 0.01539952 0.01533754 0.01581052 0.01586397 0.01574210
 0.01565649 0.01548782 0.01510294 0.01489587 0.01480106 0.01456585 0.01423471 0.01377975 0.01322767 0.01253783
 0.01196470 0.01147071 0.01120932 0.01124845 0.01156592 0.01180196 0.01209482 0.01219572 0.01202936 0.01176203
 0.01156604 0.01136310 0.01138158 0.01180609 0.01246672 0.01324218 0.01409385 0.01494382 0.01547121 0.01586933
 0.01630397 0.01658809 0.01683707 0.01729295 0.01784865 0.01826536 0.01856989 0.01887150 0.01905035 0.01901166
 0.01877403 0.01867059 0.01846315 0.01832332 0.01838354 0.01868766 0.01907610 0.01965308 0.02043783 0.02139298
 0.02249042 0.02371966 0.02505915 0.02630446 0.02746986 0.02869832 0.03012209 0.03147316 0.03299648 0.03464102
 0.03617571 0.03761636 0.03899240 0.04023124 0.04130251 0.04235765 0.04335145 0.04442284 0.04534948 0.04610064
 0.04674927 0.04722218 0.04753116 0.04794536 0.04826476 0.04845414 0.04873878 0.04879383 0.04871039 0.04865699
 0.04839768 0.04790414 0.04734304 0.04663618 0.04597591 0.04546711 0.04529286 0.04567615 0.04627716 0.04740604
 0.04908476 0.05069782 0.05240365 0.05438626 0.05583288 0.05658329 0.05660662 0.05611670 0.05545047 0.05486245
 0.05405093 0.05322832 0.05247876 0.05145101 0.05023127 0.04934874 0.04903202 0.04859760 0.04807307 0.04741925
 0.04685731 0.04594821 0.04516810 0.04486358 0.04485440 0.04488872 0.04570826 0.04682774 0.04809373 0.04957682
 0.05132678 0.05320230 0.05448106 0.05538513 0.05614787 0.05657858 0.05646538 0.05659712 0.05606386 0.05525823
 0.05454124 0.05373163 0.05251946 0.05099538 0.04976247 0.04832990 0.04672707 0.04512790 0.04437519 0.04371111
 0.04374647 0.04484772 0.04766158 0.05156323 0.05685628 0.06416768 0.07363529 0.08407248 0.09515138 0.10782872
 0.11713095
rock30.txt "Fri May 17 13:03:25 CDT 2013" 380 4 5 (IT-msec AV BX)
 0.01783103 0.01931072 0.02034049 0.02116910 0.02155512 0.02200790 0.02270794 0.02330389 0.02374338 0.02463241
 0.02574050 0.02576462 0.02530583 0.02512117 0.02477412 0.02396846 0.02344779 0.02349343 0.02334438 0.02267718
 0.02197003 0.02121119 0.02074105 0.02062369 0.02114633 0.02178081 0.02230348 0.02256573 0.02236285 0.02158248
 0.02066318 0.02036082 0.01971439 0.01902848 0.01881382 0.01843919 0.01793727 0.01765874 0.01750012 0.01714247
 0.01705087 0.01673302 0.01628498 0.01601756 0.01569990 0.01539952 0.01533754 0.01581052 0.01586397 0.01574210
 0.01565649 0.01548782 0.01510294 0.01489587 0.01480106 0.01456585 0.01423471 0.01377975 0.01322767 0.01253783
 0.01196470 0.01147071 0.01120932 0.01124845 0.01156592 0.01180196 0.01209482 0.01219572 0.01202936 0.01176203
 0.01156604 0.01136310 0.01138158 0.01180609 0.01246672 0.01324218 0.01409385 0.01494382 0.01547121 0.01586933
 0.01630397 0.01658809 0.01683707 0.01729295 0.01784865 0.01826536 0.01856989 0.01887150 0.01905035 0.01901166
 0.01877403 0.01867059 0.01846315 0.01832332 0.01838354 0.01868766 0.01907610 0.01965308 0.02043783 0.02139298
 0.02249042 0.02371966 0.02505915 0.02630446 0.02746986 0.02869832 0.03012209 0.03147316 0.03299648 0.03464102
 0.03617571 0.03761636 0.03899240 0.04023124 0.04130251 0.04235765 0.04335145 0.04442284 0.04534948 0.04610064
 0.04674927 0.04722218 0.04753116 0.04794536 0.04826476 0.04845414 0.04873878 0.04879383 0.04871039 0.04865699
 0.04839768 0.04790414 0.04734304 0.04663618 0.04597591 0.04546711 0.04529286 0.04567615 0.04627716 0.04740604
 0.04908476 0.05069782 0.05240365 0.05438626 0.05583288 0.05658329 0.05660662 0.05611670 0.05545047 0.05486245
 0.05405093 0.05322832 0.05247876 0.05145101 0.05023127 0.04934874 0.04903202 0.04859760 0.04807307 0.04741925
 0.04685731 0.04594821 0.04516810 0.04486358 0.04485440 0.04488872 0.04570826 0.04682774 0.04809373 0.04957682
 0.05132678 0.05320230 0.05448106 0.05538513 0.05614787 0.05657858 0.05646538 0.05659712 0.05606386 0.05525823
 0.05454124 0.05373163 0.05251946 0.05099538 0.04976247 0.04832990 0.04672707 0.04512790 0.04437519 0.04371111
 0.04374647 0.04484772 0.04766158 0.05156323 0.05685628 0.06416768 0.07363529 0.08407248 0.09515138 0.10782872
 0.11713095
rock31.txt "Fri May 17 13:03:45 CDT 2013" 380 4 5 (IT-msec AV BX)
 0.01783103 0.01931072 0.02034049 0.02116910 0.02155512 0.02200790 0.02270794 0.02330389 0.02374338 0.02463241
 0.02574050 0.02576462 0.02530583 0.02512117 0.02477412 0.02396846 0.02344779 0.02349343 0.02334438 0.02267718
 0.02197003 0.02121119 0.02074105 0.02062369 0.02114633 0.02178081 0.02230348 0.02256573 0.02236285 0.02158248
 0.02066318 0.02036082 0.01971439 0.01902848 0.01881382 0.01843919 0.01793727 0.01765874 0.01750012 0.01714247
 0.01705087 0.01673302 0.01628498 0.01601756 0.01569990 0.01539952 0.01533754 0.01581052 0.01586397 0.01574210
 0.01565649 0.01548782 0.01510294 0.01489587 0.01480106 0.01456585 0.01423471 0.01377975 0.01322767 0.01253783
 0.01196470 0.01147071 0.01120932 0.01124845 0.01156592 0.01180196 0.01209482 0.01219572 0.01202936 0.01176203
 0.01156604 0.01136310 0.01138158 0.01180609 0.01246672 0.01324218 0.01409385 0.01494382 0.01547121 0.01586933
 0.01630397 0.01658809 0.01683707 0.01729295 0.01784865 0.01826536 0.01856989 0.01887150 0.01905035 0.01901166
 0.01877403 0.01867059 0.01846315 0.01832332 0.01838354 0.01868766 0.01907610 0.01965308 0.02043783 0.02139298
 0.02249042 0.02371966 0.02505915 0.02630446 0.02746986 0.02869832 0.03012209 0.03147316 0.03299648 0.03464102
 0.03617571 0.03761636 0.03899240 0.04023124 0.04130251 0.04235765 0.04335145 0.04442284 0.04534948 0.04610064
 0.04674927 0.04722218 0.04753116 0.04794536 0.04826476 0.04845414 0.04873878 0.04879383 0.04871039 0.04865699
 0.04839768 0.04790414 0.04734304 0.04663618 0.04597591 0.04546711 0.04529286 0.04567615 0.04627716 0.04740604
 0.04908476 0.05069782 0.05240365 0.05438626 0.05583288 0.05658329 0.05660662 0.05611670 0.05545047 0.05486245
 0.05405093 0.05322832 0.05247876 0.05145101 0.05023127 0.04934874 0.04903202 0.04859760 0.04807307 0.04741925
 0.04685731 0.04594821 0.04516810 0.04486358 0.04485440 0.04488872 0.04570826 0.04682774 0.04809373 0.04957682
 0.05132678 0.05320230 0.05448106 0.05538513 0.05614787 0.05657858 0.05646538 0.05659712 0.05606386 0.05525823
 0.05454124 0.05373163 0.05251946 0.05099538 0.04976247 0.04832990 0.04672707 0.04512790 0.04437519 0.04371111
 0.04374647 0.04484772 0.04766158 0.05156323 0.05685628 0.06416768 0.07363529 0.08407248 0.09515138 0.10782872
 0.11713095
rock32.txt "Fri May 17 13:06:10 CDT 2013" 380 7 5 (IT-msec AV BX)
 0.01783103 0.01931072 0.02034049 0.02116910 0.02155512 0.02200790 0.02270794 0.02330389 0.02374338 0.02463241
 0.02574050 0.02576462 0.02530583 0.02512117 0.02477412 0.02396846 0.02344779 0.02349343 0.02334438 0.02267718
 0.02197003 0.02121119 0.02074105 0.02062369 0.02114633 0.02178081 0.02230348 0.02256573 0.02236285 0.02158248
 0.02066318 0.02036082 0.01971439 0.01902848 0.01881382 0.01843919 0.01793727 0.01765874 0.01750012 0.01714247
 0.01705087 0.01673302 0.01628498 0.01601756 0.01569990 0.01539952 0.01533754 0.01581052 0.01586397 0.01574210
 0.01565649 0.01548782 0.01510294 0.01489587 0.01480106 0.01456585 0.01423471 0.01377975 0.01322767 0.01253783
 0.01196470 0.01147071 0.01120932 0.01124845 0.01156592 0.01180196 0.01209482 0.01219572 0.01202936 0.01176203
 0.01156604 0.01136310 0.01138158 0.01180609 0.01246672 0.01324218 0.01409385 0.01494382 0.01547121 0.01586933
 0.01630397 0.01658809 0.01683707 0.01729295 0.01784865 0.01826536 0.01856989 0.01887150 0.01905035 0.01901166
 0.01877403 0.01867059 0.01846315 0.01832332 0.01838354 0.01868766 0.01907610 0.01965308 0.02043783 0.02139298
 0.02249042 0.02371966 0.02505915 0.02630446 0.02746986 0.02869832 0.03012209 0.03147316 0.03299648 0.03464102
 0.03617571 0.03761636 0.03899240 0.04023124 0.04130251 0.04235765 0.04335145 0.04442284 0.04534948 0.04610064
 0.04674927 0.04722218 0.04753116 0.04794536 0.04826476 0.04845414 0.04873878 0.04879383 0.04871039 0.04865699
 0.04839768 0.04790414 0.04734304 0.04663618 0.04597591 0.04546711 0.04529286 0.04567615 0.04627716 0.04740604
 0.04908476 0.05069782 0.05240365 0.05438626 0.05583288 0.05658329 0.05660662 0.05611670 0.05545047 0.05486245
 0.05405093 0.05322832 0.05247876 0.05145101 0.05023127 0.04934874 0.04903202 0.04859760 0.04807307 0.04741925
 0.04685731 0.04594821 0.04516810 0.04486358 0.04485440 0.04488872 0.04570826 0.04682774 0.04809373 0.04957682
 0.05132678 0.05320230 0.05448106 0.05538513 0.05614787 0.05657858 0.05646538 0.05659712 0.05606386 0.05525823
 0.05454124 0.05373163 0.05251946 0.05099538 0.04976247 0.04832990 0.04672707 0.04512790 0.04437519 0.04371111
 0.04374647 0.04484772 0.04766158 0.05156323 0.05685628 0.06416768 0.07363529 0.08407248 0.09515138 0.10782872
 0.11713095
rock33.txt "Fri May 17 13:06:34 CDT 2013" 380 7 5 (IT-msec AV BX)
 0.01783103 0.01931072 0.02034049 0.02116910 0.02155512 0.02200790 0.02270794 0.02330389 0.02374338 0.02463241
 0.02574050 0.02576462 0.02530583 0.02512117 0.02477412 0.02396846 0.02344779 0.02349343 0.02334438 0.02267718
 0.02197003 0.02121119 0.02074105 0.02062369 0.02114633 0.02178081 0.02230348 0.02256573 0.02236285 0.02158248
 0.02066318 0.02036082 0.01971439 0.01902848 0.01881382 0.01843919 0.01793727 0.01765874 0.01750012 0.01714247
 0.01705087 0.01673302 0.01628498 0.01601756 0.01569990 0.01539952 0.01533754 0.01581052 0.01586397 0.01574210
 0.01565649 0.01548782 0.01510294 0.01489587 0.01480106 0.01456585 0.01423471 0.01377975 0.01322767 0.01253783
 0.01196470 0.01147071 0.01120932 0.01124845 0.01156592 0.01180196 0.01209482 0.01219572 0.01202936 0.01176203
 0.01156604 0.01136310 0.01138158 0.01180609 0.01246672 0.01324218 0.01409385 0.01494382 0.01547121 0.01586933
 0.01630397 0.01658809 0.01683707 0.01729295 0.01784865 0.01826536 0.01856989 0.01887150 0.01905035 0.01901166
 0.01877403 0.01867059 0.01846315 0.01832332 0.01838354 0.01868766 0.01907610 0.01965308 0.02043783 0.02139298
 0.02249042 0.02371966 0.02505915 0.02630446 0.02746986 0.02869832 0.03012209 0.03147316 0.03299648 0.03464102
 0.03617571 0.03761636 0.03899240 0.04023124 0.04130251 0.04235765 0.04335145 0.04442284 0.04534948 0.04610064
 0.04674927 0.04722218 0.04753116 0.04794536 0.04826476 0.04845414 0.04873878 0.04879383 0.04871039 0.04865699
 0.04839768 0.04790414 0.04734304 0.04663618 0.04597591 0.04546711 0.04529286 0.04567615 0.04627716 0.04740604
 0.04908476 0.05069782 0.05240365 0.05438626 0.05583288 0.05658329 0.05660662 0.05611670 0.05545047 0.05486245
 0.05405093 0.05322832 0.05247876 0.05145101 0.05023127 0.04934874 0.04903202 0.04859760 0.04807307 0.04741925
 0.04685731 0.04594821 0.04516810 0.04486358 0.04485440 0.04488872 0.04570826 0.04682774 0.04809373 0.04957682
 0.05132678 0.05320230 0.05448106 0.05538513 0.05614787 0.05657858 0.05646538 0.05659712 0.05606386 0.05525823
 0.05454124 0.05373163 0.05251946 0.05099538 0.04976247 0.04832990 0.04672707 0.04512790 0.04437519 0.04371111
 0.04374647 0.04484772 0.04766158 0.05156323 0.05685628 0.06416768 0.07363529 0.08407248 0.09515138 0.10782872
 0.11713095
rock34.txt "Fri May 17 13:06:50 CDT 2013" 380 7 5 (IT-msec AV BX)
 0.01783103 0.01931072 0.02034049 0.02116910 0.02155512 0.02200790 0.02270794 0.02330389 0.02374338 0.02463241
 0.02574050 0.02576462 0.02530583 0.02512117 0.02477412 0.02396846 0.02344779 0.02349343 0.02334438 0.02267718
 0.02197003 0.02121119 0.02074105 0.02062369 0.02114633 0.02178081 0.02230348 0.02256573 0.02236285 0.02158248
 0.02066318 0.02036082 0.01971439 0.01902848 0.01881382 0.01843919 0.01793727 0.01765874 0.01750012 0.01714247
 0.01705087 0.01673302 0.01628498 0.01601756 0.01569990 0.01539952 0.01533754 0.01581052 0.01586397 0.01574210
 0.01565649 0.01548782 0.01510294 0.01489587 0.01480106 0.01456585 0.01423471 0.01377975 0.01322767 0.01253783
 0.01196470 0.01147071 0.01120932 0.01124845 0.01156592 0.01180196 0.01209482 0.01219572 0.01202936 0.01176203
 0.01156604 0.01136310 0.01138158 0.01180609 0.01246672 0.01324218 0.01409385 0.01494382 0.01547121 0.01586933
 0.01630397 0.01658809 0.01683707 0.01729295 0.01784865 0.01826536 0.01856989 0.01887150 0.01905035 0.01901166
 0.01877403 0.01867059 0.01846315 0.01832332 0.01838354 0.01868766 0.01907610 0.01965308 0.02043783 0.02139298
 0.02249042 0.02371966 0.02505915 0.02630446 0.02746986 0.02869832 0.03012209 0.03147316 0.03299648 0.03464102
 0.03617571 0.03761636 0.03899240 0.04023124 0.04130251 0.04235765 0.04335145 0.04442284 0.04534948 0.04610064
 0.04674927 0.04722218 0.04753116 0.04794536 0.04826476 0.04845414 0.04873878 0.04879383 0.04871039 0.04865699
 0.04839768 0.04790414 0.04734304 0.04663618 0.04597591 0.04546711 0.04529286 0.04567615 0.04627716 0.04740604
 0.04908476 0.05069782 0.05240365 0.05438626 0.05583288 0.05658329 0.05660662 0.05611670 0.05545047 0.05486245
 0.05405093 0.05322832 0.05247876 0.05145101 0.05023127 0.04934874 0.04903202 0.04859760 0.04807307 0.04741925
 0.04685731 0.04594821 0.04516810 0.04486358 0.04485440 0.04488872 0.04570826 0.04682774 0.04809373 0.04957682
 0.05132678 0.05320230 0.05448106 0.05538513 0.05614787 0.05657858 0.05646538 0.05659712 0.05606386 0.05525823
 0.05454124 0.05373163 0.05251946 0.05099538 0.04976247 0.04832990 0.04672707 0.04512790 0.04437519 0.04371111
 0.04374647 0.04484772 0.04766158 0.05156323 0.05685628 0.06416768 0.07363529 0.08407248 0.09515138 0.10782872
 0.11713095
rock35.txt "Fri May 17 13:07:14 CDT 2013" 380 7 5 (IT-msec AV BX)
 0.01783103 0.01931072 0.02034049 0.02116910 0.02155512 0.02200790 0.02270794 0.02330389 0.02374338 0.02463241
 0.02574050 0.02576462 0.02530583 0.02512117 0.02477412 0.02396846 0.02344779 0.02349343 0.02334438 0.02267718
 0.02197003 0.02121119 0.02074105 0.02062369 0.02114633 0.02178081 0.02230348 0.02256573 0.02236285 0.02158248
 0.02066318 0.02036082 0.01971439 0.01902848 0.01881382 0.01843919 0.01793727 0.01765874 0.01750012 0.01714247
 0.01705087 0.01673302 0.01628498 0.01601756 0.01569990 0.01539952 0.01533754 0.01581052 0.01586397 0.01574210
 0.01565649 0.01548782 0.01510294 0.01489587 0.01480106 0.01456585 0.01423471 0.01377975 0.01322767 0.01253783
 0.01196470 0.01147071 0.01120932 0.01124845 0.01156592 0.01180196 0.01209482 0.01219572 0.01202936 0.01176203
 0.01156604 0.01136310 0.01138158 0.01180609 0.01246672 0.01324218 0.01409385 0.01494382 0.01547121 0.01586933
 0.01630397 0.01658809 0.01683707 0.01729295 0.01784865 0.01826536 0.01856989 0.01887150 0.01905035 0.01901166
 0.01877403 0.01867059 0.01846315 0.01832332 0.01838354 0.01868766 0.01907610 0.01965308 0.02043783 0.02139298
 0.02249042 0.02371966 0.02505915 0.02630446 0.02746986 0.02869832 0.03012209 0.03147316 0.03299648 0.03464102
 0.03617571 0.03761636 0.03899240 0.04023124 0.04130251 0.04235765 0.04335145 0.04442284 0.04534948 0.04610064
 0.04674927 0.04722218 0.04753116 0.04794536 0.04826476 0.04845414 0.04873878 0.04879383 0.04871039 0.04865699
 0.04839768 0.04790414 0.04734304 0.04663618 0.04597591 0.04546711 0.04529286 0.04567615 0.04627716 0.04740604
 0.04908476 0.05069782 0.05240365 0.05438626 0.05583288 0.05658329 0.05660662 0.05611670 0.05545047 0.05486245
 0.05405093 0.05322832 0.05247876 0.05145101 0.05023127 0.04934874 0.04903202 0.04859760 0.04807307 0.04741925
 0.04685731 0.04594821 0.04516810 0.04486358 0.04485440 0.04488872 0.04570826 0.04682774 0.04809373 0.04957682
 0.05132678 0.05320230 0.05448106 0.05538513 0.05614787 0.05657858 0.05646538 0.05659712 0.05606386 0.05525823
 0.05454124 0.05373163 0.05251946 0.05099538 0.04976247 0.04832990 0.04672707 0.04512790 0.04437519 0.04371111
 0.04374647 0.04484772 0.04766158 0.05156323 0.05685628 0.06416768 0.07363529 0.08407248 0.09515138 0.10782872
 0.11713095
rock36.txt "Fri May 17 13:11:03 CDT 2013" 380 7 5 (IT-msec AV BX)
 0.01783103 0.01931072 0.02034049 0.02116910 0.02155512 0.02200790 0.02270794 0.02330389 0.02374338 0.02463241
 0.02574050 0.02576462 0.02530583 0.02512117 0.02477412 0.02396846 0.02344779 0.02349343 0.02334438 0.02267718
 0.02197003 0.02121119 0.02074105 0.02062369 0.02114633 0.02178081 0.02230348 0.02256573 0.02236285 0.02158248
 0.02066318 0.02036082 0.01971439 0.01902848 0.01881382 0.01843919 0.01793727 0.01765874 0.01750012 0.01714247
 0.01705087 0.01673302 0.01628498 0.01601756 0.01569990 0.01539952 0.01533754 0.01581052 0.01586397 0.01574210
 0.01565649 0.01548782 0.01510294 0.01489587 0.01480106 0.01456585 0.01423471 0.01377975 0.01322767 0.01253783
 0.01196470 0.01147071 0.01120932 0.01124845 0.01156592 0.01180196 0.01209482 0.01219572 0.01202936 0.01176203
 0.01156604 0.01136310 0.01138158 0.01180609 0.01246672 0.01324218 0.01409385 0.01494382 0.01547121 0.01586933
 0.01630397 0.01658809 0.01683707 0.01729295 0.01784865 0.01826536 0.01856989 0.01887150 0.01905035 0.01901166
 0.01877403 0.01867059 0.01846315 0.01832332 0.01838354 0.01868766 0.01907610 0.01965308 0.02043783 0.02139298
 0.02249042 0.02371966 0.02505915 0.02630446 0.02746986 0.02869832 0.03012209 0.03147316 0.03299648 0.03464102
 0.03617571 0.03761636 0.03899240 0.04023124 0.04130251 0.04235765 0.04335145 0.04442284 0.04534948 0.04610064
 0.04674927 0.04722218 0.04753116 0.04794536 0.04826476 0.04845414 0.04873878 0.04879383 0.04871039 0.04865699
 0.04839768 0.04790414 0.04734304 0.04663618 0.04597591 0.04546711 0.04529286 0.04567615 0.04627716 0.04740604
 0.04908476 0.05069782 0.05240365 0.05438626 0.05583288 0.05658329 0.05660662 0.05611670 0.05545047 0.05486245
 0.05405093 0.05322832 0.05247876 0.05145101 0.05023127 0.04934874 0.04903202 0.04859760 0.04807307 0.04741925
 0.04685731 0.04594821 0.04516810 0.04486358 0.04485440 0.04488872 0.04570826 0.04682774 0.04809373 0.04957682
 0.05132678 0.05320230 0.05448106 0.05538513 0.05614787 0.05657858 0.05646538 0.05659712 0.05606386 0.05525823
 0.05454124 0.05373163 0.05251946 0.05099538 0.04976247 0.04832990 0.04672707 0.04512790 0.04437519 0.04371111
 0.04374647 0.04484772 0.04766158 0.05156323 0.05685628 0.06416768 0.07363529 0.08407248 0.09515138 0.10782872
 0.11713095
rock37-slate.txt "Fri May 17 13:11:32 CDT 2013" 380 7 5 (IT-msec AV BX)
 0.01783103 0.01931072 0.02034049 0.02116910 0.02155512 0.02200790 0.02270794 0.02330389 0.02374338 0.02463241
 0.02574050 0.02576462 0.02530583 0.02512117 0.02477412 0.02396846 0.02344779 0.02349343 0.02334438 0.02267718
 0.02197003 0.02121119 0.02074105 0.02062369 0.02114633 0.02178081 0.02230348 0.02256573 0.02236285 0.02158248
 0.02066318 0.02036082 0.01971439 0.01902848 0.01881382 0.01843919 0.01793727 0.01765874 0.01750012 0.01714247
 0.01705087 0.01673302 0.01628498 0.01601756 0.01569990 0.01539952 0.01533754 0.01581052 0.01586397 0.01574210
 0.01565649 0.01548782 0.01510294 0.01489587 0.01480106 0.01456585 0.01423471 0.01377975 0.01322767 0.01253783
 0.01196470 0.01147071 0.01120932 0.01124845 0.01156592 0.01180196 0.01209482 0.01219572 0.01202936 0.01176203
 0.01156604 0.01136310 0.01138158 0.01180609 0.01246672 0.01324218 0.01409385 0.01494382 0.01547121 0.01586933
 0.01630397 0.01658809 0.01683707 0.01729295 0.01784865 0.01826536 0.01856989 0.01887150 0.01905035 0.01901166
 0.01877403 0.01867059 0.01846315 0.01832332 0.01838354 0.01868766 0.01907610 0.01965308 0.02043783 0.02139298
 0.02249042 0.02371966 0.02505915 0.02630446 0.02746986 0.02869832 0.03012209 0.03147316 0.03299648 0.03464102
 0.03617571 0.03761636 0.03899240 0.04023124 0.04130251 0.04235765 0.04335145 0.04442284 0.04534948 0.04610064
 0.04674927 0.04722218 0.04753116 0.04794536 0.04826476 0.04845414 0.04873878 0.04879383 0.04871039 0.04865699
 0.04839768 0.04790414 0.04734304 0.04663618 0.04597591 0.04546711 0.04529286 0.04567615 0.04627716 0.04740604
 0.04908476 0.05069782 0.05240365 0.05438626 0.05583288 0.05658329 0.05660662 0.05611670 0.05545047 0.05486245
 0.05405093 0.05322832 0.05247876 0.05145101 0.05023127 0.04934874 0.04903202 0.04859760 0.04807307 0.04741925
 0.04685731 0.04594821 0.04516810 0.04486358 0.04485440 0.04488872 0.04570826 0.04682774 0.04809373 0.04957682
 0.05132678 0.05320230 0.05448106 0.05538513 0.05614787 0.05657858 0.05646538 0.05659712 0.05606386 0.05525823
 0.05454124 0.05373163 0.05251946 0.05099538 0.04976247 0.04832990 0.04672707 0.04512790 0.04437519 0.04371111
 0.04374647 0.04484772 0.04766158 0.05156323 0.05685628 0.06416768 0.07363529 0.08407248 0.09515138 0.10782872
 0.11713095
rock38-greyandorange.txt "Fri May 17 13:11:53 CDT 2013" 380 7 5 (IT-msec AV BX)
 0.01783103 0.01931072 0.02034049 0.02116910 0.02155512 0.02200790 0.02270794 0.02330389 0.02374338 0.02463241
 0.02574050 0.02576462 0.02530583 0.02512117 0.02477412 0.02396846 0.02344779 0.02349343 0.02334438 0.02267718
 0.02197003 0.02121119 0.02074105 0.02062369 0.02114633 0.02178081 0.02230348 0.02256573 0.02236285 0.02158248
 0.02066318 0.02036082 0.01971439 0.01902848 0.01881382 0.01843919 0.01793727 0.01765874 0.01750012 0.01714247
 0.01705087 0.01673302 0.01628498 0.01601756 0.01569990 0.01539952 0.01533754 0.01581052 0.01586397 0.01574210
 0.01565649 0.01548782 0.01510294 0.01489587 0.01480106 0.01456585 0.01423471 0.01377975 0.01322767 0.01253783
 0.01196470 0.01147071 0.01120932 0.01124845 0.01156592 0.01180196 0.01209482 0.01219572 0.01202936 0.01176203
 0.01156604 0.01136310 0.01138158 0.01180609 0.01246672 0.01324218 0.01409385 0.01494382 0.01547121 0.01586933
 0.01630397 0.01658809 0.01683707 0.01729295 0.01784865 0.01826536 0.01856989 0.01887150 0.01905035 0.01901166
 0.01877403 0.01867059 0.01846315 0.01832332 0.01838354 0.01868766 0.01907610 0.01965308 0.02043783 0.02139298
 0.02249042 0.02371966 0.02505915 0.02630446 0.02746986 0.02869832 0.03012209 0.03147316 0.03299648 0.03464102
 0.03617571 0.03761636 0.03899240 0.04023124 0.04130251 0.04235765 0.04335145 0.04442284 0.04534948 0.04610064
 0.04674927 0.04722218 0.04753116 0.04794536 0.04826476 0.04845414 0.04873878 0.04879383 0.04871039 0.04865699
 0.04839768 0.04790414 0.04734304 0.04663618 0.04597591 0.04546711 0.04529286 0.04567615 0.04627716 0.04740604
 0.04908476 0.05069782 0.05240365 0.05438626 0.05583288 0.05658329 0.05660662 0.05611670 0.05545047 0.05486245
 0.05405093 0.05322832 0.05247876 0.05145101 0.05023127 0.04934874 0.04903202 0.04859760 0.04807307 0.04741925
 0.04685731 0.04594821 0.04516810 0.04486358 0.04485440 0.04488872 0.04570826 0.04682774 0.04809373 0.04957682
 0.05132678 0.05320230 0.05448106 0.05538513 0.05614787 0.05657858 0.05646538 0.05659712 0.05606386 0.05525823
 0.05454124 0.05373163 0.05251946 0.05099538 0.04976247 0.04832990 0.04672707 0.04512790 0.04437519 0.04371111
 0.04374647 0.04484772 0.04766158 0.05156323 0.05685628 0.06416768 0.07363529 0.08407248 0.09515138 0.10782872
 0.11713095
rock39-grey.txt "Fri May 17 13:12:20 CDT 2013" 380 7 5 (IT-msec AV BX)
 0.01783103 0.01931072 0.02034049 0.02116910 0.02155512 0.02200790 0.02270794 0.02330389 0.02374338 0.02463241
 0.02574050 0.02576462 0.02530583 0.02512117 0.02477412 0.02396846 0.02344779 0.02349343 0.02334438 0.02267718
 0.02197003 0.02121119 0.02074105 0.02062369 0.02114633 0.02178081 0.02230348 0.02256573 0.02236285 0.02158248
 0.02066318 0.02036082 0.01971439 0.01902848 0.01881382 0.01843919 0.01793727 0.01765874 0.01750012 0.01714247
 0.01705087 0.01673302 0.01628498 0.01601756 0.01569990 0.01539952 0.01533754 0.01581052 0.01586397 0.01574210
 0.01565649 0.01548782 0.01510294 0.01489587 0.01480106 0.01456585 0.01423471 0.01377975 0.01322767 0.01253783
 0.01196470 0.01147071 0.01120932 0.01124845 0.01156592 0.01180196 0.01209482 0.01219572 0.01202936 0.01176203
 0.01156604 0.01136310 0.01138158 0.01180609 0.01246672 0.01324218 0.01409385 0.01494382 0.01547121 0.01586933
 0.01630397 0.01658809 0.01683707 0.01729295 0.01784865 0.01826536 0.01856989 0.01887150 0.01905035 0.01901166
 0.01877403 0.01867059 0.01846315 0.01832332 0.01838354 0.01868766 0.01907610 0.01965308 0.02043783 0.02139298
 0.02249042 0.02371966 0.02505915 0.02630446 0.02746986 0.02869832 0.03012209 0.03147316 0.03299648 0.03464102
 0.03617571 0.03761636 0.03899240 0.04023124 0.04130251 0.04235765 0.04335145 0.04442284 0.04534948 0.04610064
 0.04674927 0.04722218 0.04753116 0.04794536 0.04826476 0.04845414 0.04873878 0.04879383 0.04871039 0.04865699
 0.04839768 0.04790414 0.04734304 0.04663618 0.04597591 0.04546711 0.04529286 0.04567615 0.04627716 0.04740604
 0.04908476 0.05069782 0.05240365 0.05438626 0.05583288 0.05658329 0.05660662 0.05611670 0.05545047 0.05486245
 0.05405093 0.05322832 0.05247876 0.05145101 0.05023127 0.04934874 0.04903202 0.04859760 0.04807307 0.04741925
 0.04685731 0.04594821 0.04516810 0.04486358 0.04485440 0.04488872 0.04570826 0.04682774 0.04809373 0.04957682
 0.05132678 0.05320230 0.05448106 0.05538513 0.05614787 0.05657858 0.05646538 0.05659712 0.05606386 0.05525823
 0.05454124 0.05373163 0.05251946 0.05099538 0.04976247 0.04832990 0.04672707 0.04512790 0.04437519 0.04371111
 0.04374647 0.04484772 0.04766158 0.05156323 0.05685628 0.06416768 0.07363529 0.08407248 0.09515138 0.10782872
 0.11713095
rock4-grey.txt "Fri May 17 12:49:54 CDT 2013" 380 4 5 (IT-msec AV BX)
 0.01783103 0.01931072 0.02034049 0.02116910 0.02155512 0.02200790 0.02270794 0.02330389 0.02374338 0.02463241
 0.02574050 0.02576462 0.02530583 0.02512117 0.02477412 0.02396846 0.02344779 0.02349343 0.02334438 0.02267718
 0.02197003 0.02121119 0.02074105 0.02062369 0.02114633 0.02178081 0.02230348 0.02256573 0.02236285 0.02158248
 0.02066318 0.02036082 0.01971439 0.01902848 0.01881382 0.01843919 0.01793727 0.01765874 0.01750012 0.01714247
 0.01705087 0.01673302 0.01628498 0.01601756 0.01569990 0.01539952 0.01533754 0.01581052 0.01586397 0.01574210
 0.01565649 0.01548782 0.01510294 0.01489587 0.01480106 0.01456585 0.01423471 0.01377975 0.01322767 0.01253783
 0.01196470 0.01147071 0.01120932 0.01124845 0.01156592 0.01180196 0.01209482 0.01219572 0.01202936 0.01176203
 0.01156604 0.01136310 0.01138158 0.01180609 0.01246672 0.01324218 0.01409385 0.01494382 0.01547121 0.01586933
 0.01630397 0.01658809 0.01683707 0.01729295 0.01784865 0.01826536 0.01856989 0.01887150 0.01905035 0.01901166
 0.01877403 0.01867059 0.01846315 0.01832332 0.01838354 0.01868766 0.01907610 0.01965308 0.02043783 0.02139298
 0.02249042 0.02371966 0.02505915 0.02630446 0.02746986 0.02869832 0.03012209 0.03147316 0.03299648 0.03464102
 0.03617571 0.03761636 0.03899240 0.04023124 0.04130251 0.04235765 0.04335145 0.04442284 0.04534948 0.04610064
 0.04674927 0.04722218 0.04753116 0.04794536 0.04826476 0.04845414 0.04873878 0.04879383 0.04871039 0.04865699
 0.04839768 0.04790414 0.04734304 0.04663618 0.04597591 0.04546711 0.04529286 0.04567615 0.04627716 0.04740604
 0.04908476 0.05069782 0.05240365 0.05438626 0.05583288 0.05658329 0.05660662 0.05611670 0.05545047 0.05486245
 0.05405093 0.05322832 0.05247876 0.05145101 0.05023127 0.04934874 0.04903202 0.04859760 0.04807307 0.04741925
 0.04685731 0.04594821 0.04516810 0.04486358 0.04485440 0.04488872 0.04570826 0.04682774 0.04809373 0.04957682
 0.05132678 0.05320230 0.05448106 0.05538513 0.05614787 0.05657858 0.05646538 0.05659712 0.05606386 0.05525823
 0.05454124 0.05373163 0.05251946 0.05099538 0.04976247 0.04832990 0.04672707 0.04512790 0.04437519 0.04371111
 0.04374647 0.04484772 0.04766158 0.05156323 0.05685628 0.06416768 0.07363529 0.08407248 0.09515138 0.10782872
 0.11713095
rock40brown-grey.txt "Fri May 17 13:12:44 CDT 2013" 380 7 5 (IT-msec AV BX)
 0.01783103 0.01931072 0.02034049 0.02116910 0.02155512 0.02200790 0.02270794 0.02330389 0.02374338 0.02463241
 0.02574050 0.02576462 0.02530583 0.02512117 0.02477412 0.02396846 0.02344779 0.02349343 0.02334438 0.02267718
 0.02197003 0.02121119 0.02074105 0.02062369 0.02114633 0.02178081 0.02230348 0.02256573 0.02236285 0.02158248
 0.02066318 0.02036082 0.01971439 0.01902848 0.01881382 0.01843919 0.01793727 0.01765874 0.01750012 0.01714247
 0.01705087 0.01673302 0.01628498 0.01601756 0.01569990 0.01539952 0.01533754 0.01581052 0.01586397 0.01574210
 0.01565649 0.01548782 0.01510294 0.01489587 0.01480106 0.01456585 0.01423471 0.01377975 0.01322767 0.01253783
 0.01196470 0.01147071 0.01120932 0.01124845 0.01156592 0.01180196 0.01209482 0.01219572 0.01202936 0.01176203
 0.01156604 0.01136310 0.01138158 0.01180609 0.01246672 0.01324218 0.01409385 0.01494382 0.01547121 0.01586933
 0.01630397 0.01658809 0.01683707 0.01729295 0.01784865 0.01826536 0.01856989 0.01887150 0.01905035 0.01901166
 0.01877403 0.01867059 0.01846315 0.01832332 0.01838354 0.01868766 0.01907610 0.01965308 0.02043783 0.02139298
 0.02249042 0.02371966 0.02505915 0.02630446 0.02746986 0.02869832 0.03012209 0.03147316 0.03299648 0.03464102
 0.03617571 0.03761636 0.03899240 0.04023124 0.04130251 0.04235765 0.04335145 0.04442284 0.04534948 0.04610064
 0.04674927 0.04722218 0.04753116 0.04794536 0.04826476 0.04845414 0.04873878 0.04879383 0.04871039 0.04865699
 0.04839768 0.04790414 0.04734304 0.04663618 0.04597591 0.04546711 0.04529286 0.04567615 0.04627716 0.04740604
 0.04908476 0.05069782 0.05240365 0.05438626 0.05583288 0.05658329 0.05660662 0.05611670 0.05545047 0.05486245
 0.05405093 0.05322832 0.05247876 0.05145101 0.05023127 0.04934874 0.04903202 0.04859760 0.04807307 0.04741925
 0.04685731 0.04594821 0.04516810 0.04486358 0.04485440 0.04488872 0.04570826 0.04682774 0.04809373 0.04957682
 0.05132678 0.05320230 0.05448106 0.05538513 0.05614787 0.05657858 0.05646538 0.05659712 0.05606386 0.05525823
 0.05454124 0.05373163 0.05251946 0.05099538 0.04976247 0.04832990 0.04672707 0.04512790 0.04437519 0.04371111
 0.04374647 0.04484772 0.04766158 0.05156323 0.05685628 0.06416768 0.07363529 0.08407248 0.09515138 0.10782872
 0.11713095
rock6.txt "Fri May 17 12:50:21 CDT 2013" 380 4 5 (IT-msec AV BX)
 0.01783103 0.01931072 0.02034049 0.02116910 0.02155512 0.02200790 0.02270794 0.02330389 0.02374338 0.02463241
 0.02574050 0.02576462 0.02530583 0.02512117 0.02477412 0.02396846 0.02344779 0.02349343 0.02334438 0.02267718
 0.02197003 0.02121119 0.02074105 0.02062369 0.02114633 0.02178081 0.02230348 0.02256573 0.02236285 0.02158248
 0.02066318 0.02036082 0.01971439 0.01902848 0.01881382 0.01843919 0.01793727 0.01765874 0.01750012 0.01714247
 0.01705087 0.01673302 0.01628498 0.01601756 0.01569990 0.01539952 0.01533754 0.01581052 0.01586397 0.01574210
 0.01565649 0.01548782 0.01510294 0.01489587 0.01480106 0.01456585 0.01423471 0.01377975 0.01322767 0.01253783
 0.01196470 0.01147071 0.01120932 0.01124845 0.01156592 0.01180196 0.01209482 0.01219572 0.01202936 0.01176203
 0.01156604 0.01136310 0.01138158 0.01180609 0.01246672 0.01324218 0.01409385 0.01494382 0.01547121 0.01586933
 0.01630397 0.01658809 0.01683707 0.01729295 0.01784865 0.01826536 0.01856989 0.01887150 0.01905035 0.01901166
 0.01877403 0.01867059 0.01846315 0.01832332 0.01838354 0.01868766 0.01907610 0.01965308 0.02043783 0.02139298
 0.02249042 0.02371966 0.02505915 0.02630446 0.02746986 0.02869832 0.03012209 0.03147316 0.03299648 0.03464102
 0.03617571 0.03761636 0.03899240 0.04023124 0.04130251 0.04235765 0.04335145 0.04442284 0.04534948 0.04610064
 0.04674927 0.04722218 0.04753116 0.04794536 0.04826476 0.04845414 0.04873878 0.04879383 0.04871039 0.04865699
 0.04839768 0.04790414 0.04734304 0.04663618 0.04597591 0.04546711 0.04529286 0.04567615 0.04627716 0.04740604
 0.04908476 0.05069782 0.05240365 0.05438626 0.05583288 0.05658329 0.05660662 0.05611670 0.05545047 0.05486245
 0.05405093 0.05322832 0.05247876 0.05145101 0.05023127 0.04934874 0.04903202 0.04859760 0.04807307 0.04741925
 0.04685731 0.04594821 0.04516810 0.04486358 0.04485440 0.04488872 0.04570826 0.04682774 0.04809373 0.04957682
 0.05132678 0.05320230 0.05448106 0.05538513 0.05614787 0.05657858 0.05646538 0.05659712 0.05606386 0.05525823
 0.05454124 0.05373163 0.05251946 0.05099538 0.04976247 0.04832990 0.04672707 0.04512790 0.04437519 0.04371111
 0.04374647 0.04484772 0.04766158 0.05156323 0.05685628 0.06416768 0.07363529 0.08407248 0.09515138 0.10782872
 0.11713095
rock7.txt "Fri May 17 12:50:51 CDT 2013" 380 4 5 (IT-msec AV BX)
 0.01783103 0.01931072 0.02034049 0.02116910 0.02155512 0.02200790 0.02270794 0.02330389 0.02374338 0.02463241
 0.02574050 0.02576462 0.02530583 0.02512117 0.02477412 0.02396846 0.02344779 0.02349343 0.02334438 0.02267718
 0.02197003 0.02121119 0.02074105 0.02062369 0.02114633 0.02178081 0.02230348 0.02256573 0.02236285 0.02158248
 0.02066318 0.02036082 0.01971439 0.01902848 0.01881382 0.01843919 0.01793727 0.01765874 0.01750012 0.01714247
 0.01705087 0.01673302 0.01628498 0.01601756 0.01569990 0.01539952 0.01533754 0.01581052 0.01586397 0.01574210
 0.01565649 0.01548782 0.01510294 0.01489587 0.01480106 0.01456585 0.01423471 0.01377975 0.01322767 0.01253783
 0.01196470 0.01147071 0.01120932 0.01124845 0.01156592 0.01180196 0.01209482 0.01219572 0.01202936 0.01176203
 0.01156604 0.01136310 0.01138158 0.01180609 0.01246672 0.01324218 0.01409385 0.01494382 0.01547121 0.01586933
 0.01630397 0.01658809 0.01683707 0.01729295 0.01784865 0.01826536 0.01856989 0.01887150 0.01905035 0.01901166
 0.01877403 0.01867059 0.01846315 0.01832332 0.01838354 0.01868766 0.01907610 0.01965308 0.02043783 0.02139298
 0.02249042 0.02371966 0.02505915 0.02630446 0.02746986 0.02869832 0.03012209 0.03147316 0.03299648 0.03464102
 0.03617571 0.03761636 0.03899240 0.04023124 0.04130251 0.04235765 0.04335145 0.04442284 0.04534948 0.04610064
 0.04674927 0.04722218 0.04753116 0.04794536 0.04826476 0.04845414 0.04873878 0.04879383 0.04871039 0.04865699
 0.04839768 0.04790414 0.04734304 0.04663618 0.04597591 0.04546711 0.04529286 0.04567615 0.04627716 0.04740604
 0.04908476 0.05069782 0.05240365 0.05438626 0.05583288 0.05658329 0.05660662 0.05611670 0.05545047 0.05486245
 0.05405093 0.05322832 0.05247876 0.05145101 0.05023127 0.04934874 0.04903202 0.04859760 0.04807307 0.04741925
 0.04685731 0.04594821 0.04516810 0.04486358 0.04485440 0.04488872 0.04570826 0.04682774 0.04809373 0.04957682
 0.05132678 0.05320230 0.05448106 0.05538513 0.05614787 0.05657858 0.05646538 0.05659712 0.05606386 0.05525823
 0.05454124 0.05373163 0.05251946 0.05099538 0.04976247 0.04832990 0.04672707 0.04512790 0.04437519 0.04371111
 0.04374647 0.04484772 0.04766158 0.05156323 0.05685628 0.06416768 0.07363529 0.08407248 0.09515138 0.10782872
 0.11713095
rock8-slate.txt "Fri May 17 12:51:17 CDT 2013" 380 4 5 (IT-msec AV BX)
 0.01783103 0.01931072 0.02034049 0.02116910 0.02155512 0.02200790 0.02270794 0.02330389 0.02374338 0.02463241
 0.02574050 0.02576462 0.02530583 0.02512117 0.02477412 0.02396846 0.02344779 0.02349343 0.02334438 0.02267718
 0.02197003 0.02121119 0.02074105 0.02062369 0.02114633 0.02178081 0.02230348 0.02256573 0.02236285 0.02158248
 0.02066318 0.02036082 0.01971439 0.01902848 0.01881382 0.01843919 0.01793727 0.01765874 0.01750012 0.01714247
 0.01705087 0.01673302 0.01628498 0.01601756 0.01569990 0.01539952 0.01533754 0.01581052 0.01586397 0.01574210
 0.01565649 0.01548782 0.01510294 0.01489587 0.01480106 0.01456585 0.01423471 0.01377975 0.01322767 0.01253783
 0.01196470 0.01147071 0.01120932 0.01124845 0.01156592 0.01180196 0.01209482 0.01219572 0.01202936 0.01176203
 0.01156604 0.01136310 0.01138158 0.01180609 0.01246672 0.01324218 0.01409385 0.01494382 0.01547121 0.01586933
 0.01630397 0.01658809 0.01683707 0.01729295 0.01784865 0.01826536 0.01856989 0.01887150 0.01905035 0.01901166
 0.01877403 0.01867059 0.01846315 0.01832332 0.01838354 0.01868766 0.01907610 0.01965308 0.02043783 0.02139298
 0.02249042 0.02371966 0.02505915 0.02630446 0.02746986 0.02869832 0.03012209 0.03147316 0.03299648 0.03464102
 0.03617571 0.03761636 0.03899240 0.04023124 0.04130251 0.04235765 0.04335145 0.04442284 0.04534948 0.04610064
 0.04674927 0.04722218 0.04753116 0.04794536 0.04826476 0.04845414 0.04873878 0.04879383 0.04871039 0.04865699
 0.04839768 0.04790414 0.04734304 0.04663618 0.04597591 0.04546711 0.04529286 0.04567615 0.04627716 0.04740604
 0.04908476 0.05069782 0.05240365 0.05438626 0.05583288 0.05658329 0.05660662 0.05611670 0.05545047 0.05486245
 0.05405093 0.05322832 0.05247876 0.05145101 0.05023127 0.04934874 0.04903202 0.04859760 0.04807307 0.04741925
 0.04685731 0.04594821 0.04516810 0.04486358 0.04485440 0.04488872 0.04570826 0.04682774 0.04809373 0.04957682
 0.05132678 0.05320230 0.05448106 0.05538513 0.05614787 0.05657858 0.05646538 0.05659712 0.05606386 0.05525823
 0.05454124 0.05373163 0.05251946 0.05099538 0.04976247 0.04832990 0.04672707 0.04512790 0.04437519 0.04371111
 0.04374647 0.04484772 0.04766158 0.05156323 0.05685628 0.06416768 0.07363529 0.08407248 0.09515138 0.10782872
 0.11713095
rock9.txt "Fri May 17 12:52:26 CDT 2013" 380 4 5 (IT-msec AV BX)
 0.01783103 0.01931072 0.02034049 0.02116910 0.02155512 0.02200790 0.02270794 0.02330389 0.02374338 0.02463241
 0.02574050 0.02576462 0.02530583 0.02512117 0.02477412 0.02396846 0.02344779 0.02349343 0.02334438 0.02267718
 0.02197003 0.02121119 0.02074105 0.02062369 0.02114633 0.02178081 0.02230348 0.02256573 0.02236285 0.02158248
 0.02066318 0.02036082 0.01971439 0.01902848 0.01881382 0.01843919 0.01793727 0.01765874 0.01750012 0.01714247
 0.01705087 0.01673302 0.01628498 0.01601756 0.01569990 0.01539952 0.01533754 0.01581052 0.01586397 0.01574210
 0.01565649 0.01548782 0.01510294 0.01489587 0.01480106 0.01456585 0.01423471 0.01377975 0.01322767 0.01253783
 0.01196470 0.01147071 0.01120932 0.01124845 0.01156592 0.01180196 0.01209482 0.01219572 0.01202936 0.01176203
 0.01156604 0.01136310 0.01138158 0.01180609 0.01246672 0.01324218 0.01409385 0.01494382 0.01547121 0.01586933
 0.01630397 0.01658809 0.01683707 0.01729295 0.01784865 0.01826536 0.01856989 0.01887150 0.01905035 0.01901166
 0.01877403 0.01867059 0.01846315 0.01832332 0.01838354 0.01868766 0.01907610 0.01965308 0.02043783 0.02139298
 0.02249042 0.02371966 0.02505915 0.02630446 0.02746986 0.02869832 0.03012209 0.03147316 0.03299648 0.03464102
 0.03617571 0.03761636 0.03899240 0.04023124 0.04130251 0.04235765 0.04335145 0.04442284 0.04534948 0.04610064
 0.04674927 0.04722218 0.04753116 0.04794536 0.04826476 0.04845414 0.04873878 0.04879383 0.04871039 0.04865699
 0.04839768 0.04790414 0.04734304 0.04663618 0.04597591 0.04546711 0.04529286 0.04567615 0.04627716 0.04740604
 0.04908476 0.05069782 0.05240365 0.05438626 0.05583288 0.05658329 0.05660662 0.05611670 0.05545047 0.05486245
 0.05405093 0.05322832 0.05247876 0.05145101 0.05023127 0.04934874 0.04903202 0.04859760 0.04807307 0.04741925
 0.04685731 0.04594821 0.04516810 0.04486358 0.04485440 0.04488872 0.04570826 0.04682774 0.04809373 0.04957682
 0.05132678 0.05320230 0.05448106 0.05538513 0.05614787 0.05657858 0.05646538 0.05659712 0.05606386 0.05525823
 0.05454124 0.05373163 0.05251946 0.05099538 0.04976247 0.04832990 0.04672707 0.04512790 0.04437519 0.04371111
 0.04374647 0.04484772 0.04766158 0.05156323 0.05685628 0.06416768 0.07363529 0.08407248 0.09515138 0.10782872
 0.11713095
rockwithmuck2.txt "Fri May 17 13:16:38 CDT 2013" 380 7 5 (IT-msec AV BX)
 0.01783103 0.01931072 0.02034049 0.02116910 0.02155512 0.02200790 0.02270794 0.02330389 0.02374338 0.02463241
 0.02574050 0.02576462 0.02530583 0.02512117 0.02477412 0.02396846 0.02344779 0.02349343 0.02334438 0.02267718
 0.02197003 0.02121119 0.02074105 0.02062369 0.02114633 0.02178081 0.02230348 0.02256573 0.02236285 0.02158248
 0.02066318 0.02036082 0.01971439 0.01902848 0.01881382 0.01843919 0.01793727 0.01765874 0.01750012 0.01714247
 0.01705087 0.01673302 0.01628498 0.01601756 0.01569990 0.01539952 0.01533754 0.01581052 0.01586397 0.01574210
 0.01565649 0.01548782 0.01510294 0.01489587 0.01480106 0.01456585 0.01423471 0.01377975 0.01322767 0.01253783
 0.01196470 0.01147071 0.01120932 0.01124845 0.01156592 0.01180196 0.01209482 0.01219572 0.01202936 0.01176203
 0.01156604 0.01136310 0.01138158 0.01180609 0.01246672 0.01324218 0.01409385 0.01494382 0.01547121 0.01586933
 0.01630397 0.01658809 0.01683707 0.01729295 0.01784865 0.01826536 0.01856989 0.01887150 0.01905035 0.01901166
 0.01877403 0.01867059 0.01846315 0.01832332 0.01838354 0.01868766 0.01907610 0.01965308 0.02043783 0.02139298
 0.02249042 0.02371966 0.02505915 0.02630446 0.02746986 0.02869832 0.03012209 0.03147316 0.03299648 0.03464102
 0.03617571 0.03761636 0.03899240 0.04023124 0.04130251 0.04235765 0.04335145 0.04442284 0.04534948 0.04610064
 0.04674927 0.04722218 0.04753116 0.04794536 0.04826476 0.04845414 0.04873878 0.04879383 0.04871039 0.04865699
 0.04839768 0.04790414 0.04734304 0.04663618 0.04597591 0.04546711 0.04529286 0.04567615 0.04627716 0.04740604
 0.04908476 0.05069782 0.05240365 0.05438626 0.05583288 0.05658329 0.05660662 0.05611670 0.05545047 0.05486245
 0.05405093 0.05322832 0.05247876 0.05145101 0.05023127 0.04934874 0.04903202 0.04859760 0.04807307 0.04741925
 0.04685731 0.04594821 0.04516810 0.04486358 0.04485440 0.04488872 0.04570826 0.04682774 0.04809373 0.04957682
 0.05132678 0.05320230 0.05448106 0.05538513 0.05614787 0.05657858 0.05646538 0.05659712 0.05606386 0.05525823
 0.05454124 0.05373163 0.05251946 0.05099538 0.04976247 0.04832990 0.04672707 0.04512790 0.04437519 0.04371111
 0.04374647 0.04484772 0.04766158 0.05156323 0.05685628 0.06416768 0.07363529 0.08407248 0.09515138 0.10782872
 0.11713095
yellowbrownleaf.txt "Fri May 17 13:14:22 CDT 2013" 380 7 5 (IT-msec AV BX)
 0.01783103 0.01931072 0.02034049 0.02116910 0.02155512 0.02200790 0.02270794 0.02330389 0.02374338 0.02463241
 0.02574050 0.02576462 0.02530583 0.02512117 0.02477412 0.02396846 0.02344779 0.02349343 0.02334438 0.02267718
 0.02197003 0.02121119 0.02074105 0.02062369 0.02114633 0.02178081 0.02230348 0.02256573 0.02236285 0.02158248
 0.02066318 0.02036082 0.01971439 0.01902848 0.01881382 0.01843919 0.01793727 0.01765874 0.01750012 0.01714247
 0.01705087 0.01673302 0.01628498 0.01601756 0.01569990 0.01539952 0.01533754 0.01581052 0.01586397 0.01574210
 0.01565649 0.01548782 0.01510294 0.01489587 0.01480106 0.01456585 0.01423471 0.01377975 0.01322767 0.01253783
 0.01196470 0.01147071 0.01120932 0.01124845 0.01156592 0.01180196 0.01209482 0.01219572 0.01202936 0.01176203
 0.01156604 0.01136310 0.01138158 0.01180609 0.01246672 0.01324218 0.01409385 0.01494382 0.01547121 0.01586933
 0.01630397 0.01658809 0.01683707 0.01729295 0.01784865 0.01826536 0.01856989 0.01887150 0.01905035 0.01901166
 0.01877403 0.01867059 0.01846315 0.01832332 0.01838354 0.01868766 0.01907610 0.01965308 0.02043783 0.02139298
 0.02249042 0.02371966 0.02505915 0.02630446 0.02746986 0.02869832 0.03012209 0.03147316 0.03299648 0.03464102
 0.03617571 0.03761636 0.03899240 0.04023124 0.04130251 0.04235765 0.04335145 0.04442284 0.04534948 0.04610064
 0.04674927 0.04722218 0.04753116 0.04794536 0.04826476 0.04845414 0.04873878 0.04879383 0.04871039 0.04865699
 0.04839768 0.04790414 0.04734304 0.04663618 0.04597591 0.04546711 0.04529286 0.04567615 0.04627716 0.04740604
 0.04908476 0.05069782 0.05240365 0.05438626 0.05583288 0.05658329 0.05660662 0.05611670 0.05545047 0.05486245
 0.05405093 0.05322832 0.05247876 0.05145101 0.05023127 0.04934874 0.04903202 0.04859760 0.04807307 0.04741925
 0.04685731 0.04594821 0.04516810 0.04486358 0.04485440 0.04488872 0.04570826 0.04682774 0.04809373 0.04957682
 0.05132678 0.05320230 0.05448106 0.05538513 0.05614787 0.05657858 0.05646538 0.05659712 0.05606386 0.05525823
 0.05454124 0.05373163 0.05251946 0.05099538 0.04976247 0.04832990 0.04672707 0.04512790 0.04437519 0.04371111
 0.04374647 0.04484772 0.04766158 0.05156323 0.05685628 0.06416768 0.07363529 0.08407248 0.09515138 0.10782872
 0.11713095
brownleaf11.txt "Mon May 12 14:33:19 CDT 2014" 350 7 0 (IT-msec AV BX)
 0.01783103 0.01931072 0.02034049 0.02116910 0.02155512 0.02200790 0.02270794 0.02330389 0.02374338 0.02463241
 0.02574050 0.02576462 0.02530583 0.02512117 0.02477412 0.02396846 0.02344779 0.02349343 0.02334438 0.02267718
 0.02197003 0.02121119 0.02074105 0.02062369 0.02114633 0.02178081 0.02230348 0.02256573 0.02236285 0.02158248
 0.02066318 0.02036082 0.01971439 0.01902848 0.01881382 0.01843919 0.01793727 0.01765874 0.01750012 0.01714247
 0.01705087 0.01673302 0.01628498 0.01601756 0.01569990 0.01539952 0.01533754 0.01581052 0.01586397 0.01574210
 0.01565649 0.01548782 0.01510294 0.01489587 0.01480106 0.01456585 0.01423471 0.01377975 0.01322767 0.01253783
 0.01196470 0.01147071 0.01120932 0.01124845 0.01156592 0.01180196 0.01209482 0.01219572 0.01202936 0.01176203
 0.01156604 0.01136310 0.01138158 0.01180609 0.01246672 0.01324218 0.01409385 0.01494382 0.01547121 0.01586933
 0.01630397 0.01658809 0.01683707 0.01729295 0.01784865 0.01826536 0.01856989 0.01887150 0.01905035 0.01901166
 0.01877403 0.01867059 0.01846315 0.01832332 0.01838354 0.01868766 0.01907610 0.01965308 0.02043783 0.02139298
 0.02249042 0.02371966 0.02505915 0.02630446 0.02746986 0.02869832 0.03012209 0.03147316 0.03299648 0.03464102
 0.03617571 0.03761636 0.03899240 0.04023124 0.04130251 0.04235765 0.04335145 0.04442284 0.04534948 0.04610064
 0.04674927 0.04722218 0.04753116 0.04794536 0.04826476 0.04845414 0.04873878 0.04879383 0.04871039 0.04865699
 0.04839768 0.04790414 0.04734304 0.04663618 0.04597591 0.04546711 0.04529286 0.04567615 0.04627716 0.04740604
 0.04908476 0.05069782 0.05240365 0.05438626 0.05583288 0.05658329 0.05660662 0.05611670 0.05545047 0.05486245
 0.05405093 0.05322832 0.05247876 0.05145101 0.05023127 0.04934874 0.04903202 0.04859760 0.04807307 0.04741925
 0.04685731 0.04594821 0.04516810 0.04486358 0.04485440 0.04488872 0.04570826 0.04682774 0.04809373 0.04957682
 0.05132678 0.05320230 0.05448106 0.05538513 0.05614787 0.05657858 0.05646538 0.05659712 0.05606386 0.05525823
 0.05454124 0.05373163 0.05251946 0.05099538 0.04976247 0.04832990 0.04672707 0.04512790 0.04437519 0.04371111
 0.04374647 0.04484772 0.04766158 0.05156323 0.05685628 0.06416768 0.07363529 0.08407248 0.09515138 0.10782872
 0.11713095
brownleaf17.txt "Mon May 12 14:35:54 CDT 2014" 350 7 0 (IT-msec AV BX)
 0.01783103 0.01931072 0.02034049 0.02116910 0.02155512 0.02200790 0.02270794 0.02330389 0.02374338 0.02463241
 0.02574050 0.02576462 0.02530583 0.02512117 0.02477412 0.02396846 0.02344779 0.02349343 0.02334438 0.02267718
 0.02197003 0.02121119 0.02074105 0.02062369 0.02114633 0.02178081 0.02230348 0.02256573 0.02236285 0.02158248
 0.02066318 0.02036082 0.01971439 0.01902848 0.01881382 0.01843919 0.01793727 0.01765874 0.01750012 0.01714247
 0.01705087 0.01673302 0.01628498 0.01601756 0.01569990 0.01539952 0.01533754 0.01581052 0.01586397 0.01574210
 0.01565649 0.01548782 0.01510294 0.01489587 0.01480106 0.01456585 0.01423471 0.01377975 0.01322767 0.01253783
 0.01196470 0.01147071 0.01120932 0.01124845 0.01156592 0.01180196 0.01209482 0.01219572 0.01202936 0.01176203
 0.01156604 0.01136310 0.01138158 0.01180609 0.01246672 0.01324218 0.01409385 0.01494382 0.01547121 0.01586933
 0.01630397 0.01658809 0.01683707 0.01729295 0.01784865 0.01826536 0.01856989 0.01887150 0.01905035 0.01901166
 0.01877403 0.01867059 0.01846315 0.01832332 0.01838354 0.01868766 0.01907610 0.01965308 0.02043783 0.02139298
 0.02249042 0.02371966 0.02505915 0.02630446 0.02746986 0.02869832 0.03012209 0.03147316 0.03299648 0.03464102
 0.03617571 0.03761636 0.03899240 0.04023124 0.04130251 0.04235765 0.04335145 0.04442284 0.04534948 0.04610064
 0.04674927 0.04722218 0.04753116 0.04794536 0.04826476 0.04845414 0.04873878 0.04879383 0.04871039 0.04865699
 0.04839768 0.04790414 0.04734304 0.04663618 0.04597591 0.04546711 0.04529286 0.04567615 0.04627716 0.04740604
 0.04908476 0.05069782 0.05240365 0.05438626 0.05583288 0.05658329 0.05660662 0.05611670 0.05545047 0.05486245
 0.05405093 0.05322832 0.05247876 0.05145101 0.05023127 0.04934874 0.04903202 0.04859760 0.04807307 0.04741925
 0.04685731 0.04594821 0.04516810 0.04486358 0.04485440 0.04488872 0.04570826 0.04682774 0.04809373 0.04957682
 0.05132678 0.05320230 0.05448106 0.05538513 0.05614787 0.05657858 0.05646538 0.05659712 0.05606386 0.05525823
 0.05454124 0.05373163 0.05251946 0.05099538 0.04976247 0.04832990 0.04672707 0.04512790 0.04437519 0.04371111
 0.04374647 0.04484772 0.04766158 0.05156323 0.05685628 0.06416768 0.07363529 0.08407248 0.09515138 0.10782872
 0.11713095
brownrock1.txt "Mon May 12 14:29:29 CDT 2014" 350 7 0 (IT-msec AV BX)
 0.01783103 0.01931072 0.02034049 0.02116910 0.02155512 0.02200790 0.02270794 0.02330389 0.02374338 0.02463241
 0.02574050 0.02576462 0.02530583 0.02512117 0.02477412 0.02396846 0.02344779 0.02349343 0.02334438 0.02267718
 0.02197003 0.02121119 0.02074105 0.02062369 0.02114633 0.02178081 0.02230348 0.02256573 0.02236285 0.02158248
 0.02066318 0.02036082 0.01971439 0.01902848 0.01881382 0.01843919 0.01793727 0.01765874 0.01750012 0.01714247
 0.01705087 0.01673302 0.01628498 0.01601756 0.01569990 0.01539952 0.01533754 0.01581052 0.01586397 0.01574210
 0.01565649 0.01548782 0.01510294 0.01489587 0.01480106 0.01456585 0.01423471 0.01377975 0.01322767 0.01253783
 0.01196470 0.01147071 0.01120932 0.01124845 0.01156592 0.01180196 0.01209482 0.01219572 0.01202936 0.01176203
 0.01156604 0.01136310 0.01138158 0.01180609 0.01246672 0.01324218 0.01409385 0.01494382 0.01547121 0.01586933
 0.01630397 0.01658809 0.01683707 0.01729295 0.01784865 0.01826536 0.01856989 0.01887150 0.01905035 0.01901166
 0.01877403 0.01867059 0.01846315 0.01832332 0.01838354 0.01868766 0.01907610 0.01965308 0.02043783 0.02139298
 0.02249042 0.02371966 0.02505915 0.02630446 0.02746986 0.02869832 0.03012209 0.03147316 0.03299648 0.03464102
 0.03617571 0.03761636 0.03899240 0.04023124 0.04130251 0.04235765 0.04335145 0.04442284 0.04534948 0.04610064
 0.04674927 0.04722218 0.04753116 0.04794536 0.04826476 0.04845414 0.04873878 0.04879383 0.04871039 0.04865699
 0.04839768 0.04790414 0.04734304 0.04663618 0.04597591 0.04546711 0.04529286 0.04567615 0.04627716 0.04740604
 0.04908476 0.05069782 0.05240365 0.05438626 0.05583288 0.05658329 0.05660662 0.05611670 0.05545047 0.05486245
 0.05405093 0.05322832 0.05247876 0.05145101 0.05023127 0.04934874 0.04903202 0.04859760 0.04807307 0.04741925
 0.04685731 0.04594821 0.04516810 0.04486358 0.04485440 0.04488872 0.04570826 0.04682774 0.04809373 0.04957682
 0.05132678 0.05320230 0.05448106 0.05538513 0.05614787 0.05657858 0.05646538 0.05659712 0.05606386 0.05525823
 0.05454124 0.05373163 0.05251946 0.05099538 0.04976247 0.04832990 0.04672707 0.04512790 0.04437519 0.04371111
 0.04374647 0.04484772 0.04766158 0.05156323 0.05685628 0.06416768 0.07363529 0.08407248 0.09515138 0.10782872
 0.11713095
brownrock12.txt "Mon May 12 14:33:39 CDT 2014" 350 7 0 (IT-msec AV BX)
 0.01783103 0.01931072 0.02034049 0.02116910 0.02155512 0.02200790 0.02270794 0.02330389 0.02374338 0.02463241
 0.02574050 0.02576462 0.02530583 0.02512117 0.02477412 0.02396846 0.02344779 0.02349343 0.02334438 0.02267718
 0.02197003 0.02121119 0.02074105 0.02062369 0.02114633 0.02178081 0.02230348 0.02256573 0.02236285 0.02158248
 0.02066318 0.02036082 0.01971439 0.01902848 0.01881382 0.01843919 0.01793727 0.01765874 0.01750012 0.01714247
 0.01705087 0.01673302 0.01628498 0.01601756 0.01569990 0.01539952 0.01533754 0.01581052 0.01586397 0.01574210
 0.01565649 0.01548782 0.01510294 0.01489587 0.01480106 0.01456585 0.01423471 0.01377975 0.01322767 0.01253783
 0.01196470 0.01147071 0.01120932 0.01124845 0.01156592 0.01180196 0.01209482 0.01219572 0.01202936 0.01176203
 0.01156604 0.01136310 0.01138158 0.01180609 0.01246672 0.01324218 0.01409385 0.01494382 0.01547121 0.01586933
 0.01630397 0.01658809 0.01683707 0.01729295 0.01784865 0.01826536 0.01856989 0.01887150 0.01905035 0.01901166
 0.01877403 0.01867059 0.01846315 0.01832332 0.01838354 0.01868766 0.01907610 0.01965308 0.02043783 0.02139298
 0.02249042 0.02371966 0.02505915 0.02630446 0.02746986 0.02869832 0.03012209 0.03147316 0.03299648 0.03464102
 0.03617571 0.03761636 0.03899240 0.04023124 0.04130251 0.04235765 0.04335145 0.04442284 0.04534948 0.04610064
 0.04674927 0.04722218 0.04753116 0.04794536 0.04826476 0.04845414 0.04873878 0.04879383 0.04871039 0.04865699
 0.04839768 0.04790414 0.04734304 0.04663618 0.04597591 0.04546711 0.04529286 0.04567615 0.04627716 0.04740604
 0.04908476 0.05069782 0.05240365 0.05438626 0.05583288 0.05658329 0.05660662 0.05611670 0.05545047 0.05486245
 0.05405093 0.05322832 0.05247876 0.05145101 0.05023127 0.04934874 0.04903202 0.04859760 0.04807307 0.04741925
 0.04685731 0.04594821 0.04516810 0.04486358 0.04485440 0.04488872 0.04570826 0.04682774 0.04809373 0.04957682
 0.05132678 0.05320230 0.05448106 0.05538513 0.05614787 0.05657858 0.05646538 0.05659712 0.05606386 0.05525823
 0.05454124 0.05373163 0.05251946 0.05099538 0.04976247 0.04832990 0.04672707 0.04512790 0.04437519 0.04371111
 0.04374647 0.04484772 0.04766158 0.05156323 0.05685628 0.06416768 0.07363529 0.08407248 0.09515138 0.10782872
 0.11713095
brownrock13.txt "Mon May 12 14:34:18 CDT 2014" 350 7 0 (IT-msec AV BX)
 0.01783103 0.01931072 0.02034049 0.02116910 0.02155512 0.02200790 0.02270794 0.02330389 0.02374338 0.02463241
 0.02574050 0.02576462 0.02530583 0.02512117 0.02477412 0.02396846 0.02344779 0.02349343 0.02334438 0.02267718
 0.02197003 0.02121119 0.02074105 0.02062369 0.02114633 0.02178081 0.02230348 0.02256573 0.02236285 0.02158248
 0.02066318 0.02036082 0.01971439 0.01902848 0.01881382 0.01843919 0.01793727 0.01765874 0.01750012 0.01714247
 0.01705087 0.01673302 0.01628498 0.01601756 0.01569990 0.01539952 0.01533754 0.01581052 0.01586397 0.01574210
 0.01565649 0.01548782 0.01510294 0.01489587 0.01480106 0.01456585 0.01423471 0.01377975 0.01322767 0.01253783
 0.01196470 0.01147071 0.01120932 0.01124845 0.01156592 0.01180196 0.01209482 0.01219572 0.01202936 0.01176203
 0.01156604 0.01136310 0.01138158 0.01180609 0.01246672 0.01324218 0.01409385 0.01494382 0.01547121 0.01586933
 0.01630397 0.01658809 0.01683707 0.01729295 0.01784865 0.01826536 0.01856989 0.01887150 0.01905035 0.01901166
 0.01877403 0.01867059 0.01846315 0.01832332 0.01838354 0.01868766 0.01907610 0.01965308 0.02043783 0.02139298
 0.02249042 0.02371966 0.02505915 0.02630446 0.02746986 0.02869832 0.03012209 0.03147316 0.03299648 0.03464102
 0.03617571 0.03761636 0.03899240 0.04023124 0.04130251 0.04235765 0.04335145 0.04442284 0.04534948 0.04610064
 0.04674927 0.04722218 0.04753116 0.04794536 0.04826476 0.04845414 0.04873878 0.04879383 0.04871039 0.04865699
 0.04839768 0.04790414 0.04734304 0.04663618 0.04597591 0.04546711 0.04529286 0.04567615 0.04627716 0.04740604
 0.04908476 0.05069782 0.05240365 0.05438626 0.05583288 0.05658329 0.05660662 0.05611670 0.05545047 0.05486245
 0.05405093 0.05322832 0.05247876 0.05145101 0.05023127 0.04934874 0.04903202 0.04859760 0.04807307 0.04741925
 0.04685731 0.04594821 0.04516810 0.04486358 0.04485440 0.04488872 0.04570826 0.04682774 0.04809373 0.04957682
 0.05132678 0.05320230 0.05448106 0.05538513 0.05614787 0.05657858 0.05646538 0.05659712 0.05606386 0.05525823
 0.05454124 0.05373163 0.05251946 0.05099538 0.04976247 0.04832990 0.04672707 0.04512790 0.04437519 0.04371111
 0.04374647 0.04484772 0.04766158 0.05156323 0.05685628 0.06416768 0.07363529 0.08407248 0.09515138 0.10782872
 0.11713095
brownrock2.txt "Mon May 12 14:30:03 CDT 2014" 350 7 0 (IT-msec AV BX)
 0.01783103 0.01931072 0.02034049 0.02116910 0.02155512 0.02200790 0.02270794 0.02330389 0.02374338 0.02463241
 0.02574050 0.02576462 0.02530583 0.02512117 0.02477412 0.02396846 0.02344779 0.02349343 0.02334438 0.02267718
 0.02197003 0.02121119 0.02074105 0.02062369 0.02114633 0.02178081 0.02230348 0.02256573 0.02236285 0.02158248
 0.02066318 0.02036082 0.01971439 0.01902848 0.01881382 0.01843919 0.01793727 0.01765874 0.01750012 0.01714247
 0.01705087 0.01673302 0.01628498 0.01601756 0.01569990 0.01539952 0.01533754 0.01581052 0.01586397 0.01574210
 0.01565649 0.01548782 0.01510294 0.01489587 0.01480106 0.01456585 0.01423471 0.01377975 0.01322767 0.01253783
 0.01196470 0.01147071 0.01120932 0.01124845 0.01156592 0.01180196 0.01209482 0.01219572 0.01202936 0.01176203
 0.01156604 0.01136310 0.01138158 0.01180609 0.01246672 0.01324218 0.01409385 0.01494382 0.01547121 0.01586933
 0.01630397 0.01658809 0.01683707 0.01729295 0.01784865 0.01826536 0.01856989 0.01887150 0.01905035 0.01901166
 0.01877403 0.01867059 0.01846315 0.01832332 0.01838354 0.01868766 0.01907610 0.01965308 0.02043783 0.02139298
 0.02249042 0.02371966 0.02505915 0.02630446 0.02746986 0.02869832 0.03012209 0.03147316 0.03299648 0.03464102
 0.03617571 0.03761636 0.03899240 0.04023124 0.04130251 0.04235765 0.04335145 0.04442284 0.04534948 0.04610064
 0.04674927 0.04722218 0.04753116 0.04794536 0.04826476 0.04845414 0.04873878 0.04879383 0.04871039 0.04865699
 0.04839768 0.04790414 0.04734304 0.04663618 0.04597591 0.04546711 0.04529286 0.04567615 0.04627716 0.04740604
 0.04908476 0.05069782 0.05240365 0.05438626 0.05583288 0.05658329 0.05660662 0.05611670 0.05545047 0.05486245
 0.05405093 0.05322832 0.05247876 0.05145101 0.05023127 0.04934874 0.04903202 0.04859760 0.04807307 0.04741925
 0.04685731 0.04594821 0.04516810 0.04486358 0.04485440 0.04488872 0.04570826 0.04682774 0.04809373 0.04957682
 0.05132678 0.05320230 0.05448106 0.05538513 0.05614787 0.05657858 0.05646538 0.05659712 0.05606386 0.05525823
 0.05454124 0.05373163 0.05251946 0.05099538 0.04976247 0.04832990 0.04672707 0.04512790 0.04437519 0.04371111
 0.04374647 0.04484772 0.04766158 0.05156323 0.05685628 0.06416768 0.07363529 0.08407248 0.09515138 0.10782872
 0.11713095
brownrock21.txt "Mon May 12 14:38:33 CDT 2014" 350 7 0 (IT-msec AV BX)
 0.01783103 0.01931072 0.02034049 0.02116910 0.02155512 0.02200790 0.02270794 0.02330389 0.02374338 0.02463241
 0.02574050 0.02576462 0.02530583 0.02512117 0.02477412 0.02396846 0.02344779 0.02349343 0.02334438 0.02267718
 0.02197003 0.02121119 0.02074105 0.02062369 0.02114633 0.02178081 0.02230348 0.02256573 0.02236285 0.02158248
 0.02066318 0.02036082 0.01971439 0.01902848 0.01881382 0.01843919 0.01793727 0.01765874 0.01750012 0.01714247
 0.01705087 0.01673302 0.01628498 0.01601756 0.01569990 0.01539952 0.01533754 0.01581052 0.01586397 0.01574210
 0.01565649 0.01548782 0.01510294 0.01489587 0.01480106 0.01456585 0.01423471 0.01377975 0.01322767 0.01253783
 0.01196470 0.01147071 0.01120932 0.01124845 0.01156592 0.01180196 0.01209482 0.01219572 0.01202936 0.01176203
 0.01156604 0.01136310 0.01138158 0.01180609 0.01246672 0.01324218 0.01409385 0.01494382 0.01547121 0.01586933
 0.01630397 0.01658809 0.01683707 0.01729295 0.01784865 0.01826536 0.01856989 0.01887150 0.01905035 0.01901166
 0.01877403 0.01867059 0.01846315 0.01832332 0.01838354 0.01868766 0.01907610 0.01965308 0.02043783 0.02139298
 0.02249042 0.02371966 0.02505915 0.02630446 0.02746986 0.02869832 0.03012209 0.03147316 0.03299648 0.03464102
 0.03617571 0.03761636 0.03899240 0.04023124 0.04130251 0.04235765 0.04335145 0.04442284 0.04534948 0.04610064
 0.04674927 0.04722218 0.04753116 0.04794536 0.04826476 0.04845414 0.04873878 0.04879383 0.04871039 0.04865699
 0.04839768 0.04790414 0.04734304 0.04663618 0.04597591 0.04546711 0.04529286 0.04567615 0.04627716 0.04740604
 0.04908476 0.05069782 0.05240365 0.05438626 0.05583288 0.05658329 0.05660662 0.05611670 0.05545047 0.05486245
 0.05405093 0.05322832 0.05247876 0.05145101 0.05023127 0.04934874 0.04903202 0.04859760 0.04807307 0.04741925
 0.04685731 0.04594821 0.04516810 0.04486358 0.04485440 0.04488872 0.04570826 0.04682774 0.04809373 0.04957682
 0.05132678 0.05320230 0.05448106 0.05538513 0.05614787 0.05657858 0.05646538 0.05659712 0.05606386 0.05525823
 0.05454124 0.05373163 0.05251946 0.05099538 0.04976247 0.04832990 0.04672707 0.04512790 0.04437519 0.04371111
 0.04374647 0.04484772 0.04766158 0.05156323 0.05685628 0.06416768 0.07363529 0.08407248 0.09515138 0.10782872
 0.11713095
brownrock22.txt "Mon May 12 14:39:11 CDT 2014" 350 7 0 (IT-msec AV BX)
 0.01783103 0.01931072 0.02034049 0.02116910 0.02155512 0.02200790 0.02270794 0.02330389 0.02374338 0.02463241
 0.02574050 0.02576462 0.02530583 0.02512117 0.02477412 0.02396846 0.02344779 0.02349343 0.02334438 0.02267718
 0.02197003 0.02121119 0.02074105 0.02062369 0.02114633 0.02178081 0.02230348 0.02256573 0.02236285 0.02158248
 0.02066318 0.02036082 0.01971439 0.01902848 0.01881382 0.01843919 0.01793727 0.01765874 0.01750012 0.01714247
 0.01705087 0.01673302 0.01628498 0.01601756 0.01569990 0.01539952 0.01533754 0.01581052 0.01586397 0.01574210
 0.01565649 0.01548782 0.01510294 0.01489587 0.01480106 0.01456585 0.01423471 0.01377975 0.01322767 0.01253783
 0.01196470 0.01147071 0.01120932 0.01124845 0.01156592 0.01180196 0.01209482 0.01219572 0.01202936 0.01176203
 0.01156604 0.01136310 0.01138158 0.01180609 0.01246672 0.01324218 0.01409385 0.01494382 0.01547121 0.01586933
 0.01630397 0.01658809 0.01683707 0.01729295 0.01784865 0.01826536 0.01856989 0.01887150 0.01905035 0.01901166
 0.01877403 0.01867059 0.01846315 0.01832332 0.01838354 0.01868766 0.01907610 0.01965308 0.02043783 0.02139298
 0.02249042 0.02371966 0.02505915 0.02630446 0.02746986 0.02869832 0.03012209 0.03147316 0.03299648 0.03464102
 0.03617571 0.03761636 0.03899240 0.04023124 0.04130251 0.04235765 0.04335145 0.04442284 0.04534948 0.04610064
 0.04674927 0.04722218 0.04753116 0.04794536 0.04826476 0.04845414 0.04873878 0.04879383 0.04871039 0.04865699
 0.04839768 0.04790414 0.04734304 0.04663618 0.04597591 0.04546711 0.04529286 0.04567615 0.04627716 0.04740604
 0.04908476 0.05069782 0.05240365 0.05438626 0.05583288 0.05658329 0.05660662 0.05611670 0.05545047 0.05486245
 0.05405093 0.05322832 0.05247876 0.05145101 0.05023127 0.04934874 0.04903202 0.04859760 0.04807307 0.04741925
 0.04685731 0.04594821 0.04516810 0.04486358 0.04485440 0.04488872 0.04570826 0.04682774 0.04809373 0.04957682
 0.05132678 0.05320230 0.05448106 0.05538513 0.05614787 0.05657858 0.05646538 0.05659712 0.05606386 0.05525823
 0.05454124 0.05373163 0.05251946 0.05099538 0.04976247 0.04832990 0.04672707 0.04512790 0.04437519 0.04371111
 0.04374647 0.04484772 0.04766158 0.05156323 0.05685628 0.06416768 0.07363529 0.08407248 0.09515138 0.10782872
 0.11713095
brownrock23.txt "Mon May 12 14:39:44 CDT 2014" 350 7 0 (IT-msec AV BX)
 0.01783103 0.01931072 0.02034049 0.02116910 0.02155512 0.02200790 0.02270794 0.02330389 0.02374338 0.02463241
 0.02574050 0.02576462 0.02530583 0.02512117 0.02477412 0.02396846 0.02344779 0.02349343 0.02334438 0.02267718
 0.02197003 0.02121119 0.02074105 0.02062369 0.02114633 0.02178081 0.02230348 0.02256573 0.02236285 0.02158248
 0.02066318 0.02036082 0.01971439 0.01902848 0.01881382 0.01843919 0.01793727 0.01765874 0.01750012 0.01714247
 0.01705087 0.01673302 0.01628498 0.01601756 0.01569990 0.01539952 0.01533754 0.01581052 0.01586397 0.01574210
 0.01565649 0.01548782 0.01510294 0.01489587 0.01480106 0.01456585 0.01423471 0.01377975 0.01322767 0.01253783
 0.01196470 0.01147071 0.01120932 0.01124845 0.01156592 0.01180196 0.01209482 0.01219572 0.01202936 0.01176203
 0.01156604 0.01136310 0.01138158 0.01180609 0.01246672 0.01324218 0.01409385 0.01494382 0.01547121 0.01586933
 0.01630397 0.01658809 0.01683707 0.01729295 0.01784865 0.01826536 0.01856989 0.01887150 0.01905035 0.01901166
 0.01877403 0.01867059 0.01846315 0.01832332 0.01838354 0.01868766 0.01907610 0.01965308 0.02043783 0.02139298
 0.02249042 0.02371966 0.02505915 0.02630446 0.02746986 0.02869832 0.03012209 0.03147316 0.03299648 0.03464102
 0.03617571 0.03761636 0.03899240 0.04023124 0.04130251 0.04235765 0.04335145 0.04442284 0.04534948 0.04610064
 0.04674927 0.04722218 0.04753116 0.04794536 0.04826476 0.04845414 0.04873878 0.04879383 0.04871039 0.04865699
 0.04839768 0.04790414 0.04734304 0.04663618 0.04597591 0.04546711 0.04529286 0.04567615 0.04627716 0.04740604
 0.04908476 0.05069782 0.05240365 0.05438626 0.05583288 0.05658329 0.05660662 0.05611670 0.05545047 0.05486245
 0.05405093 0.05322832 0.05247876 0.05145101 0.05023127 0.04934874 0.04903202 0.04859760 0.04807307 0.04741925
 0.04685731 0.04594821 0.04516810 0.04486358 0.04485440 0.04488872 0.04570826 0.04682774 0.04809373 0.04957682
 0.05132678 0.05320230 0.05448106 0.05538513 0.05614787 0.05657858 0.05646538 0.05659712 0.05606386 0.05525823
 0.05454124 0.05373163 0.05251946 0.05099538 0.04976247 0.04832990 0.04672707 0.04512790 0.04437519 0.04371111
 0.04374647 0.04484772 0.04766158 0.05156323 0.05685628 0.06416768 0.07363529 0.08407248 0.09515138 0.10782872
 0.11713095
brownrockwithgrey9.txt "Mon May 12 14:32:28 CDT 2014" 350 7 0 (IT-msec AV BX)
 0.01783103 0.01931072 0.02034049 0.02116910 0.02155512 0.02200790 0.02270794 0.02330389 0.02374338 0.02463241
 0.02574050 0.02576462 0.02530583 0.02512117 0.02477412 0.02396846 0.02344779 0.02349343 0.02334438 0.02267718
 0.02197003 0.02121119 0.02074105 0.02062369 0.02114633 0.02178081 0.02230348 0.02256573 0.02236285 0.02158248
 0.02066318 0.02036082 0.01971439 0.01902848 0.01881382 0.01843919 0.01793727 0.01765874 0.01750012 0.01714247
 0.01705087 0.01673302 0.01628498 0.01601756 0.01569990 0.01539952 0.01533754 0.01581052 0.01586397 0.01574210
 0.01565649 0.01548782 0.01510294 0.01489587 0.01480106 0.01456585 0.01423471 0.01377975 0.01322767 0.01253783
 0.01196470 0.01147071 0.01120932 0.01124845 0.01156592 0.01180196 0.01209482 0.01219572 0.01202936 0.01176203
 0.01156604 0.01136310 0.01138158 0.01180609 0.01246672 0.01324218 0.01409385 0.01494382 0.01547121 0.01586933
 0.01630397 0.01658809 0.01683707 0.01729295 0.01784865 0.01826536 0.01856989 0.01887150 0.01905035 0.01901166
 0.01877403 0.01867059 0.01846315 0.01832332 0.01838354 0.01868766 0.01907610 0.01965308 0.02043783 0.02139298
 0.02249042 0.02371966 0.02505915 0.02630446 0.02746986 0.02869832 0.03012209 0.03147316 0.03299648 0.03464102
 0.03617571 0.03761636 0.03899240 0.04023124 0.04130251 0.04235765 0.04335145 0.04442284 0.04534948 0.04610064
 0.04674927 0.04722218 0.04753116 0.04794536 0.04826476 0.04845414 0.04873878 0.04879383 0.04871039 0.04865699
 0.04839768 0.04790414 0.04734304 0.04663618 0.04597591 0.04546711 0.04529286 0.04567615 0.04627716 0.04740604
 0.04908476 0.05069782 0.05240365 0.05438626 0.05583288 0.05658329 0.05660662 0.05611670 0.05545047 0.05486245
 0.05405093 0.05322832 0.05247876 0.05145101 0.05023127 0.04934874 0.04903202 0.04859760 0.04807307 0.04741925
 0.04685731 0.04594821 0.04516810 0.04486358 0.04485440 0.04488872 0.04570826 0.04682774 0.04809373 0.04957682
 0.05132678 0.05320230 0.05448106 0.05538513 0.05614787 0.05657858 0.05646538 0.05659712 0.05606386 0.05525823
 0.05454124 0.05373163 0.05251946 0.05099538 0.04976247 0.04832990 0.04672707 0.04512790 0.04437519 0.04371111
 0.04374647 0.04484772 0.04766158 0.05156323 0.05685628 0.06416768 0.07363529 0.08407248 0.09515138 0.10782872
 0.11713095
brownroick5.txt "Mon May 12 14:31:02 CDT 2014" 350 7 0 (IT-msec AV BX)
 0.01783103 0.01931072 0.02034049 0.02116910 0.02155512 0.02200790 0.02270794 0.02330389 0.02374338 0.02463241
 0.02574050 0.02576462 0.02530583 0.02512117 0.02477412 0.02396846 0.02344779 0.02349343 0.02334438 0.02267718
 0.02197003 0.02121119 0.02074105 0.02062369 0.02114633 0.02178081 0.02230348 0.02256573 0.02236285 0.02158248
 0.02066318 0.02036082 0.01971439 0.01902848 0.01881382 0.01843919 0.01793727 0.01765874 0.01750012 0.01714247
 0.01705087 0.01673302 0.01628498 0.01601756 0.01569990 0.01539952 0.01533754 0.01581052 0.01586397 0.01574210
 0.01565649 0.01548782 0.01510294 0.01489587 0.01480106 0.01456585 0.01423471 0.01377975 0.01322767 0.01253783
 0.01196470 0.01147071 0.01120932 0.01124845 0.01156592 0.01180196 0.01209482 0.01219572 0.01202936 0.01176203
 0.01156604 0.01136310 0.01138158 0.01180609 0.01246672 0.01324218 0.01409385 0.01494382 0.01547121 0.01586933
 0.01630397 0.01658809 0.01683707 0.01729295 0.01784865 0.01826536 0.01856989 0.01887150 0.01905035 0.01901166
 0.01877403 0.01867059 0.01846315 0.01832332 0.01838354 0.01868766 0.01907610 0.01965308 0.02043783 0.02139298
 0.02249042 0.02371966 0.02505915 0.02630446 0.02746986 0.02869832 0.03012209 0.03147316 0.03299648 0.03464102
 0.03617571 0.03761636 0.03899240 0.04023124 0.04130251 0.04235765 0.04335145 0.04442284 0.04534948 0.04610064
 0.04674927 0.04722218 0.04753116 0.04794536 0.04826476 0.04845414 0.04873878 0.04879383 0.04871039 0.04865699
 0.04839768 0.04790414 0.04734304 0.04663618 0.04597591 0.04546711 0.04529286 0.04567615 0.04627716 0.04740604
 0.04908476 0.05069782 0.05240365 0.05438626 0.05583288 0.05658329 0.05660662 0.05611670 0.05545047 0.05486245
 0.05405093 0.05322832 0.05247876 0.05145101 0.05023127 0.04934874 0.04903202 0.04859760 0.04807307 0.04741925
 0.04685731 0.04594821 0.04516810 0.04486358 0.04485440 0.04488872 0.04570826 0.04682774 0.04809373 0.04957682
 0.05132678 0.05320230 0.05448106 0.05538513 0.05614787 0.05657858 0.05646538 0.05659712 0.05606386 0.05525823
 0.05454124 0.05373163 0.05251946 0.05099538 0.04976247 0.04832990 0.04672707 0.04512790 0.04437519 0.04371111
 0.04374647 0.04484772 0.04766158 0.05156323 0.05685628 0.06416768 0.07363529 0.08407248 0.09515138 0.10782872
 0.11713095
greenleaf10.txt "Mon May 12 14:32:52 CDT 2014" 350 7 0 (IT-msec AV BX)
 0.01783103 0.01931072 0.02034049 0.02116910 0.02155512 0.02200790 0.02270794 0.02330389 0.02374338 0.02463241
 0.02574050 0.02576462 0.02530583 0.02512117 0.02477412 0.02396846 0.02344779 0.02349343 0.02334438 0.02267718
 0.02197003 0.02121119 0.02074105 0.02062369 0.02114633 0.02178081 0.02230348 0.02256573 0.02236285 0.02158248
 0.02066318 0.02036082 0.01971439 0.01902848 0.01881382 0.01843919 0.01793727 0.01765874 0.01750012 0.01714247
 0.01705087 0.01673302 0.01628498 0.01601756 0.01569990 0.01539952 0.01533754 0.01581052 0.01586397 0.01574210
 0.01565649 0.01548782 0.01510294 0.01489587 0.01480106 0.01456585 0.01423471 0.01377975 0.01322767 0.01253783
 0.01196470 0.01147071 0.01120932 0.01124845 0.01156592 0.01180196 0.01209482 0.01219572 0.01202936 0.01176203
 0.01156604 0.01136310 0.01138158 0.01180609 0.01246672 0.01324218 0.01409385 0.01494382 0.01547121 0.01586933
 0.01630397 0.01658809 0.01683707 0.01729295 0.01784865 0.01826536 0.01856989 0.01887150 0.01905035 0.01901166
 0.01877403 0.01867059 0.01846315 0.01832332 0.01838354 0.01868766 0.01907610 0.01965308 0.02043783 0.02139298
 0.02249042 0.02371966 0.02505915 0.02630446 0.02746986 0.02869832 0.03012209 0.03147316 0.03299648 0.03464102
 0.03617571 0.03761636 0.03899240 0.04023124 0.04130251 0.04235765 0.04335145 0.04442284 0.04534948 0.04610064
 0.04674927 0.04722218 0.04753116 0.04794536 0.04826476 0.04845414 0.04873878 0.04879383 0.04871039 0.04865699
 0.04839768 0.04790414 0.04734304 0.04663618 0.04597591 0.04546711 0.04529286 0.04567615 0.04627716 0.04740604
 0.04908476 0.05069782 0.05240365 0.05438626 0.05583288 0.05658329 0.05660662 0.05611670 0.05545047 0.05486245
 0.05405093 0.05322832 0.05247876 0.05145101 0.05023127 0.04934874 0.04903202 0.04859760 0.04807307 0.04741925
 0.04685731 0.04594821 0.04516810 0.04486358 0.04485440 0.04488872 0.04570826 0.04682774 0.04809373 0.04957682
 0.05132678 0.05320230 0.05448106 0.05538513 0.05614787 0.05657858 0.05646538 0.05659712 0.05606386 0.05525823
 0.05454124 0.05373163 0.05251946 0.05099538 0.04976247 0.04832990 0.04672707 0.04512790 0.04437519 0.04371111
 0.04374647 0.04484772 0.04766158 0.05156323 0.05685628 0.06416768 0.07363529 0.08407248 0.09515138 0.10782872
 0.11713095
greyrock18.txt "Mon May 12 14:36:16 CDT 2014" 350 7 0 (IT-msec AV BX)
 0.01783103 0.01931072 0.02034049 0.02116910 0.02155512 0.02200790 0.02270794 0.02330389 0.02374338 0.02463241
 0.02574050 0.02576462 0.02530583 0.02512117 0.02477412 0.02396846 0.02344779 0.02349343 0.02334438 0.02267718
 0.02197003 0.02121119 0.02074105 0.02062369 0.02114633 0.02178081 0.02230348 0.02256573 0.02236285 0.02158248
 0.02066318 0.02036082 0.01971439 0.01902848 0.01881382 0.01843919 0.01793727 0.01765874 0.01750012 0.01714247
 0.01705087 0.01673302 0.01628498 0.01601756 0.01569990 0.01539952 0.01533754 0.01581052 0.01586397 0.01574210
 0.01565649 0.01548782 0.01510294 0.01489587 0.01480106 0.01456585 0.01423471 0.01377975 0.01322767 0.01253783
 0.01196470 0.01147071 0.01120932 0.01124845 0.01156592 0.01180196 0.01209482 0.01219572 0.01202936 0.01176203
 0.01156604 0.01136310 0.01138158 0.01180609 0.01246672 0.01324218 0.01409385 0.01494382 0.01547121 0.01586933
 0.01630397 0.01658809 0.01683707 0.01729295 0.01784865 0.01826536 0.01856989 0.01887150 0.01905035 0.01901166
 0.01877403 0.01867059 0.01846315 0.01832332 0.01838354 0.01868766 0.01907610 0.01965308 0.02043783 0.02139298
 0.02249042 0.02371966 0.02505915 0.02630446 0.02746986 0.02869832 0.03012209 0.03147316 0.03299648 0.03464102
 0.03617571 0.03761636 0.03899240 0.04023124 0.04130251 0.04235765 0.04335145 0.04442284 0.04534948 0.04610064
 0.04674927 0.04722218 0.04753116 0.04794536 0.04826476 0.04845414 0.04873878 0.04879383 0.04871039 0.04865699
 0.04839768 0.04790414 0.04734304 0.04663618 0.04597591 0.04546711 0.04529286 0.04567615 0.04627716 0.04740604
 0.04908476 0.05069782 0.05240365 0.05438626 0.05583288 0.05658329 0.05660662 0.05611670 0.05545047 0.05486245
 0.05405093 0.05322832 0.05247876 0.05145101 0.05023127 0.04934874 0.04903202 0.04859760 0.04807307 0.04741925
 0.04685731 0.04594821 0.04516810 0.04486358 0.04485440 0.04488872 0.04570826 0.04682774 0.04809373 0.04957682
 0.05132678 0.05320230 0.05448106 0.05538513 0.05614787 0.05657858 0.05646538 0.05659712 0.05606386 0.05525823
 0.05454124 0.05373163 0.05251946 0.05099538 0.04976247 0.04832990 0.04672707 0.04512790 0.04437519 0.04371111
 0.04374647 0.04484772 0.04766158 0.05156323 0.05685628 0.06416768 0.07363529 0.08407248 0.09515138 0.10782872
 0.11713095
greyrock20.txt "Mon May 12 14:37:15 CDT 2014" 350 7 0 (IT-msec AV BX)
 0.01783103 0.01931072 0.02034049 0.02116910 0.02155512 0.02200790 0.02270794 0.02330389 0.02374338 0.02463241
 0.02574050 0.02576462 0.02530583 0.02512117 0.02477412 0.02396846 0.02344779 0.02349343 0.02334438 0.02267718
 0.02197003 0.02121119 0.02074105 0.02062369 0.02114633 0.02178081 0.02230348 0.02256573 0.02236285 0.02158248
 0.02066318 0.02036082 0.01971439 0.01902848 0.01881382 0.01843919 0.01793727 0.01765874 0.01750012 0.01714247
 0.01705087 0.01673302 0.01628498 0.01601756 0.01569990 0.01539952 0.01533754 0.01581052 0.01586397 0.01574210
 0.01565649 0.01548782 0.01510294 0.01489587 0.01480106 0.01456585 0.01423471 0.01377975 0.01322767 0.01253783
 0.01196470 0.01147071 0.01120932 0.01124845 0.01156592 0.01180196 0.01209482 0.01219572 0.01202936 0.01176203
 0.01156604 0.01136310 0.01138158 0.01180609 0.01246672 0.01324218 0.01409385 0.01494382 0.01547121 0.01586933
 0.01630397 0.01658809 0.01683707 0.01729295 0.01784865 0.01826536 0.01856989 0.01887150 0.01905035 0.01901166
 0.01877403 0.01867059 0.01846315 0.01832332 0.01838354 0.01868766 0.01907610 0.01965308 0.02043783 0.02139298
 0.02249042 0.02371966 0.02505915 0.02630446 0.02746986 0.02869832 0.03012209 0.03147316 0.03299648 0.03464102
 0.03617571 0.03761636 0.03899240 0.04023124 0.04130251 0.04235765 0.04335145 0.04442284 0.04534948 0.04610064
 0.04674927 0.04722218 0.04753116 0.04794536 0.04826476 0.04845414 0.04873878 0.04879383 0.04871039 0.04865699
 0.04839768 0.04790414 0.04734304 0.04663618 0.04597591 0.04546711 0.04529286 0.04567615 0.04627716 0.04740604
 0.04908476 0.05069782 0.05240365 0.05438626 0.05583288 0.05658329 0.05660662 0.05611670 0.05545047 0.05486245
 0.05405093 0.05322832 0.05247876 0.05145101 0.05023127 0.04934874 0.04903202 0.04859760 0.04807307 0.04741925
 0.04685731 0.04594821 0.04516810 0.04486358 0.04485440 0.04488872 0.04570826 0.04682774 0.04809373 0.04957682
 0.05132678 0.05320230 0.05448106 0.05538513 0.05614787 0.05657858 0.05646538 0.05659712 0.05606386 0.05525823
 0.05454124 0.05373163 0.05251946 0.05099538 0.04976247 0.04832990 0.04672707 0.04512790 0.04437519 0.04371111
 0.04374647 0.04484772 0.04766158 0.05156323 0.05685628 0.06416768 0.07363529 0.08407248 0.09515138 0.10782872
 0.11713095
greyrock26.txt "Mon May 12 14:40:58 CDT 2014" 350 7 0 (IT-msec AV BX)
 0.01783103 0.01931072 0.02034049 0.02116910 0.02155512 0.02200790 0.02270794 0.02330389 0.02374338 0.02463241
 0.02574050 0.02576462 0.02530583 0.02512117 0.02477412 0.02396846 0.02344779 0.02349343 0.02334438 0.02267718
 0.02197003 0.02121119 0.02074105 0.02062369 0.02114633 0.02178081 0.02230348 0.02256573 0.02236285 0.02158248
 0.02066318 0.02036082 0.01971439 0.01902848 0.01881382 0.01843919 0.01793727 0.01765874 0.01750012 0.01714247
 0.01705087 0.01673302 0.01628498 0.01601756 0.01569990 0.01539952 0.01533754 0.01581052 0.01586397 0.01574210
 0.01565649 0.01548782 0.01510294 0.01489587 0.01480106 0.01456585 0.01423471 0.01377975 0.01322767 0.01253783
 0.01196470 0.01147071 0.01120932 0.01124845 0.01156592 0.01180196 0.01209482 0.01219572 0.01202936 0.01176203
 0.01156604 0.01136310 0.01138158 0.01180609 0.01246672 0.01324218 0.01409385 0.01494382 0.01547121 0.01586933
 0.01630397 0.01658809 0.01683707 0.01729295 0.01784865 0.01826536 0.01856989 0.01887150 0.01905035 0.01901166
 0.01877403 0.01867059 0.01846315 0.01832332 0.01838354 0.01868766 0.01907610 0.01965308 0.02043783 0.02139298
 0.02249042 0.02371966 0.02505915 0.02630446 0.02746986 0.02869832 0.03012209 0.03147316 0.03299648 0.03464102
 0.03617571 0.03761636 0.03899240 0.04023124 0.04130251 0.04235765 0.04335145 0.04442284 0.04534948 0.04610064
 0.04674927 0.04722218 0.04753116 0.04794536 0.04826476 0.04845414 0.04873878 0.04879383 0.04871039 0.04865699
 0.04839768 0.04790414 0.04734304 0.04663618 0.04597591 0.04546711 0.04529286 0.04567615 0.04627716 0.04740604
 0.04908476 0.05069782 0.05240365 0.05438626 0.05583288 0.05658329 0.05660662 0.05611670 0.05545047 0.05486245
 0.05405093 0.05322832 0.05247876 0.05145101 0.05023127 0.04934874 0.04903202 0.04859760 0.04807307 0.04741925
 0.04685731 0.04594821 0.04516810 0.04486358 0.04485440 0.04488872 0.04570826 0.04682774 0.04809373 0.04957682
 0.05132678 0.05320230 0.05448106 0.05538513 0.05614787 0.05657858 0.05646538 0.05659712 0.05606386 0.05525823
 0.05454124 0.05373163 0.05251946 0.05099538 0.04976247 0.04832990 0.04672707 0.04512790 0.04437519 0.04371111
 0.04374647 0.04484772 0.04766158 0.05156323 0.05685628 0.06416768 0.07363529 0.08407248 0.09515138 0.10782872
 0.11713095
greyrock27.txt "Mon May 12 14:41:20 CDT 2014" 350 7 0 (IT-msec AV BX)
 0.01783103 0.01931072 0.02034049 0.02116910 0.02155512 0.02200790 0.02270794 0.02330389 0.02374338 0.02463241
 0.02574050 0.02576462 0.02530583 0.02512117 0.02477412 0.02396846 0.02344779 0.02349343 0.02334438 0.02267718
 0.02197003 0.02121119 0.02074105 0.02062369 0.02114633 0.02178081 0.02230348 0.02256573 0.02236285 0.02158248
 0.02066318 0.02036082 0.01971439 0.01902848 0.01881382 0.01843919 0.01793727 0.01765874 0.01750012 0.01714247
 0.01705087 0.01673302 0.01628498 0.01601756 0.01569990 0.01539952 0.01533754 0.01581052 0.01586397 0.01574210
 0.01565649 0.01548782 0.01510294 0.01489587 0.01480106 0.01456585 0.01423471 0.01377975 0.01322767 0.01253783
 0.01196470 0.01147071 0.01120932 0.01124845 0.01156592 0.01180196 0.01209482 0.01219572 0.01202936 0.01176203
 0.01156604 0.01136310 0.01138158 0.01180609 0.01246672 0.01324218 0.01409385 0.01494382 0.01547121 0.01586933
 0.01630397 0.01658809 0.01683707 0.01729295 0.01784865 0.01826536 0.01856989 0.01887150 0.01905035 0.01901166
 0.01877403 0.01867059 0.01846315 0.01832332 0.01838354 0.01868766 0.01907610 0.01965308 0.02043783 0.02139298
 0.02249042 0.02371966 0.02505915 0.02630446 0.02746986 0.02869832 0.03012209 0.03147316 0.03299648 0.03464102
 0.03617571 0.03761636 0.03899240 0.04023124 0.04130251 0.04235765 0.04335145 0.04442284 0.04534948 0.04610064
 0.04674927 0.04722218 0.04753116 0.04794536 0.04826476 0.04845414 0.04873878 0.04879383 0.04871039 0.04865699
 0.04839768 0.04790414 0.04734304 0.04663618 0.04597591 0.04546711 0.04529286 0.04567615 0.04627716 0.04740604
 0.04908476 0.05069782 0.05240365 0.05438626 0.05583288 0.05658329 0.05660662 0.05611670 0.05545047 0.05486245
 0.05405093 0.05322832 0.05247876 0.05145101 0.05023127 0.04934874 0.04903202 0.04859760 0.04807307 0.04741925
 0.04685731 0.04594821 0.04516810 0.04486358 0.04485440 0.04488872 0.04570826 0.04682774 0.04809373 0.04957682
 0.05132678 0.05320230 0.05448106 0.05538513 0.05614787 0.05657858 0.05646538 0.05659712 0.05606386 0.05525823
 0.05454124 0.05373163 0.05251946 0.05099538 0.04976247 0.04832990 0.04672707 0.04512790 0.04437519 0.04371111
 0.04374647 0.04484772 0.04766158 0.05156323 0.05685628 0.06416768 0.07363529 0.08407248 0.09515138 0.10782872
 0.11713095
greyrock3.txt "Mon May 12 14:30:21 CDT 2014" 350 7 0 (IT-msec AV BX)
 0.01783103 0.01931072 0.02034049 0.02116910 0.02155512 0.02200790 0.02270794 0.02330389 0.02374338 0.02463241
 0.02574050 0.02576462 0.02530583 0.02512117 0.02477412 0.02396846 0.02344779 0.02349343 0.02334438 0.02267718
 0.02197003 0.02121119 0.02074105 0.02062369 0.02114633 0.02178081 0.02230348 0.02256573 0.02236285 0.02158248
 0.02066318 0.02036082 0.01971439 0.01902848 0.01881382 0.01843919 0.01793727 0.01765874 0.01750012 0.01714247
 0.01705087 0.01673302 0.01628498 0.01601756 0.01569990 0.01539952 0.01533754 0.01581052 0.01586397 0.01574210
 0.01565649 0.01548782 0.01510294 0.01489587 0.01480106 0.01456585 0.01423471 0.01377975 0.01322767 0.01253783
 0.01196470 0.01147071 0.01120932 0.01124845 0.01156592 0.01180196 0.01209482 0.01219572 0.01202936 0.01176203
 0.01156604 0.01136310 0.01138158 0.01180609 0.01246672 0.01324218 0.01409385 0.01494382 0.01547121 0.01586933
 0.01630397 0.01658809 0.01683707 0.01729295 0.01784865 0.01826536 0.01856989 0.01887150 0.01905035 0.01901166
 0.01877403 0.01867059 0.01846315 0.01832332 0.01838354 0.01868766 0.01907610 0.01965308 0.02043783 0.02139298
 0.02249042 0.02371966 0.02505915 0.02630446 0.02746986 0.02869832 0.03012209 0.03147316 0.03299648 0.03464102
 0.03617571 0.03761636 0.03899240 0.04023124 0.04130251 0.04235765 0.04335145 0.04442284 0.04534948 0.04610064
 0.04674927 0.04722218 0.04753116 0.04794536 0.04826476 0.04845414 0.04873878 0.04879383 0.04871039 0.04865699
 0.04839768 0.04790414 0.04734304 0.04663618 0.04597591 0.04546711 0.04529286 0.04567615 0.04627716 0.04740604
 0.04908476 0.05069782 0.05240365 0.05438626 0.05583288 0.05658329 0.05660662 0.05611670 0.05545047 0.05486245
 0.05405093 0.05322832 0.05247876 0.05145101 0.05023127 0.04934874 0.04903202 0.04859760 0.04807307 0.04741925
 0.04685731 0.04594821 0.04516810 0.04486358 0.04485440 0.04488872 0.04570826 0.04682774 0.04809373 0.04957682
 0.05132678 0.05320230 0.05448106 0.05538513 0.05614787 0.05657858 0.05646538 0.05659712 0.05606386 0.05525823
 0.05454124 0.05373163 0.05251946 0.05099538 0.04976247 0.04832990 0.04672707 0.04512790 0.04437519 0.04371111
 0.04374647 0.04484772 0.04766158 0.05156323 0.05685628 0.06416768 0.07363529 0.08407248 0.09515138 0.10782872
 0.11713095
greyslaterock14.txt "Mon May 12 14:34:40 CDT 2014" 350 7 0 (IT-msec AV BX)
 0.01783103 0.01931072 0.02034049 0.02116910 0.02155512 0.02200790 0.02270794 0.02330389 0.02374338 0.02463241
 0.02574050 0.02576462 0.02530583 0.02512117 0.02477412 0.02396846 0.02344779 0.02349343 0.02334438 0.02267718
 0.02197003 0.02121119 0.02074105 0.02062369 0.02114633 0.02178081 0.02230348 0.02256573 0.02236285 0.02158248
 0.02066318 0.02036082 0.01971439 0.01902848 0.01881382 0.01843919 0.01793727 0.01765874 0.01750012 0.01714247
 0.01705087 0.01673302 0.01628498 0.01601756 0.01569990 0.01539952 0.01533754 0.01581052 0.01586397 0.01574210
 0.01565649 0.01548782 0.01510294 0.01489587 0.01480106 0.01456585 0.01423471 0.01377975 0.01322767 0.01253783
 0.01196470 0.01147071 0.01120932 0.01124845 0.01156592 0.01180196 0.01209482 0.01219572 0.01202936 0.01176203
 0.01156604 0.01136310 0.01138158 0.01180609 0.01246672 0.01324218 0.01409385 0.01494382 0.01547121 0.01586933
 0.01630397 0.01658809 0.01683707 0.01729295 0.01784865 0.01826536 0.01856989 0.01887150 0.01905035 0.01901166
 0.01877403 0.01867059 0.01846315 0.01832332 0.01838354 0.01868766 0.01907610 0.01965308 0.02043783 0.02139298
 0.02249042 0.02371966 0.02505915 0.02630446 0.02746986 0.02869832 0.03012209 0.03147316 0.03299648 0.03464102
 0.03617571 0.03761636 0.03899240 0.04023124 0.04130251 0.04235765 0.04335145 0.04442284 0.04534948 0.04610064
 0.04674927 0.04722218 0.04753116 0.04794536 0.04826476 0.04845414 0.04873878 0.04879383 0.04871039 0.04865699
 0.04839768 0.04790414 0.04734304 0.04663618 0.04597591 0.04546711 0.04529286 0.04567615 0.04627716 0.04740604
 0.04908476 0.05069782 0.05240365 0.05438626 0.05583288 0.05658329 0.05660662 0.05611670 0.05545047 0.05486245
 0.05405093 0.05322832 0.05247876 0.05145101 0.05023127 0.04934874 0.04903202 0.04859760 0.04807307 0.04741925
 0.04685731 0.04594821 0.04516810 0.04486358 0.04485440 0.04488872 0.04570826 0.04682774 0.04809373 0.04957682
 0.05132678 0.05320230 0.05448106 0.05538513 0.05614787 0.05657858 0.05646538 0.05659712 0.05606386 0.05525823
 0.05454124 0.05373163 0.05251946 0.05099538 0.04976247 0.04832990 0.04672707 0.04512790 0.04437519 0.04371111
 0.04374647 0.04484772 0.04766158 0.05156323 0.05685628 0.06416768 0.07363529 0.08407248 0.09515138 0.10782872
 0.11713095
lightbrownrock16.txt "Mon May 12 14:35:29 CDT 2014" 350 7 0 (IT-msec AV BX)
 0.01783103 0.01931072 0.02034049 0.02116910 0.02155512 0.02200790 0.02270794 0.02330389 0.02374338 0.02463241
 0.02574050 0.02576462 0.02530583 0.02512117 0.02477412 0.02396846 0.02344779 0.02349343 0.02334438 0.02267718
 0.02197003 0.02121119 0.02074105 0.02062369 0.02114633 0.02178081 0.02230348 0.02256573 0.02236285 0.02158248
 0.02066318 0.02036082 0.01971439 0.01902848 0.01881382 0.01843919 0.01793727 0.01765874 0.01750012 0.01714247
 0.01705087 0.01673302 0.01628498 0.01601756 0.01569990 0.01539952 0.01533754 0.01581052 0.01586397 0.01574210
 0.01565649 0.01548782 0.01510294 0.01489587 0.01480106 0.01456585 0.01423471 0.01377975 0.01322767 0.01253783
 0.01196470 0.01147071 0.01120932 0.01124845 0.01156592 0.01180196 0.01209482 0.01219572 0.01202936 0.01176203
 0.01156604 0.01136310 0.01138158 0.01180609 0.01246672 0.01324218 0.01409385 0.01494382 0.01547121 0.01586933
 0.01630397 0.01658809 0.01683707 0.01729295 0.01784865 0.01826536 0.01856989 0.01887150 0.01905035 0.01901166
 0.01877403 0.01867059 0.01846315 0.01832332 0.01838354 0.01868766 0.01907610 0.01965308 0.02043783 0.02139298
 0.02249042 0.02371966 0.02505915 0.02630446 0.02746986 0.02869832 0.03012209 0.03147316 0.03299648 0.03464102
 0.03617571 0.03761636 0.03899240 0.04023124 0.04130251 0.04235765 0.04335145 0.04442284 0.04534948 0.04610064
 0.04674927 0.04722218 0.04753116 0.04794536 0.04826476 0.04845414 0.04873878 0.04879383 0.04871039 0.04865699
 0.04839768 0.04790414 0.04734304 0.04663618 0.04597591 0.04546711 0.04529286 0.04567615 0.04627716 0.04740604
 0.04908476 0.05069782 0.05240365 0.05438626 0.05583288 0.05658329 0.05660662 0.05611670 0.05545047 0.05486245
 0.05405093 0.05322832 0.05247876 0.05145101 0.05023127 0.04934874 0.04903202 0.04859760 0.04807307 0.04741925
 0.04685731 0.04594821 0.04516810 0.04486358 0.04485440 0.04488872 0.04570826 0.04682774 0.04809373 0.04957682
 0.05132678 0.05320230 0.05448106 0.05538513 0.05614787 0.05657858 0.05646538 0.05659712 0.05606386 0.05525823
 0.05454124 0.05373163 0.05251946 0.05099538 0.04976247 0.04832990 0.04672707 0.04512790 0.04437519 0.04371111
 0.04374647 0.04484772 0.04766158 0.05156323 0.05685628 0.06416768 0.07363529 0.08407248 0.09515138 0.10782872
 0.11713095
orangerock4.txt "Mon May 12 14:30:43 CDT 2014" 350 7 0 (IT-msec AV BX)
 0.01783103 0.01931072 0.02034049 0.02116910 0.02155512 0.02200790 0.02270794 0.02330389 0.02374338 0.02463241
 0.02574050 0.02576462 0.02530583 0.02512117 0.02477412 0.02396846 0.02344779 0.02349343 0.02334438 0.02267718
 0.02197003 0.02121119 0.02074105 0.02062369 0.02114633 0.02178081 0.02230348 0.02256573 0.02236285 0.02158248
 0.02066318 0.02036082 0.01971439 0.01902848 0.01881382 0.01843919 0.01793727 0.01765874 0.01750012 0.01714247
 0.01705087 0.01673302 0.01628498 0.01601756 0.01569990 0.01539952 0.01533754 0.01581052 0.01586397 0.01574210
 0.01565649 0.01548782 0.01510294 0.01489587 0.01480106 0.01456585 0.01423471 0.01377975 0.01322767 0.01253783
 0.01196470 0.01147071 0.01120932 0.01124845 0.01156592 0.01180196 0.01209482 0.01219572 0.01202936 0.01176203
 0.01156604 0.01136310 0.01138158 0.01180609 0.01246672 0.01324218 0.01409385 0.01494382 0.01547121 0.01586933
 0.01630397 0.01658809 0.01683707 0.01729295 0.01784865 0.01826536 0.01856989 0.01887150 0.01905035 0.01901166
 0.01877403 0.01867059 0.01846315 0.01832332 0.01838354 0.01868766 0.01907610 0.01965308 0.02043783 0.02139298
 0.02249042 0.02371966 0.02505915 0.02630446 0.02746986 0.02869832 0.03012209 0.03147316 0.03299648 0.03464102
 0.03617571 0.03761636 0.03899240 0.04023124 0.04130251 0.04235765 0.04335145 0.04442284 0.04534948 0.04610064
 0.04674927 0.04722218 0.04753116 0.04794536 0.04826476 0.04845414 0.04873878 0.04879383 0.04871039 0.04865699
 0.04839768 0.04790414 0.04734304 0.04663618 0.04597591 0.04546711 0.04529286 0.04567615 0.04627716 0.04740604
 0.04908476 0.05069782 0.05240365 0.05438626 0.05583288 0.05658329 0.05660662 0.05611670 0.05545047 0.05486245
 0.05405093 0.05322832 0.05247876 0.05145101 0.05023127 0.04934874 0.04903202 0.04859760 0.04807307 0.04741925
 0.04685731 0.04594821 0.04516810 0.04486358 0.04485440 0.04488872 0.04570826 0.04682774 0.04809373 0.04957682
 0.05132678 0.05320230 0.05448106 0.05538513 0.05614787 0.05657858 0.05646538 0.05659712 0.05606386 0.05525823
 0.05454124 0.05373163 0.05251946 0.05099538 0.04976247 0.04832990 0.04672707 0.04512790 0.04437519 0.04371111
 0.04374647 0.04484772 0.04766158 0.05156323 0.05685628 0.06416768 0.07363529 0.08407248 0.09515138 0.10782872
 0.11713095
redrock24.txt "Mon May 12 14:40:06 CDT 2014" 350 7 0 (IT-msec AV BX)
 0.01783103 0.01931072 0.02034049 0.02116910 0.02155512 0.02200790 0.02270794 0.02330389 0.02374338 0.02463241
 0.02574050 0.02576462 0.02530583 0.02512117 0.02477412 0.02396846 0.02344779 0.02349343 0.02334438 0.02267718
 0.02197003 0.02121119 0.02074105 0.02062369 0.02114633 0.02178081 0.02230348 0.02256573 0.02236285 0.02158248
 0.02066318 0.02036082 0.01971439 0.01902848 0.01881382 0.01843919 0.01793727 0.01765874 0.01750012 0.01714247
 0.01705087 0.01673302 0.01628498 0.01601756 0.01569990 0.01539952 0.01533754 0.01581052 0.01586397 0.01574210
 0.01565649 0.01548782 0.01510294 0.01489587 0.01480106 0.01456585 0.01423471 0.01377975 0.01322767 0.01253783
 0.01196470 0.01147071 0.01120932 0.01124845 0.01156592 0.01180196 0.01209482 0.01219572 0.01202936 0.01176203
 0.01156604 0.01136310 0.01138158 0.01180609 0.01246672 0.01324218 0.01409385 0.01494382 0.01547121 0.01586933
 0.01630397 0.01658809 0.01683707 0.01729295 0.01784865 0.01826536 0.01856989 0.01887150 0.01905035 0.01901166
 0.01877403 0.01867059 0.01846315 0.01832332 0.01838354 0.01868766 0.01907610 0.01965308 0.02043783 0.02139298
 0.02249042 0.02371966 0.02505915 0.02630446 0.02746986 0.02869832 0.03012209 0.03147316 0.03299648 0.03464102
 0.03617571 0.03761636 0.03899240 0.04023124 0.04130251 0.04235765 0.04335145 0.04442284 0.04534948 0.04610064
 0.04674927 0.04722218 0.04753116 0.04794536 0.04826476 0.04845414 0.04873878 0.04879383 0.04871039 0.04865699
 0.04839768 0.04790414 0.04734304 0.04663618 0.04597591 0.04546711 0.04529286 0.04567615 0.04627716 0.04740604
 0.04908476 0.05069782 0.05240365 0.05438626 0.05583288 0.05658329 0.05660662 0.05611670 0.05545047 0.05486245
 0.05405093 0.05322832 0.05247876 0.05145101 0.05023127 0.04934874 0.04903202 0.04859760 0.04807307 0.04741925
 0.04685731 0.04594821 0.04516810 0.04486358 0.04485440 0.04488872 0.04570826 0.04682774 0.04809373 0.04957682
 0.05132678 0.05320230 0.05448106 0.05538513 0.05614787 0.05657858 0.05646538 0.05659712 0.05606386 0.05525823
 0.05454124 0.05373163 0.05251946 0.05099538 0.04976247 0.04832990 0.04672707 0.04512790 0.04437519 0.04371111
 0.04374647 0.04484772 0.04766158 0.05156323 0.05685628 0.06416768 0.07363529 0.08407248 0.09515138 0.10782872
 0.11713095
rock15.txt "Mon May 12 14:35:10 CDT 2014" 350 7 0 (IT-msec AV BX)
 0.01783103 0.01931072 0.02034049 0.02116910 0.02155512 0.02200790 0.02270794 0.02330389 0.02374338 0.02463241
 0.02574050 0.02576462 0.02530583 0.02512117 0.02477412 0.02396846 0.02344779 0.02349343 0.02334438 0.02267718
 0.02197003 0.02121119 0.02074105 0.02062369 0.02114633 0.02178081 0.02230348 0.02256573 0.02236285 0.02158248
 0.02066318 0.02036082 0.01971439 0.01902848 0.01881382 0.01843919 0.01793727 0.01765874 0.01750012 0.01714247
 0.01705087 0.01673302 0.01628498 0.01601756 0.01569990 0.01539952 0.01533754 0.01581052 0.01586397 0.01574210
 0.01565649 0.01548782 0.01510294 0.01489587 0.01480106 0.01456585 0.01423471 0.01377975 0.01322767 0.01253783
 0.01196470 0.01147071 0.01120932 0.01124845 0.01156592 0.01180196 0.01209482 0.01219572 0.01202936 0.01176203
 0.01156604 0.01136310 0.01138158 0.01180609 0.01246672 0.01324218 0.01409385 0.01494382 0.01547121 0.01586933
 0.01630397 0.01658809 0.01683707 0.01729295 0.01784865 0.01826536 0.01856989 0.01887150 0.01905035 0.01901166
 0.01877403 0.01867059 0.01846315 0.01832332 0.01838354 0.01868766 0.01907610 0.01965308 0.02043783 0.02139298
 0.02249042 0.02371966 0.02505915 0.02630446 0.02746986 0.02869832 0.03012209 0.03147316 0.03299648 0.03464102
 0.03617571 0.03761636 0.03899240 0.04023124 0.04130251 0.04235765 0.04335145 0.04442284 0.04534948 0.04610064
 0.04674927 0.04722218 0.04753116 0.04794536 0.04826476 0.04845414 0.04873878 0.04879383 0.04871039 0.04865699
 0.04839768 0.04790414 0.04734304 0.04663618 0.04597591 0.04546711 0.04529286 0.04567615 0.04627716 0.04740604
 0.04908476 0.05069782 0.05240365 0.05438626 0.05583288 0.05658329 0.05660662 0.05611670 0.05545047 0.05486245
 0.05405093 0.05322832 0.05247876 0.05145101 0.05023127 0.04934874 0.04903202 0.04859760 0.04807307 0.04741925
 0.04685731 0.04594821 0.04516810 0.04486358 0.04485440 0.04488872 0.04570826 0.04682774 0.04809373 0.04957682
 0.05132678 0.05320230 0.05448106 0.05538513 0.05614787 0.05657858 0.05646538 0.05659712 0.05606386 0.05525823
 0.05454124 0.05373163 0.05251946 0.05099538 0.04976247 0.04832990 0.04672707 0.04512790 0.04437519 0.04371111
 0.04374647 0.04484772 0.04766158 0.05156323 0.05685628 0.06416768 0.07363529 0.08407248 0.09515138 0.10782872
 0.11713095
rock25.txt "Mon May 12 14:40:38 CDT 2014" 350 7 0 (IT-msec AV BX)
 0.01783103 0.01931072 0.02034049 0.02116910 0.02155512 0.02200790 0.02270794 0.02330389 0.02374338 0.02463241
 0.02574050 0.02576462 0.02530583 0.02512117 0.02477412 0.02396846 0.02344779 0.02349343 0.02334438 0.02267718
 0.02197003 0.02121119 0.02074105 0.02062369 0.02114633 0.02178081 0.02230348 0.02256573 0.02236285 0.02158248
 0.02066318 0.02036082 0.01971439 0.01902848 0.01881382 0.01843919 0.01793727 0.01765874 0.01750012 0.01714247
 0.01705087 0.01673302 0.01628498 0.01601756 0.01569990 0.01539952 0.01533754 0.01581052 0.01586397 0.01574210
 0.01565649 0.01548782 0.01510294 0.01489587 0.01480106 0.01456585 0.01423471 0.01377975 0.01322767 0.01253783
 0.01196470 0.01147071 0.01120932 0.01124845 0.01156592 0.01180196 0.01209482 0.01219572 0.01202936 0.01176203
 0.01156604 0.01136310 0.01138158 0.01180609 0.01246672 0.01324218 0.01409385 0.01494382 0.01547121 0.01586933
 0.01630397 0.01658809 0.01683707 0.01729295 0.01784865 0.01826536 0.01856989 0.01887150 0.01905035 0.01901166
 0.01877403 0.01867059 0.01846315 0.01832332 0.01838354 0.01868766 0.01907610 0.01965308 0.02043783 0.02139298
 0.02249042 0.02371966 0.02505915 0.02630446 0.02746986 0.02869832 0.03012209 0.03147316 0.03299648 0.03464102
 0.03617571 0.03761636 0.03899240 0.04023124 0.04130251 0.04235765 0.04335145 0.04442284 0.04534948 0.04610064
 0.04674927 0.04722218 0.04753116 0.04794536 0.04826476 0.04845414 0.04873878 0.04879383 0.04871039 0.04865699
 0.04839768 0.04790414 0.04734304 0.04663618 0.04597591 0.04546711 0.04529286 0.04567615 0.04627716 0.04740604
 0.04908476 0.05069782 0.05240365 0.05438626 0.05583288 0.05658329 0.05660662 0.05611670 0.05545047 0.05486245
 0.05405093 0.05322832 0.05247876 0.05145101 0.05023127 0.04934874 0.04903202 0.04859760 0.04807307 0.04741925
 0.04685731 0.04594821 0.04516810 0.04486358 0.04485440 0.04488872 0.04570826 0.04682774 0.04809373 0.04957682
 0.05132678 0.05320230 0.05448106 0.05538513 0.05614787 0.05657858 0.05646538 0.05659712 0.05606386 0.05525823
 0.05454124 0.05373163 0.05251946 0.05099538 0.04976247 0.04832990 0.04672707 0.04512790 0.04437519 0.04371111
 0.04374647 0.04484772 0.04766158 0.05156323 0.05685628 0.06416768 0.07363529 0.08407248 0.09515138 0.10782872
 0.11713095
rock28.txt "Mon May 12 14:41:37 CDT 2014" 350 7 0 (IT-msec AV BX)
 0.01783103 0.01931072 0.02034049 0.02116910 0.02155512 0.02200790 0.02270794 0.02330389 0.02374338 0.02463241
 0.02574050 0.02576462 0.02530583 0.02512117 0.02477412 0.02396846 0.02344779 0.02349343 0.02334438 0.02267718
 0.02197003 0.02121119 0.02074105 0.02062369 0.02114633 0.02178081 0.02230348 0.02256573 0.02236285 0.02158248
 0.02066318 0.02036082 0.01971439 0.01902848 0.01881382 0.01843919 0.01793727 0.01765874 0.01750012 0.01714247
 0.01705087 0.01673302 0.01628498 0.01601756 0.01569990 0.01539952 0.01533754 0.01581052 0.01586397 0.01574210
 0.01565649 0.01548782 0.01510294 0.01489587 0.01480106 0.01456585 0.01423471 0.01377975 0.01322767 0.01253783
 0.01196470 0.01147071 0.01120932 0.01124845 0.01156592 0.01180196 0.01209482 0.01219572 0.01202936 0.01176203
 0.01156604 0.01136310 0.01138158 0.01180609 0.01246672 0.01324218 0.01409385 0.01494382 0.01547121 0.01586933
 0.01630397 0.01658809 0.01683707 0.01729295 0.01784865 0.01826536 0.01856989 0.01887150 0.01905035 0.01901166
 0.01877403 0.01867059 0.01846315 0.01832332 0.01838354 0.01868766 0.01907610 0.01965308 0.02043783 0.02139298
 0.02249042 0.02371966 0.02505915 0.02630446 0.02746986 0.02869832 0.03012209 0.03147316 0.03299648 0.03464102
 0.03617571 0.03761636 0.03899240 0.04023124 0.04130251 0.04235765 0.04335145 0.04442284 0.04534948 0.04610064
 0.04674927 0.04722218 0.04753116 0.04794536 0.04826476 0.04845414 0.04873878 0.04879383 0.04871039 0.04865699
 0.04839768 0.04790414 0.04734304 0.04663618 0.04597591 0.04546711 0.04529286 0.04567615 0.04627716 0.04740604
 0.04908476 0.05069782 0.05240365 0.05438626 0.05583288 0.05658329 0.05660662 0.05611670 0.05545047 0.05486245
 0.05405093 0.05322832 0.05247876 0.05145101 0.05023127 0.04934874 0.04903202 0.04859760 0.04807307 0.04741925
 0.04685731 0.04594821 0.04516810 0.04486358 0.04485440 0.04488872 0.04570826 0.04682774 0.04809373 0.04957682
 0.05132678 0.05320230 0.05448106 0.05538513 0.05614787 0.05657858 0.05646538 0.05659712 0.05606386 0.05525823
 0.05454124 0.05373163 0.05251946 0.05099538 0.04976247 0.04832990 0.04672707 0.04512790 0.04437519 0.04371111
 0.04374647 0.04484772 0.04766158 0.05156323 0.05685628 0.06416768 0.07363529 0.08407248 0.09515138 0.10782872
 0.11713095
rock29.txt "Mon May 12 14:41:57 CDT 2014" 350 7 0 (IT-msec AV BX)
 0.01783103 0.01931072 0.02034049 0.02116910 0.02155512 0.02200790 0.02270794 0.02330389 0.02374338 0.02463241
 0.02574050 0.02576462 0.02530583 0.02512117 0.02477412 0.02396846 0.02344779 0.02349343 0.02334438 0.02267718
 0.02197003 0.02121119 0.02074105 0.02062369 0.02114633 0.02178081 0.02230348 0.02256573 0.02236285 0.02158248
 0.02066318 0.02036082 0.01971439 0.01902848 0.01881382 0.01843919 0.01793727 0.01765874 0.01750012 0.01714247
 0.01705087 0.01673302 0.01628498 0.01601756 0.01569990 0.01539952 0.01533754 0.01581052 0.01586397 0.01574210
 0.01565649 0.01548782 0.01510294 0.01489587 0.01480106 0.01456585 0.01423471 0.01377975 0.01322767 0.01253783
 0.01196470 0.01147071 0.01120932 0.01124845 0.01156592 0.01180196 0.01209482 0.01219572 0.01202936 0.01176203
 0.01156604 0.01136310 0.01138158 0.01180609 0.01246672 0.01324218 0.01409385 0.01494382 0.01547121 0.01586933
 0.01630397 0.01658809 0.01683707 0.01729295 0.01784865 0.01826536 0.01856989 0.01887150 0.01905035 0.01901166
 0.01877403 0.01867059 0.01846315 0.01832332 0.01838354 0.01868766 0.01907610 0.01965308 0.02043783 0.02139298
 0.02249042 0.02371966 0.02505915 0.02630446 0.02746986 0.02869832 0.03012209 0.03147316 0.03299648 0.03464102
 0.03617571 0.03761636 0.03899240 0.04023124 0.04130251 0.04235765 0.04335145 0.04442284 0.04534948 0.04610064
 0.04674927 0.04722218 0.04753116 0.04794536 0.04826476 0.04845414 0.04873878 0.04879383 0.04871039 0.04865699
 0.04839768 0.04790414 0.04734304 0.04663618 0.04597591 0.04546711 0.04529286 0.04567615 0.04627716 0.04740604
 0.04908476 0.05069782 0.05240365 0.05438626 0.05583288 0.05658329 0.05660662 0.05611670 0.05545047 0.05486245
 0.05405093 0.05322832 0.05247876 0.05145101 0.05023127 0.04934874 0.04903202 0.04859760 0.04807307 0.04741925
 0.04685731 0.04594821 0.04516810 0.04486358 0.04485440 0.04488872 0.04570826 0.04682774 0.04809373 0.04957682
 0.05132678 0.05320230 0.05448106 0.05538513 0.05614787 0.05657858 0.05646538 0.05659712 0.05606386 0.05525823
 0.05454124 0.05373163 0.05251946 0.05099538 0.04976247 0.04832990 0.04672707 0.04512790 0.04437519 0.04371111
 0.04374647 0.04484772 0.04766158 0.05156323 0.05685628 0.06416768 0.07363529 0.08407248 0.09515138 0.10782872
 0.11713095
rock30.txt "Mon May 12 14:42:16 CDT 2014" 350 7 0 (IT-msec AV BX)
 0.01783103 0.01931072 0.02034049 0.02116910 0.02155512 0.02200790 0.02270794 0.02330389 0.02374338 0.02463241
 0.02574050 0.02576462 0.02530583 0.02512117 0.02477412 0.02396846 0.02344779 0.02349343 0.02334438 0.02267718
 0.02197003 0.02121119 0.02074105 0.02062369 0.02114633 0.02178081 0.02230348 0.02256573 0.02236285 0.02158248
 0.02066318 0.02036082 0.01971439 0.01902848 0.01881382 0.01843919 0.01793727 0.01765874 0.01750012 0.01714247
 0.01705087 0.01673302 0.01628498 0.01601756 0.01569990 0.01539952 0.01533754 0.01581052 0.01586397 0.01574210
 0.01565649 0.01548782 0.01510294 0.01489587 0.01480106 0.01456585 0.01423471 0.01377975 0.01322767 0.01253783
 0.01196470 0.01147071 0.01120932 0.01124845 0.01156592 0.01180196 0.01209482 0.01219572 0.01202936 0.01176203
 0.01156604 0.01136310 0.01138158 0.01180609 0.01246672 0.01324218 0.01409385 0.01494382 0.01547121 0.01586933
 0.01630397 0.01658809 0.01683707 0.01729295 0.01784865 0.01826536 0.01856989 0.01887150 0.01905035 0.01901166
 0.01877403 0.01867059 0.01846315 0.01832332 0.01838354 0.01868766 0.01907610 0.01965308 0.02043783 0.02139298
 0.02249042 0.02371966 0.02505915 0.02630446 0.02746986 0.02869832 0.03012209 0.03147316 0.03299648 0.03464102
 0.03617571 0.03761636 0.03899240 0.04023124 0.04130251 0.04235765 0.04335145 0.04442284 0.04534948 0.04610064
 0.04674927 0.04722218 0.04753116 0.04794536 0.04826476 0.04845414 0.04873878 0.04879383 0.04871039 0.04865699
 0.04839768 0.04790414 0.04734304 0.04663618 0.04597591 0.04546711 0.04529286 0.04567615 0.04627716 0.04740604
 0.04908476 0.05069782 0.05240365 0.05438626 0.05583288 0.05658329 0.05660662 0.05611670 0.05545047 0.05486245
 0.05405093 0.05322832 0.05247876 0.05145101 0.05023127 0.04934874 0.04903202 0.04859760 0.04807307 0.04741925
 0.04685731 0.04594821 0.04516810 0.04486358 0.04485440 0.04488872 0.04570826 0.04682774 0.04809373 0.04957682
 0.05132678 0.05320230 0.05448106 0.05538513 0.05614787 0.05657858 0.05646538 0.05659712 0.05606386 0.05525823
 0.05454124 0.05373163 0.05251946 0.05099538 0.04976247 0.04832990 0.04672707 0.04512790 0.04437519 0.04371111
 0.04374647 0.04484772 0.04766158 0.05156323 0.05685628 0.06416768 0.07363529 0.08407248 0.09515138 0.10782872
 0.11713095
rock31.txt "Mon May 12 14:42:46 CDT 2014" 350 7 0 (IT-msec AV BX)
 0.01783103 0.01931072 0.02034049 0.02116910 0.02155512 0.02200790 0.02270794 0.02330389 0.02374338 0.02463241
 0.02574050 0.02576462 0.02530583 0.02512117 0.02477412 0.02396846 0.02344779 0.02349343 0.02334438 0.02267718
 0.02197003 0.02121119 0.02074105 0.02062369 0.02114633 0.02178081 0.02230348 0.02256573 0.02236285 0.02158248
 0.02066318 0.02036082 0.01971439 0.01902848 0.01881382 0.01843919 0.01793727 0.01765874 0.01750012 0.01714247
 0.01705087 0.01673302 0.01628498 0.01601756 0.01569990 0.01539952 0.01533754 0.01581052 0.01586397 0.01574210
 0.01565649 0.01548782 0.01510294 0.01489587 0.01480106 0.01456585 0.01423471 0.01377975 0.01322767 0.01253783
 0.01196470 0.01147071 0.01120932 0.01124845 0.01156592 0.01180196 0.01209482 0.01219572 0.01202936 0.01176203
 0.01156604 0.01136310 0.01138158 0.01180609 0.01246672 0.01324218 0.01409385 0.01494382 0.01547121 0.01586933
 0.01630397 0.01658809 0.01683707 0.01729295 0.01784865 0.01826536 0.01856989 0.01887150 0.01905035 0.01901166
 0.01877403 0.01867059 0.01846315 0.01832332 0.01838354 0.01868766 0.01907610 0.01965308 0.02043783 0.02139298
 0.02249042 0.02371966 0.02505915 0.02630446 0.02746986 0.02869832 0.03012209 0.03147316 0.03299648 0.03464102
 0.03617571 0.03761636 0.03899240 0.04023124 0.04130251 0.04235765 0.04335145 0.04442284 0.04534948 0.04610064
 0.04674927 0.04722218 0.04753116 0.04794536 0.04826476 0.04845414 0.04873878 0.04879383 0.04871039 0.04865699
 0.04839768 0.04790414 0.04734304 0.04663618 0.04597591 0.04546711 0.04529286 0.04567615 0.04627716 0.04740604
 0.04908476 0.05069782 0.05240365 0.05438626 0.05583288 0.05658329 0.05660662 0.05611670 0.05545047 0.05486245
 0.05405093 0.05322832 0.05247876 0.05145101 0.05023127 0.04934874 0.04903202 0.04859760 0.04807307 0.04741925
 0.04685731 0.04594821 0.04516810 0.04486358 0.04485440 0.04488872 0.04570826 0.04682774 0.04809373 0.04957682
 0.05132678 0.05320230 0.05448106 0.05538513 0.05614787 0.05657858 0.05646538 0.05659712 0.05606386 0.05525823
 0.05454124 0.05373163 0.05251946 0.05099538 0.04976247 0.04832990 0.04672707 0.04512790 0.04437519 0.04371111
 0.04374647 0.04484772 0.04766158 0.05156323 0.05685628 0.06416768 0.07363529 0.08407248 0.09515138 0.10782872
 0.11713095
rock32.txt "Mon May 12 14:43:25 CDT 2014" 350 7 0 (IT-msec AV BX)
 0.01783103 0.01931072 0.02034049 0.02116910 0.02155512 0.02200790 0.02270794 0.02330389 0.02374338 0.02463241
 0.02574050 0.02576462 0.02530583 0.02512117 0.02477412 0.02396846 0.02344779 0.02349343 0.02334438 0.02267718
 0.02197003 0.02121119 0.02074105 0.02062369 0.02114633 0.02178081 0.02230348 0.02256573 0.02236285 0.02158248
 0.02066318 0.02036082 0.01971439 0.01902848 0.01881382 0.01843919 0.01793727 0.01765874 0.01750012 0.01714247
 0.01705087 0.01673302 0.01628498 0.01601756 0.01569990 0.01539952 0.01533754 0.01581052 0.01586397 0.01574210
 0.01565649 0.01548782 0.01510294 0.01489587 0.01480106 0.01456585 0.01423471 0.01377975 0.01322767 0.01253783
 0.01196470 0.01147071 0.01120932 0.01124845 0.01156592 0.01180196 0.01209482 0.01219572 0.01202936 0.01176203
 0.01156604 0.01136310 0.01138158 0.01180609 0.01246672 0.01324218 0.01409385 0.01494382 0.01547121 0.01586933
 0.01630397 0.01658809 0.01683707 0.01729295 0.01784865 0.01826536 0.01856989 0.01887150 0.01905035 0.01901166
 0.01877403 0.01867059 0.01846315 0.01832332 0.01838354 0.01868766 0.01907610 0.01965308 0.02043783 0.02139298
 0.02249042 0.02371966 0.02505915 0.02630446 0.02746986 0.02869832 0.03012209 0.03147316 0.03299648 0.03464102
 0.03617571 0.03761636 0.03899240 0.04023124 0.04130251 0.04235765 0.04335145 0.04442284 0.04534948 0.04610064
 0.04674927 0.04722218 0.04753116 0.04794536 0.04826476 0.04845414 0.04873878 0.04879383 0.04871039 0.04865699
 0.04839768 0.04790414 0.04734304 0.04663618 0.04597591 0.04546711 0.04529286 0.04567615 0.04627716 0.04740604
 0.04908476 0.05069782 0.05240365 0.05438626 0.05583288 0.05658329 0.05660662 0.05611670 0.05545047 0.05486245
 0.05405093 0.05322832 0.05247876 0.05145101 0.05023127 0.04934874 0.04903202 0.04859760 0.04807307 0.04741925
 0.04685731 0.04594821 0.04516810 0.04486358 0.04485440 0.04488872 0.04570826 0.04682774 0.04809373 0.04957682
 0.05132678 0.05320230 0.05448106 0.05538513 0.05614787 0.05657858 0.05646538 0.05659712 0.05606386 0.05525823
 0.05454124 0.05373163 0.05251946 0.05099538 0.04976247 0.04832990 0.04672707 0.04512790 0.04437519 0.04371111
 0.04374647 0.04484772 0.04766158 0.05156323 0.05685628 0.06416768 0.07363529 0.08407248 0.09515138 0.10782872
 0.11713095
rock33.txt "Mon May 12 14:43:49 CDT 2014" 350 7 0 (IT-msec AV BX)
 0.01783103 0.01931072 0.02034049 0.02116910 0.02155512 0.02200790 0.02270794 0.02330389 0.02374338 0.02463241
 0.02574050 0.02576462 0.02530583 0.02512117 0.02477412 0.02396846 0.02344779 0.02349343 0.02334438 0.02267718
 0.02197003 0.02121119 0.02074105 0.02062369 0.02114633 0.02178081 0.02230348 0.02256573 0.02236285 0.02158248
 0.02066318 0.02036082 0.01971439 0.01902848 0.01881382 0.01843919 0.01793727 0.01765874 0.01750012 0.01714247
 0.01705087 0.01673302 0.01628498 0.01601756 0.01569990 0.01539952 0.01533754 0.01581052 0.01586397 0.01574210
 0.01565649 0.01548782 0.01510294 0.01489587 0.01480106 0.01456585 0.01423471 0.01377975 0.01322767 0.01253783
 0.01196470 0.01147071 0.01120932 0.01124845 0.01156592 0.01180196 0.01209482 0.01219572 0.01202936 0.01176203
 0.01156604 0.01136310 0.01138158 0.01180609 0.01246672 0.01324218 0.01409385 0.01494382 0.01547121 0.01586933
 0.01630397 0.01658809 0.01683707 0.01729295 0.01784865 0.01826536 0.01856989 0.01887150 0.01905035 0.01901166
 0.01877403 0.01867059 0.01846315 0.01832332 0.01838354 0.01868766 0.01907610 0.01965308 0.02043783 0.02139298
 0.02249042 0.02371966 0.02505915 0.02630446 0.02746986 0.02869832 0.03012209 0.03147316 0.03299648 0.03464102
 0.03617571 0.03761636 0.03899240 0.04023124 0.04130251 0.04235765 0.04335145 0.04442284 0.04534948 0.04610064
 0.04674927 0.04722218 0.04753116 0.04794536 0.04826476 0.04845414 0.04873878 0.04879383 0.04871039 0.04865699
 0.04839768 0.04790414 0.04734304 0.04663618 0.04597591 0.04546711 0.04529286 0.04567615 0.04627716 0.04740604
 0.04908476 0.05069782 0.05240365 0.05438626 0.05583288 0.05658329 0.05660662 0.05611670 0.05545047 0.05486245
 0.05405093 0.05322832 0.05247876 0.05145101 0.05023127 0.04934874 0.04903202 0.04859760 0.04807307 0.04741925
 0.04685731 0.04594821 0.04516810 0.04486358 0.04485440 0.04488872 0.04570826 0.04682774 0.04809373 0.04957682
 0.05132678 0.05320230 0.05448106 0.05538513 0.05614787 0.05657858 0.05646538 0.05659712 0.05606386 0.05525823
 0.05454124 0.05373163 0.05251946 0.05099538 0.04976247 0.04832990 0.04672707 0.04512790 0.04437519 0.04371111
 0.04374647 0.04484772 0.04766158 0.05156323 0.05685628 0.06416768 0.07363529 0.08407248 0.09515138 0.10782872
 0.11713095
rock34.txt "Mon May 12 14:44:11 CDT 2014" 350 7 0 (IT-msec AV BX)
 0.01783103 0.01931072 0.02034049 0.02116910 0.02155512 0.02200790 0.02270794 0.02330389 0.02374338 0.02463241
 0.02574050 0.02576462 0.02530583 0.02512117 0.02477412 0.02396846 0.02344779 0.02349343 0.02334438 0.02267718
 0.02197003 0.02121119 0.02074105 0.02062369 0.02114633 0.02178081 0.02230348 0.02256573 0.02236285 0.02158248
 0.02066318 0.02036082 0.01971439 0.01902848 0.01881382 0.01843919 0.01793727 0.01765874 0.01750012 0.01714247
 0.01705087 0.01673302 0.01628498 0.01601756 0.01569990 0.01539952 0.01533754 0.01581052 0.01586397 0.01574210
 0.01565649 0.01548782 0.01510294 0.01489587 0.01480106 0.01456585 0.01423471 0.01377975 0.01322767 0.01253783
 0.01196470 0.01147071 0.01120932 0.01124845 0.01156592 0.01180196 0.01209482 0.01219572 0.01202936 0.01176203
 0.01156604 0.01136310 0.01138158 0.01180609 0.01246672 0.01324218 0.01409385 0.01494382 0.01547121 0.01586933
 0.01630397 0.01658809 0.01683707 0.01729295 0.01784865 0.01826536 0.01856989 0.01887150 0.01905035 0.01901166
 0.01877403 0.01867059 0.01846315 0.01832332 0.01838354 0.01868766 0.01907610 0.01965308 0.02043783 0.02139298
 0.02249042 0.02371966 0.02505915 0.02630446 0.02746986 0.02869832 0.03012209 0.03147316 0.03299648 0.03464102
 0.03617571 0.03761636 0.03899240 0.04023124 0.04130251 0.04235765 0.04335145 0.04442284 0.04534948 0.04610064
 0.04674927 0.04722218 0.04753116 0.04794536 0.04826476 0.04845414 0.04873878 0.04879383 0.04871039 0.04865699
 0.04839768 0.04790414 0.04734304 0.04663618 0.04597591 0.04546711 0.04529286 0.04567615 0.04627716 0.04740604
 0.04908476 0.05069782 0.05240365 0.05438626 0.05583288 0.05658329 0.05660662 0.05611670 0.05545047 0.05486245
 0.05405093 0.05322832 0.05247876 0.05145101 0.05023127 0.04934874 0.04903202 0.04859760 0.04807307 0.04741925
 0.04685731 0.04594821 0.04516810 0.04486358 0.04485440 0.04488872 0.04570826 0.04682774 0.04809373 0.04957682
 0.05132678 0.05320230 0.05448106 0.05538513 0.05614787 0.05657858 0.05646538 0.05659712 0.05606386 0.05525823
 0.05454124 0.05373163 0.05251946 0.05099538 0.04976247 0.04832990 0.04672707 0.04512790 0.04437519 0.04371111
 0.04374647 0.04484772 0.04766158 0.05156323 0.05685628 0.06416768 0.07363529 0.08407248 0.09515138 0.10782872
 0.11713095
rock35.txt "Mon May 12 14:44:33 CDT 2014" 350 7 0 (IT-msec AV BX)
 0.01783103 0.01931072 0.02034049 0.02116910 0.02155512 0.02200790 0.02270794 0.02330389 0.02374338 0.02463241
 0.02574050 0.02576462 0.02530583 0.02512117 0.02477412 0.02396846 0.02344779 0.02349343 0.02334438 0.02267718
 0.02197003 0.02121119 0.02074105 0.02062369 0.02114633 0.02178081 0.02230348 0.02256573 0.02236285 0.02158248
 0.02066318 0.02036082 0.01971439 0.01902848 0.01881382 0.01843919 0.01793727 0.01765874 0.01750012 0.01714247
 0.01705087 0.01673302 0.01628498 0.01601756 0.01569990 0.01539952 0.01533754 0.01581052 0.01586397 0.01574210
 0.01565649 0.01548782 0.01510294 0.01489587 0.01480106 0.01456585 0.01423471 0.01377975 0.01322767 0.01253783
 0.01196470 0.01147071 0.01120932 0.01124845 0.01156592 0.01180196 0.01209482 0.01219572 0.01202936 0.01176203
 0.01156604 0.01136310 0.01138158 0.01180609 0.01246672 0.01324218 0.01409385 0.01494382 0.01547121 0.01586933
 0.01630397 0.01658809 0.01683707 0.01729295 0.01784865 0.01826536 0.01856989 0.01887150 0.01905035 0.01901166
 0.01877403 0.01867059 0.01846315 0.01832332 0.01838354 0.01868766 0.01907610 0.01965308 0.02043783 0.02139298
 0.02249042 0.02371966 0.02505915 0.02630446 0.02746986 0.02869832 0.03012209 0.03147316 0.03299648 0.03464102
 0.03617571 0.03761636 0.03899240 0.04023124 0.04130251 0.04235765 0.04335145 0.04442284 0.04534948 0.04610064
 0.04674927 0.04722218 0.04753116 0.04794536 0.04826476 0.04845414 0.04873878 0.04879383 0.04871039 0.04865699
 0.04839768 0.04790414 0.04734304 0.04663618 0.04597591 0.04546711 0.04529286 0.04567615 0.04627716 0.04740604
 0.04908476 0.05069782 0.05240365 0.05438626 0.05583288 0.05658329 0.05660662 0.05611670 0.05545047 0.05486245
 0.05405093 0.05322832 0.05247876 0.05145101 0.05023127 0.04934874 0.04903202 0.04859760 0.04807307 0.04741925
 0.04685731 0.04594821 0.04516810 0.04486358 0.04485440 0.04488872 0.04570826 0.04682774 0.04809373 0.04957682
 0.05132678 0.05320230 0.05448106 0.05538513 0.05614787 0.05657858 0.05646538 0.05659712 0.05606386 0.05525823
 0.05454124 0.05373163 0.05251946 0.05099538 0.04976247 0.04832990 0.04672707 0.04512790 0.04437519 0.04371111
 0.04374647 0.04484772 0.04766158 0.05156323 0.05685628 0.06416768 0.07363529 0.08407248 0.09515138 0.10782872
 0.11713095
rock36.txt "Mon May 12 14:44:53 CDT 2014" 350 7 0 (IT-msec AV BX)
 0.01783103 0.01931072 0.02034049 0.02116910 0.02155512 0.02200790 0.02270794 0.02330389 0.02374338 0.02463241
 0.02574050 0.02576462 0.02530583 0.02512117 0.02477412 0.02396846 0.02344779 0.02349343 0.02334438 0.02267718
 0.02197003 0.02121119 0.02074105 0.02062369 0.02114633 0.02178081 0.02230348 0.02256573 0.02236285 0.02158248
 0.02066318 0.02036082 0.01971439 0.01902848 0.01881382 0.01843919 0.01793727 0.01765874 0.01750012 0.01714247
 0.01705087 0.01673302 0.01628498 0.01601756 0.01569990 0.01539952 0.01533754 0.01581052 0.01586397 0.01574210
 0.01565649 0.01548782 0.01510294 0.01489587 0.01480106 0.01456585 0.01423471 0.01377975 0.01322767 0.01253783
 0.01196470 0.01147071 0.01120932 0.01124845 0.01156592 0.01180196 0.01209482 0.01219572 0.01202936 0.01176203
 0.01156604 0.01136310 0.01138158 0.01180609 0.01246672 0.01324218 0.01409385 0.01494382 0.01547121 0.01586933
 0.01630397 0.01658809 0.01683707 0.01729295 0.01784865 0.01826536 0.01856989 0.01887150 0.01905035 0.01901166
 0.01877403 0.01867059 0.01846315 0.01832332 0.01838354 0.01868766 0.01907610 0.01965308 0.02043783 0.02139298
 0.02249042 0.02371966 0.02505915 0.02630446 0.02746986 0.02869832 0.03012209 0.03147316 0.03299648 0.03464102
 0.03617571 0.03761636 0.03899240 0.04023124 0.04130251 0.04235765 0.04335145 0.04442284 0.04534948 0.04610064
 0.04674927 0.04722218 0.04753116 0.04794536 0.04826476 0.04845414 0.04873878 0.04879383 0.04871039 0.04865699
 0.04839768 0.04790414 0.04734304 0.04663618 0.04597591 0.04546711 0.04529286 0.04567615 0.04627716 0.04740604
 0.04908476 0.05069782 0.05240365 0.05438626 0.05583288 0.05658329 0.05660662 0.05611670 0.05545047 0.05486245
 0.05405093 0.05322832 0.05247876 0.05145101 0.05023127 0.04934874 0.04903202 0.04859760 0.04807307 0.04741925
 0.04685731 0.04594821 0.04516810 0.04486358 0.04485440 0.04488872 0.04570826 0.04682774 0.04809373 0.04957682
 0.05132678 0.05320230 0.05448106 0.05538513 0.05614787 0.05657858 0.05646538 0.05659712 0.05606386 0.05525823
 0.05454124 0.05373163 0.05251946 0.05099538 0.04976247 0.04832990 0.04672707 0.04512790 0.04437519 0.04371111
 0.04374647 0.04484772 0.04766158 0.05156323 0.05685628 0.06416768 0.07363529 0.08407248 0.09515138 0.10782872
 0.11713095
rock37.txt "Mon May 12 14:45:20 CDT 2014" 350 7 0 (IT-msec AV BX)
 0.01783103 0.01931072 0.02034049 0.02116910 0.02155512 0.02200790 0.02270794 0.02330389 0.02374338 0.02463241
 0.02574050 0.02576462 0.02530583 0.02512117 0.02477412 0.02396846 0.02344779 0.02349343 0.02334438 0.02267718
 0.02197003 0.02121119 0.02074105 0.02062369 0.02114633 0.02178081 0.02230348 0.02256573 0.02236285 0.02158248
 0.02066318 0.02036082 0.01971439 0.01902848 0.01881382 0.01843919 0.01793727 0.01765874 0.01750012 0.01714247
 0.01705087 0.01673302 0.01628498 0.01601756 0.01569990 0.01539952 0.01533754 0.01581052 0.01586397 0.01574210
 0.01565649 0.01548782 0.01510294 0.01489587 0.01480106 0.01456585 0.01423471 0.01377975 0.01322767 0.01253783
 0.01196470 0.01147071 0.01120932 0.01124845 0.01156592 0.01180196 0.01209482 0.01219572 0.01202936 0.01176203
 0.01156604 0.01136310 0.01138158 0.01180609 0.01246672 0.01324218 0.01409385 0.01494382 0.01547121 0.01586933
 0.01630397 0.01658809 0.01683707 0.01729295 0.01784865 0.01826536 0.01856989 0.01887150 0.01905035 0.01901166
 0.01877403 0.01867059 0.01846315 0.01832332 0.01838354 0.01868766 0.01907610 0.01965308 0.02043783 0.02139298
 0.02249042 0.02371966 0.02505915 0.02630446 0.02746986 0.02869832 0.03012209 0.03147316 0.03299648 0.03464102
 0.03617571 0.03761636 0.03899240 0.04023124 0.04130251 0.04235765 0.04335145 0.04442284 0.04534948 0.04610064
 0.04674927 0.04722218 0.04753116 0.04794536 0.04826476 0.04845414 0.04873878 0.04879383 0.04871039 0.04865699
 0.04839768 0.04790414 0.04734304 0.04663618 0.04597591 0.04546711 0.04529286 0.04567615 0.04627716 0.04740604
 0.04908476 0.05069782 0.05240365 0.05438626 0.05583288 0.05658329 0.05660662 0.05611670 0.05545047 0.05486245
 0.05405093 0.05322832 0.05247876 0.05145101 0.05023127 0.04934874 0.04903202 0.04859760 0.04807307 0.04741925
 0.04685731 0.04594821 0.04516810 0.04486358 0.04485440 0.04488872 0.04570826 0.04682774 0.04809373 0.04957682
 0.05132678 0.05320230 0.05448106 0.05538513 0.05614787 0.05657858 0.05646538 0.05659712 0.05606386 0.05525823
 0.05454124 0.05373163 0.05251946 0.05099538 0.04976247 0.04832990 0.04672707 0.04512790 0.04437519 0.04371111
 0.04374647 0.04484772 0.04766158 0.05156323 0.05685628 0.06416768 0.07363529 0.08407248 0.09515138 0.10782872
 0.11713095
rockwithsludge39.txt "Mon May 12 14:46:31 CDT 2014" 350 7 0 (IT-msec AV BX)
 0.01783103 0.01931072 0.02034049 0.02116910 0.02155512 0.02200790 0.02270794 0.02330389 0.02374338 0.02463241
 0.02574050 0.02576462 0.02530583 0.02512117 0.02477412 0.02396846 0.02344779 0.02349343 0.02334438 0.02267718
 0.02197003 0.02121119 0.02074105 0.02062369 0.02114633 0.02178081 0.02230348 0.02256573 0.02236285 0.02158248
 0.02066318 0.02036082 0.01971439 0.01902848 0.01881382 0.01843919 0.01793727 0.01765874 0.01750012 0.01714247
 0.01705087 0.01673302 0.01628498 0.01601756 0.01569990 0.01539952 0.01533754 0.01581052 0.01586397 0.01574210
 0.01565649 0.01548782 0.01510294 0.01489587 0.01480106 0.01456585 0.01423471 0.01377975 0.01322767 0.01253783
 0.01196470 0.01147071 0.01120932 0.01124845 0.01156592 0.01180196 0.01209482 0.01219572 0.01202936 0.01176203
 0.01156604 0.01136310 0.01138158 0.01180609 0.01246672 0.01324218 0.01409385 0.01494382 0.01547121 0.01586933
 0.01630397 0.01658809 0.01683707 0.01729295 0.01784865 0.01826536 0.01856989 0.01887150 0.01905035 0.01901166
 0.01877403 0.01867059 0.01846315 0.01832332 0.01838354 0.01868766 0.01907610 0.01965308 0.02043783 0.02139298
 0.02249042 0.02371966 0.02505915 0.02630446 0.02746986 0.02869832 0.03012209 0.03147316 0.03299648 0.03464102
 0.03617571 0.03761636 0.03899240 0.04023124 0.04130251 0.04235765 0.04335145 0.04442284 0.04534948 0.04610064
 0.04674927 0.04722218 0.04753116 0.04794536 0.04826476 0.04845414 0.04873878 0.04879383 0.04871039 0.04865699
 0.04839768 0.04790414 0.04734304 0.04663618 0.04597591 0.04546711 0.04529286 0.04567615 0.04627716 0.04740604
 0.04908476 0.05069782 0.05240365 0.05438626 0.05583288 0.05658329 0.05660662 0.05611670 0.05545047 0.05486245
 0.05405093 0.05322832 0.05247876 0.05145101 0.05023127 0.04934874 0.04903202 0.04859760 0.04807307 0.04741925
 0.04685731 0.04594821 0.04516810 0.04486358 0.04485440 0.04488872 0.04570826 0.04682774 0.04809373 0.04957682
 0.05132678 0.05320230 0.05448106 0.05538513 0.05614787 0.05657858 0.05646538 0.05659712 0.05606386 0.05525823
 0.05454124 0.05373163 0.05251946 0.05099538 0.04976247 0.04832990 0.04672707 0.04512790 0.04437519 0.04371111
 0.04374647 0.04484772 0.04766158 0.05156323 0.05685628 0.06416768 0.07363529 0.08407248 0.09515138 0.10782872
 0.11713095
rockwuthsludge40.txt "Mon May 12 14:47:03 CDT 2014" 350 7 0 (IT-msec AV BX)
 0.01783103 0.01931072 0.02034049 0.02116910 0.02155512 0.02200790 0.02270794 0.02330389 0.02374338 0.02463241
 0.02574050 0.02576462 0.02530583 0.02512117 0.02477412 0.02396846 0.02344779 0.02349343 0.02334438 0.02267718
 0.02197003 0.02121119 0.02074105 0.02062369 0.02114633 0.02178081 0.02230348 0.02256573 0.02236285 0.02158248
 0.02066318 0.02036082 0.01971439 0.01902848 0.01881382 0.01843919 0.01793727 0.01765874 0.01750012 0.01714247
 0.01705087 0.01673302 0.01628498 0.01601756 0.01569990 0.01539952 0.01533754 0.01581052 0.01586397 0.01574210
 0.01565649 0.01548782 0.01510294 0.01489587 0.01480106 0.01456585 0.01423471 0.01377975 0.01322767 0.01253783
 0.01196470 0.01147071 0.01120932 0.01124845 0.01156592 0.01180196 0.01209482 0.01219572 0.01202936 0.01176203
 0.01156604 0.01136310 0.01138158 0.01180609 0.01246672 0.01324218 0.01409385 0.01494382 0.01547121 0.01586933
 0.01630397 0.01658809 0.01683707 0.01729295 0.01784865 0.01826536 0.01856989 0.01887150 0.01905035 0.01901166
 0.01877403 0.01867059 0.01846315 0.01832332 0.01838354 0.01868766 0.01907610 0.01965308 0.02043783 0.02139298
 0.02249042 0.02371966 0.02505915 0.02630446 0.02746986 0.02869832 0.03012209 0.03147316 0.03299648 0.03464102
 0.03617571 0.03761636 0.03899240 0.04023124 0.04130251 0.04235765 0.04335145 0.04442284 0.04534948 0.04610064
 0.04674927 0.04722218 0.04753116 0.04794536 0.04826476 0.04845414 0.04873878 0.04879383 0.04871039 0.04865699
 0.04839768 0.04790414 0.04734304 0.04663618 0.04597591 0.04546711 0.04529286 0.04567615 0.04627716 0.04740604
 0.04908476 0.05069782 0.05240365 0.05438626 0.05583288 0.05658329 0.05660662 0.05611670 0.05545047 0.05486245
 0.05405093 0.05322832 0.05247876 0.05145101 0.05023127 0.04934874 0.04903202 0.04859760 0.04807307 0.04741925
 0.04685731 0.04594821 0.04516810 0.04486358 0.04485440 0.04488872 0.04570826 0.04682774 0.04809373 0.04957682
 0.05132678 0.05320230 0.05448106 0.05538513 0.05614787 0.05657858 0.05646538 0.05659712 0.05606386 0.05525823
 0.05454124 0.05373163 0.05251946 0.05099538 0.04976247 0.04832990 0.04672707 0.04512790 0.04437519 0.04371111
 0.04374647 0.04484772 0.04766158 0.05156323 0.05685628 0.06416768 0.07363529 0.08407248 0.09515138 0.10782872
 0.11713095
slategreyrock38.txt "Mon May 12 14:45:44 CDT 2014" 350 7 0 (IT-msec AV BX)
 0.01783103 0.01931072 0.02034049 0.02116910 0.02155512 0.02200790 0.02270794 0.02330389 0.02374338 0.02463241
 0.02574050 0.02576462 0.02530583 0.02512117 0.02477412 0.02396846 0.02344779 0.02349343 0.02334438 0.02267718
 0.02197003 0.02121119 0.02074105 0.02062369 0.02114633 0.02178081 0.02230348 0.02256573 0.02236285 0.02158248
 0.02066318 0.02036082 0.01971439 0.01902848 0.01881382 0.01843919 0.01793727 0.01765874 0.01750012 0.01714247
 0.01705087 0.01673302 0.01628498 0.01601756 0.01569990 0.01539952 0.01533754 0.01581052 0.01586397 0.01574210
 0.01565649 0.01548782 0.01510294 0.01489587 0.01480106 0.01456585 0.01423471 0.01377975 0.01322767 0.01253783
 0.01196470 0.01147071 0.01120932 0.01124845 0.01156592 0.01180196 0.01209482 0.01219572 0.01202936 0.01176203
 0.01156604 0.01136310 0.01138158 0.01180609 0.01246672 0.01324218 0.01409385 0.01494382 0.01547121 0.01586933
 0.01630397 0.01658809 0.01683707 0.01729295 0.01784865 0.01826536 0.01856989 0.01887150 0.01905035 0.01901166
 0.01877403 0.01867059 0.01846315 0.01832332 0.01838354 0.01868766 0.01907610 0.01965308 0.02043783 0.02139298
 0.02249042 0.02371966 0.02505915 0.02630446 0.02746986 0.02869832 0.03012209 0.03147316 0.03299648 0.03464102
 0.03617571 0.03761636 0.03899240 0.04023124 0.04130251 0.04235765 0.04335145 0.04442284 0.04534948 0.04610064
 0.04674927 0.04722218 0.04753116 0.04794536 0.04826476 0.04845414 0.04873878 0.04879383 0.04871039 0.04865699
 0.04839768 0.04790414 0.04734304 0.04663618 0.04597591 0.04546711 0.04529286 0.04567615 0.04627716 0.04740604
 0.04908476 0.05069782 0.05240365 0.05438626 0.05583288 0.05658329 0.05660662 0.05611670 0.05545047 0.05486245
 0.05405093 0.05322832 0.05247876 0.05145101 0.05023127 0.04934874 0.04903202 0.04859760 0.04807307 0.04741925
 0.04685731 0.04594821 0.04516810 0.04486358 0.04485440 0.04488872 0.04570826 0.04682774 0.04809373 0.04957682
 0.05132678 0.05320230 0.05448106 0.05538513 0.05614787 0.05657858 0.05646538 0.05659712 0.05606386 0.05525823
 0.05454124 0.05373163 0.05251946 0.05099538 0.04976247 0.04832990 0.04672707 0.04512790 0.04437519 0.04371111
 0.04374647 0.04484772 0.04766158 0.05156323 0.05685628 0.06416768 0.07363529 0.08407248 0.09515138 0.10782872
 0.11713095
slategreyrock6.txt "Mon May 12 14:31:22 CDT 2014" 350 7 0 (IT-msec AV BX)
 0.01783103 0.01931072 0.02034049 0.02116910 0.02155512 0.02200790 0.02270794 0.02330389 0.02374338 0.02463241
 0.02574050 0.02576462 0.02530583 0.02512117 0.02477412 0.02396846 0.02344779 0.02349343 0.02334438 0.02267718
 0.02197003 0.02121119 0.02074105 0.02062369 0.02114633 0.02178081 0.02230348 0.02256573 0.02236285 0.02158248
 0.02066318 0.02036082 0.01971439 0.01902848 0.01881382 0.01843919 0.01793727 0.01765874 0.01750012 0.01714247
 0.01705087 0.01673302 0.01628498 0.01601756 0.01569990 0.01539952 0.01533754 0.01581052 0.01586397 0.01574210
 0.01565649 0.01548782 0.01510294 0.01489587 0.01480106 0.01456585 0.01423471 0.01377975 0.01322767 0.01253783
 0.01196470 0.01147071 0.01120932 0.01124845 0.01156592 0.01180196 0.01209482 0.01219572 0.01202936 0.01176203
 0.01156604 0.01136310 0.01138158 0.01180609 0.01246672 0.01324218 0.01409385 0.01494382 0.01547121 0.01586933
 0.01630397 0.01658809 0.01683707 0.01729295 0.01784865 0.01826536 0.01856989 0.01887150 0.01905035 0.01901166
 0.01877403 0.01867059 0.01846315 0.01832332 0.01838354 0.01868766 0.01907610 0.01965308 0.02043783 0.02139298
 0.02249042 0.02371966 0.02505915 0.02630446 0.02746986 0.02869832 0.03012209 0.03147316 0.03299648 0.03464102
 0.03617571 0.03761636 0.03899240 0.04023124 0.04130251 0.04235765 0.04335145 0.04442284 0.04534948 0.04610064
 0.04674927 0.04722218 0.04753116 0.04794536 0.04826476 0.04845414 0.04873878 0.04879383 0.04871039 0.04865699
 0.04839768 0.04790414 0.04734304 0.04663618 0.04597591 0.04546711 0.04529286 0.04567615 0.04627716 0.04740604
 0.04908476 0.05069782 0.05240365 0.05438626 0.05583288 0.05658329 0.05660662 0.05611670 0.05545047 0.05486245
 0.05405093 0.05322832 0.05247876 0.05145101 0.05023127 0.04934874 0.04903202 0.04859760 0.04807307 0.04741925
 0.04685731 0.04594821 0.04516810 0.04486358 0.04485440 0.04488872 0.04570826 0.04682774 0.04809373 0.04957682
 0.05132678 0.05320230 0.05448106 0.05538513 0.05614787 0.05657858 0.05646538 0.05659712 0.05606386 0.05525823
 0.05454124 0.05373163 0.05251946 0.05099538 0.04976247 0.04832990 0.04672707 0.04512790 0.04437519 0.04371111
 0.04374647 0.04484772 0.04766158 0.05156323 0.05685628 0.06416768 0.07363529 0.08407248 0.09515138 0.10782872
 0.11713095
whitishrock19.txt "Mon May 12 14:36:48 CDT 2014" 350 7 0 (IT-msec AV BX)
 0.01783103 0.01931072 0.02034049 0.02116910 0.02155512 0.02200790 0.02270794 0.02330389 0.02374338 0.02463241
 0.02574050 0.02576462 0.02530583 0.02512117 0.02477412 0.02396846 0.02344779 0.02349343 0.02334438 0.02267718
 0.02197003 0.02121119 0.02074105 0.02062369 0.02114633 0.02178081 0.02230348 0.02256573 0.02236285 0.02158248
 0.02066318 0.02036082 0.01971439 0.01902848 0.01881382 0.01843919 0.01793727 0.01765874 0.01750012 0.01714247
 0.01705087 0.01673302 0.01628498 0.01601756 0.01569990 0.01539952 0.01533754 0.01581052 0.01586397 0.01574210
 0.01565649 0.01548782 0.01510294 0.01489587 0.01480106 0.01456585 0.01423471 0.01377975 0.01322767 0.01253783
 0.01196470 0.01147071 0.01120932 0.01124845 0.01156592 0.01180196 0.01209482 0.01219572 0.01202936 0.01176203
 0.01156604 0.01136310 0.01138158 0.01180609 0.01246672 0.01324218 0.01409385 0.01494382 0.01547121 0.01586933
 0.01630397 0.01658809 0.01683707 0.01729295 0.01784865 0.01826536 0.01856989 0.01887150 0.01905035 0.01901166
 0.01877403 0.01867059 0.01846315 0.01832332 0.01838354 0.01868766 0.01907610 0.01965308 0.02043783 0.02139298
 0.02249042 0.02371966 0.02505915 0.02630446 0.02746986 0.02869832 0.03012209 0.03147316 0.03299648 0.03464102
 0.03617571 0.03761636 0.03899240 0.04023124 0.04130251 0.04235765 0.04335145 0.04442284 0.04534948 0.04610064
 0.04674927 0.04722218 0.04753116 0.04794536 0.04826476 0.04845414 0.04873878 0.04879383 0.04871039 0.04865699
 0.04839768 0.04790414 0.04734304 0.04663618 0.04597591 0.04546711 0.04529286 0.04567615 0.04627716 0.04740604
 0.04908476 0.05069782 0.05240365 0.05438626 0.05583288 0.05658329 0.05660662 0.05611670 0.05545047 0.05486245
 0.05405093 0.05322832 0.05247876 0.05145101 0.05023127 0.04934874 0.04903202 0.04859760 0.04807307 0.04741925
 0.04685731 0.04594821 0.04516810 0.04486358 0.04485440 0.04488872 0.04570826 0.04682774 0.04809373 0.04957682
 0.05132678 0.05320230 0.05448106 0.05538513 0.05614787 0.05657858 0.05646538 0.05659712 0.05606386 0.05525823
 0.05454124 0.05373163 0.05251946 0.05099538 0.04976247 0.04832990 0.04672707 0.04512790 0.04437519 0.04371111
 0.04374647 0.04484772 0.04766158 0.05156323 0.05685628 0.06416768 0.07363529 0.08407248 0.09515138 0.10782872
 0.11713095
brownleAF3.txt "Sat May 18 17:00:47 CDT 2013" 448.85 5 5 (IT-msec AV BX)
 0.01783103 0.01931072 0.02034049 0.02116910 0.02155512 0.02200790 0.02270794 0.02330389 0.02374338 0.02463241
 0.02574050 0.02576462 0.02530583 0.02512117 0.02477412 0.02396846 0.02344779 0.02349343 0.02334438 0.02267718
 0.02197003 0.02121119 0.02074105 0.02062369 0.02114633 0.02178081 0.02230348 0.02256573 0.02236285 0.02158248
 0.02066318 0.02036082 0.01971439 0.01902848 0.01881382 0.01843919 0.01793727 0.01765874 0.01750012 0.01714247
 0.01705087 0.01673302 0.01628498 0.01601756 0.01569990 0.01539952 0.01533754 0.01581052 0.01586397 0.01574210
 0.01565649 0.01548782 0.01510294 0.01489587 0.01480106 0.01456585 0.01423471 0.01377975 0.01322767 0.01253783
 0.01196470 0.01147071 0.01120932 0.01124845 0.01156592 0.01180196 0.01209482 0.01219572 0.01202936 0.01176203
 0.01156604 0.01136310 0.01138158 0.01180609 0.01246672 0.01324218 0.01409385 0.01494382 0.01547121 0.01586933
 0.01630397 0.01658809 0.01683707 0.01729295 0.01784865 0.01826536 0.01856989 0.01887150 0.01905035 0.01901166
 0.01877403 0.01867059 0.01846315 0.01832332 0.01838354 0.01868766 0.01907610 0.01965308 0.02043783 0.02139298
 0.02249042 0.02371966 0.02505915 0.02630446 0.02746986 0.02869832 0.03012209 0.03147316 0.03299648 0.03464102
 0.03617571 0.03761636 0.03899240 0.04023124 0.04130251 0.04235765 0.04335145 0.04442284 0.04534948 0.04610064
 0.04674927 0.04722218 0.04753116 0.04794536 0.04826476 0.04845414 0.04873878 0.04879383 0.04871039 0.04865699
 0.04839768 0.04790414 0.04734304 0.04663618 0.04597591 0.04546711 0.04529286 0.04567615 0.04627716 0.04740604
 0.04908476 0.05069782 0.05240365 0.05438626 0.05583288 0.05658329 0.05660662 0.05611670 0.05545047 0.05486245
 0.05405093 0.05322832 0.05247876 0.05145101 0.05023127 0.04934874 0.04903202 0.04859760 0.04807307 0.04741925
 0.04685731 0.04594821 0.04516810 0.04486358 0.04485440 0.04488872 0.04570826 0.04682774 0.04809373 0.04957682
 0.05132678 0.05320230 0.05448106 0.05538513 0.05614787 0.05657858 0.05646538 0.05659712 0.05606386 0.05525823
 0.05454124 0.05373163 0.05251946 0.05099538 0.04976247 0.04832990 0.04672707 0.04512790 0.04437519 0.04371111
 0.04374647 0.04484772 0.04766158 0.05156323 0.05685628 0.06416768 0.07363529 0.08407248 0.09515138 0.10782872
 0.11713095
brownleaf.txt "Sat May 18 16:58:21 CDT 2013" 448.85 5 5 (IT-msec AV BX)
 0.01783103 0.01931072 0.02034049 0.02116910 0.02155512 0.02200790 0.02270794 0.02330389 0.02374338 0.02463241
 0.02574050 0.02576462 0.02530583 0.02512117 0.02477412 0.02396846 0.02344779 0.02349343 0.02334438 0.02267718
 0.02197003 0.02121119 0.02074105 0.02062369 0.02114633 0.02178081 0.02230348 0.02256573 0.02236285 0.02158248
 0.02066318 0.02036082 0.01971439 0.01902848 0.01881382 0.01843919 0.01793727 0.01765874 0.01750012 0.01714247
 0.01705087 0.01673302 0.01628498 0.01601756 0.01569990 0.01539952 0.01533754 0.01581052 0.01586397 0.01574210
 0.01565649 0.01548782 0.01510294 0.01489587 0.01480106 0.01456585 0.01423471 0.01377975 0.01322767 0.01253783
 0.01196470 0.01147071 0.01120932 0.01124845 0.01156592 0.01180196 0.01209482 0.01219572 0.01202936 0.01176203
 0.01156604 0.01136310 0.01138158 0.01180609 0.01246672 0.01324218 0.01409385 0.01494382 0.01547121 0.01586933
 0.01630397 0.01658809 0.01683707 0.01729295 0.01784865 0.01826536 0.01856989 0.01887150 0.01905035 0.01901166
 0.01877403 0.01867059 0.01846315 0.01832332 0.01838354 0.01868766 0.01907610 0.01965308 0.02043783 0.02139298
 0.02249042 0.02371966 0.02505915 0.02630446 0.02746986 0.02869832 0.03012209 0.03147316 0.03299648 0.03464102
 0.03617571 0.03761636 0.03899240 0.04023124 0.04130251 0.04235765 0.04335145 0.04442284 0.04534948 0.04610064
 0.04674927 0.04722218 0.04753116 0.04794536 0.04826476 0.04845414 0.04873878 0.04879383 0.04871039 0.04865699
 0.04839768 0.04790414 0.04734304 0.04663618 0.04597591 0.04546711 0.04529286 0.04567615 0.04627716 0.04740604
 0.04908476 0.05069782 0.05240365 0.05438626 0.05583288 0.05658329 0.05660662 0.05611670 0.05545047 0.05486245
 0.05405093 0.05322832 0.05247876 0.05145101 0.05023127 0.04934874 0.04903202 0.04859760 0.04807307 0.04741925
 0.04685731 0.04594821 0.04516810 0.04486358 0.04485440 0.04488872 0.04570826 0.04682774 0.04809373 0.04957682
 0.05132678 0.05320230 0.05448106 0.05538513 0.05614787 0.05657858 0.05646538 0.05659712 0.05606386 0.05525823
 0.05454124 0.05373163 0.05251946 0.05099538 0.04976247 0.04832990 0.04672707 0.04512790 0.04437519 0.04371111
 0.04374647 0.04484772 0.04766158 0.05156323 0.05685628 0.06416768 0.07363529 0.08407248 0.09515138 0.10782872
 0.11713095
brownleaf2.txt "Sat May 18 16:58:57 CDT 2013" 448.85 5 5 (IT-msec AV BX)
 0.01783103 0.01931072 0.02034049 0.02116910 0.02155512 0.02200790 0.02270794 0.02330389 0.02374338 0.02463241
 0.02574050 0.02576462 0.02530583 0.02512117 0.02477412 0.02396846 0.02344779 0.02349343 0.02334438 0.02267718
 0.02197003 0.02121119 0.02074105 0.02062369 0.02114633 0.02178081 0.02230348 0.02256573 0.02236285 0.02158248
 0.02066318 0.02036082 0.01971439 0.01902848 0.01881382 0.01843919 0.01793727 0.01765874 0.01750012 0.01714247
 0.01705087 0.01673302 0.01628498 0.01601756 0.01569990 0.01539952 0.01533754 0.01581052 0.01586397 0.01574210
 0.01565649 0.01548782 0.01510294 0.01489587 0.01480106 0.01456585 0.01423471 0.01377975 0.01322767 0.01253783
 0.01196470 0.01147071 0.01120932 0.01124845 0.01156592 0.01180196 0.01209482 0.01219572 0.01202936 0.01176203
 0.01156604 0.01136310 0.01138158 0.01180609 0.01246672 0.01324218 0.01409385 0.01494382 0.01547121 0.01586933
 0.01630397 0.01658809 0.01683707 0.01729295 0.01784865 0.01826536 0.01856989 0.01887150 0.01905035 0.01901166
 0.01877403 0.01867059 0.01846315 0.01832332 0.01838354 0.01868766 0.01907610 0.01965308 0.02043783 0.02139298
 0.02249042 0.02371966 0.02505915 0.02630446 0.02746986 0.02869832 0.03012209 0.03147316 0.03299648 0.03464102
 0.03617571 0.03761636 0.03899240 0.04023124 0.04130251 0.04235765 0.04335145 0.04442284 0.04534948 0.04610064
 0.04674927 0.04722218 0.04753116 0.04794536 0.04826476 0.04845414 0.04873878 0.04879383 0.04871039 0.04865699
 0.04839768 0.04790414 0.04734304 0.04663618 0.04597591 0.04546711 0.04529286 0.04567615 0.04627716 0.04740604
 0.04908476 0.05069782 0.05240365 0.05438626 0.05583288 0.05658329 0.05660662 0.05611670 0.05545047 0.05486245
 0.05405093 0.05322832 0.05247876 0.05145101 0.05023127 0.04934874 0.04903202 0.04859760 0.04807307 0.04741925
 0.04685731 0.04594821 0.04516810 0.04486358 0.04485440 0.04488872 0.04570826 0.04682774 0.04809373 0.04957682
 0.05132678 0.05320230 0.05448106 0.05538513 0.05614787 0.05657858 0.05646538 0.05659712 0.05606386 0.05525823
 0.05454124 0.05373163 0.05251946 0.05099538 0.04976247 0.04832990 0.04672707 0.04512790 0.04437519 0.04371111
 0.04374647 0.04484772 0.04766158 0.05156323 0.05685628 0.06416768 0.07363529 0.08407248 0.09515138 0.10782872
 0.11713095
brownleaf4.txt "Sat May 18 17:03:13 CDT 2013" 448.85 5 5 (IT-msec AV BX)
 0.01783103 0.01931072 0.02034049 0.02116910 0.02155512 0.02200790 0.02270794 0.02330389 0.02374338 0.02463241
 0.02574050 0.02576462 0.02530583 0.02512117 0.02477412 0.02396846 0.02344779 0.02349343 0.02334438 0.02267718
 0.02197003 0.02121119 0.02074105 0.02062369 0.02114633 0.02178081 0.02230348 0.02256573 0.02236285 0.02158248
 0.02066318 0.02036082 0.01971439 0.01902848 0.01881382 0.01843919 0.01793727 0.01765874 0.01750012 0.01714247
 0.01705087 0.01673302 0.01628498 0.01601756 0.01569990 0.01539952 0.01533754 0.01581052 0.01586397 0.01574210
 0.01565649 0.01548782 0.01510294 0.01489587 0.01480106 0.01456585 0.01423471 0.01377975 0.01322767 0.01253783
 0.01196470 0.01147071 0.01120932 0.01124845 0.01156592 0.01180196 0.01209482 0.01219572 0.01202936 0.01176203
 0.01156604 0.01136310 0.01138158 0.01180609 0.01246672 0.01324218 0.01409385 0.01494382 0.01547121 0.01586933
 0.01630397 0.01658809 0.01683707 0.01729295 0.01784865 0.01826536 0.01856989 0.01887150 0.01905035 0.01901166
 0.01877403 0.01867059 0.01846315 0.01832332 0.01838354 0.01868766 0.01907610 0.01965308 0.02043783 0.02139298
 0.02249042 0.02371966 0.02505915 0.02630446 0.02746986 0.02869832 0.03012209 0.03147316 0.03299648 0.03464102
 0.03617571 0.03761636 0.03899240 0.04023124 0.04130251 0.04235765 0.04335145 0.04442284 0.04534948 0.04610064
 0.04674927 0.04722218 0.04753116 0.04794536 0.04826476 0.04845414 0.04873878 0.04879383 0.04871039 0.04865699
 0.04839768 0.04790414 0.04734304 0.04663618 0.04597591 0.04546711 0.04529286 0.04567615 0.04627716 0.04740604
 0.04908476 0.05069782 0.05240365 0.05438626 0.05583288 0.05658329 0.05660662 0.05611670 0.05545047 0.05486245
 0.05405093 0.05322832 0.05247876 0.05145101 0.05023127 0.04934874 0.04903202 0.04859760 0.04807307 0.04741925
 0.04685731 0.04594821 0.04516810 0.04486358 0.04485440 0.04488872 0.04570826 0.04682774 0.04809373 0.04957682
 0.05132678 0.05320230 0.05448106 0.05538513 0.05614787 0.05657858 0.05646538 0.05659712 0.05606386 0.05525823
 0.05454124 0.05373163 0.05251946 0.05099538 0.04976247 0.04832990 0.04672707 0.04512790 0.04437519 0.04371111
 0.04374647 0.04484772 0.04766158 0.05156323 0.05685628 0.06416768 0.07363529 0.08407248 0.09515138 0.10782872
 0.11713095
greenleaf.txt "Sat May 18 16:57:48 CDT 2013" 448.85 5 5 (IT-msec AV BX)
 0.01783103 0.01931072 0.02034049 0.02116910 0.02155512 0.02200790 0.02270794 0.02330389 0.02374338 0.02463241
 0.02574050 0.02576462 0.02530583 0.02512117 0.02477412 0.02396846 0.02344779 0.02349343 0.02334438 0.02267718
 0.02197003 0.02121119 0.02074105 0.02062369 0.02114633 0.02178081 0.02230348 0.02256573 0.02236285 0.02158248
 0.02066318 0.02036082 0.01971439 0.01902848 0.01881382 0.01843919 0.01793727 0.01765874 0.01750012 0.01714247
 0.01705087 0.01673302 0.01628498 0.01601756 0.01569990 0.01539952 0.01533754 0.01581052 0.01586397 0.01574210
 0.01565649 0.01548782 0.01510294 0.01489587 0.01480106 0.01456585 0.01423471 0.01377975 0.01322767 0.01253783
 0.01196470 0.01147071 0.01120932 0.01124845 0.01156592 0.01180196 0.01209482 0.01219572 0.01202936 0.01176203
 0.01156604 0.01136310 0.01138158 0.01180609 0.01246672 0.01324218 0.01409385 0.01494382 0.01547121 0.01586933
 0.01630397 0.01658809 0.01683707 0.01729295 0.01784865 0.01826536 0.01856989 0.01887150 0.01905035 0.01901166
 0.01877403 0.01867059 0.01846315 0.01832332 0.01838354 0.01868766 0.01907610 0.01965308 0.02043783 0.02139298
 0.02249042 0.02371966 0.02505915 0.02630446 0.02746986 0.02869832 0.03012209 0.03147316 0.03299648 0.03464102
 0.03617571 0.03761636 0.03899240 0.04023124 0.04130251 0.04235765 0.04335145 0.04442284 0.04534948 0.04610064
 0.04674927 0.04722218 0.04753116 0.04794536 0.04826476 0.04845414 0.04873878 0.04879383 0.04871039 0.04865699
 0.04839768 0.04790414 0.04734304 0.04663618 0.04597591 0.04546711 0.04529286 0.04567615 0.04627716 0.04740604
 0.04908476 0.05069782 0.05240365 0.05438626 0.05583288 0.05658329 0.05660662 0.05611670 0.05545047 0.05486245
 0.05405093 0.05322832 0.05247876 0.05145101 0.05023127 0.04934874 0.04903202 0.04859760 0.04807307 0.04741925
 0.04685731 0.04594821 0.04516810 0.04486358 0.04485440 0.04488872 0.04570826 0.04682774 0.04809373 0.04957682
 0.05132678 0.05320230 0.05448106 0.05538513 0.05614787 0.05657858 0.05646538 0.05659712 0.05606386 0.05525823
 0.05454124 0.05373163 0.05251946 0.05099538 0.04976247 0.04832990 0.04672707 0.04512790 0.04437519 0.04371111
 0.04374647 0.04484772 0.04766158 0.05156323 0.05685628 0.06416768 0.07363529 0.08407248 0.09515138 0.10782872
 0.11713095
greenleaf2.txt "Sat May 18 17:08:36 CDT 2013" 448.85 5 5 (IT-msec AV BX)
 0.01783103 0.01931072 0.02034049 0.02116910 0.02155512 0.02200790 0.02270794 0.02330389 0.02374338 0.02463241
 0.02574050 0.02576462 0.02530583 0.02512117 0.02477412 0.02396846 0.02344779 0.02349343 0.02334438 0.02267718
 0.02197003 0.02121119 0.02074105 0.02062369 0.02114633 0.02178081 0.02230348 0.02256573 0.02236285 0.02158248
 0.02066318 0.02036082 0.01971439 0.01902848 0.01881382 0.01843919 0.01793727 0.01765874 0.01750012 0.01714247
 0.01705087 0.01673302 0.01628498 0.01601756 0.01569990 0.01539952 0.01533754 0.01581052 0.01586397 0.01574210
 0.01565649 0.01548782 0.01510294 0.01489587 0.01480106 0.01456585 0.01423471 0.01377975 0.01322767 0.01253783
 0.01196470 0.01147071 0.01120932 0.01124845 0.01156592 0.01180196 0.01209482 0.01219572 0.01202936 0.01176203
 0.01156604 0.01136310 0.01138158 0.01180609 0.01246672 0.01324218 0.01409385 0.01494382 0.01547121 0.01586933
 0.01630397 0.01658809 0.01683707 0.01729295 0.01784865 0.01826536 0.01856989 0.01887150 0.01905035 0.01901166
 0.01877403 0.01867059 0.01846315 0.01832332 0.01838354 0.01868766 0.01907610 0.01965308 0.02043783 0.02139298
 0.02249042 0.02371966 0.02505915 0.02630446 0.02746986 0.02869832 0.03012209 0.03147316 0.03299648 0.03464102
 0.03617571 0.03761636 0.03899240 0.04023124 0.04130251 0.04235765 0.04335145 0.04442284 0.04534948 0.04610064
 0.04674927 0.04722218 0.04753116 0.04794536 0.04826476 0.04845414 0.04873878 0.04879383 0.04871039 0.04865699
 0.04839768 0.04790414 0.04734304 0.04663618 0.04597591 0.04546711 0.04529286 0.04567615 0.04627716 0.04740604
 0.04908476 0.05069782 0.05240365 0.05438626 0.05583288 0.05658329 0.05660662 0.05611670 0.05545047 0.05486245
 0.05405093 0.05322832 0.05247876 0.05145101 0.05023127 0.04934874 0.04903202 0.04859760 0.04807307 0.04741925
 0.04685731 0.04594821 0.04516810 0.04486358 0.04485440 0.04488872 0.04570826 0.04682774 0.04809373 0.04957682
 0.05132678 0.05320230 0.05448106 0.05538513 0.05614787 0.05657858 0.05646538 0.05659712 0.05606386 0.05525823
 0.05454124 0.05373163 0.05251946 0.05099538 0.04976247 0.04832990 0.04672707 0.04512790 0.04437519 0.04371111
 0.04374647 0.04484772 0.04766158 0.05156323 0.05685628 0.06416768 0.07363529 0.08407248 0.09515138 0.10782872
 0.11713095
greenleaf3.txt "Sat May 18 17:11:02 CDT 2013" 448.85 5 5 (IT-msec AV BX)
 0.01783103 0.01931072 0.02034049 0.02116910 0.02155512 0.02200790 0.02270794 0.02330389 0.02374338 0.02463241
 0.02574050 0.02576462 0.02530583 0.02512117 0.02477412 0.02396846 0.02344779 0.02349343 0.02334438 0.02267718
 0.02197003 0.02121119 0.02074105 0.02062369 0.02114633 0.02178081 0.02230348 0.02256573 0.02236285 0.02158248
 0.02066318 0.02036082 0.01971439 0.01902848 0.01881382 0.01843919 0.01793727 0.01765874 0.01750012 0.01714247
 0.01705087 0.01673302 0.01628498 0.01601756 0.01569990 0.01539952 0.01533754 0.01581052 0.01586397 0.01574210
 0.01565649 0.01548782 0.01510294 0.01489587 0.01480106 0.01456585 0.01423471 0.01377975 0.01322767 0.01253783
 0.01196470 0.01147071 0.01120932 0.01124845 0.01156592 0.01180196 0.01209482 0.01219572 0.01202936 0.01176203
 0.01156604 0.01136310 0.01138158 0.01180609 0.01246672 0.01324218 0.01409385 0.01494382 0.01547121 0.01586933
 0.01630397 0.01658809 0.01683707 0.01729295 0.01784865 0.01826536 0.01856989 0.01887150 0.01905035 0.01901166
 0.01877403 0.01867059 0.01846315 0.01832332 0.01838354 0.01868766 0.01907610 0.01965308 0.02043783 0.02139298
 0.02249042 0.02371966 0.02505915 0.02630446 0.02746986 0.02869832 0.03012209 0.03147316 0.03299648 0.03464102
 0.03617571 0.03761636 0.03899240 0.04023124 0.04130251 0.04235765 0.04335145 0.04442284 0.04534948 0.04610064
 0.04674927 0.04722218 0.04753116 0.04794536 0.04826476 0.04845414 0.04873878 0.04879383 0.04871039 0.04865699
 0.04839768 0.04790414 0.04734304 0.04663618 0.04597591 0.04546711 0.04529286 0.04567615 0.04627716 0.04740604
 0.04908476 0.05069782 0.05240365 0.05438626 0.05583288 0.05658329 0.05660662 0.05611670 0.05545047 0.05486245
 0.05405093 0.05322832 0.05247876 0.05145101 0.05023127 0.04934874 0.04903202 0.04859760 0.04807307 0.04741925
 0.04685731 0.04594821 0.04516810 0.04486358 0.04485440 0.04488872 0.04570826 0.04682774 0.04809373 0.04957682
 0.05132678 0.05320230 0.05448106 0.05538513 0.05614787 0.05657858 0.05646538 0.05659712 0.05606386 0.05525823
 0.05454124 0.05373163 0.05251946 0.05099538 0.04976247 0.04832990 0.04672707 0.04512790 0.04437519 0.04371111
 0.04374647 0.04484772 0.04766158 0.05156323 0.05685628 0.06416768 0.07363529 0.08407248 0.09515138 0.10782872
 0.11713095
lightrock.txt "Sat May 18 17:05:57 CDT 2013" 448.85 5 5 (IT-msec AV BX)
 0.01783103 0.01931072 0.02034049 0.02116910 0.02155512 0.02200790 0.02270794 0.02330389 0.02374338 0.02463241
 0.02574050 0.02576462 0.02530583 0.02512117 0.02477412 0.02396846 0.02344779 0.02349343 0.02334438 0.02267718
 0.02197003 0.02121119 0.02074105 0.02062369 0.02114633 0.02178081 0.02230348 0.02256573 0.02236285 0.02158248
 0.02066318 0.02036082 0.01971439 0.01902848 0.01881382 0.01843919 0.01793727 0.01765874 0.01750012 0.01714247
 0.01705087 0.01673302 0.01628498 0.01601756 0.01569990 0.01539952 0.01533754 0.01581052 0.01586397 0.01574210
 0.01565649 0.01548782 0.01510294 0.01489587 0.01480106 0.01456585 0.01423471 0.01377975 0.01322767 0.01253783
 0.01196470 0.01147071 0.01120932 0.01124845 0.01156592 0.01180196 0.01209482 0.01219572 0.01202936 0.01176203
 0.01156604 0.01136310 0.01138158 0.01180609 0.01246672 0.01324218 0.01409385 0.01494382 0.01547121 0.01586933
 0.01630397 0.01658809 0.01683707 0.01729295 0.01784865 0.01826536 0.01856989 0.01887150 0.01905035 0.01901166
 0.01877403 0.01867059 0.01846315 0.01832332 0.01838354 0.01868766 0.01907610 0.01965308 0.02043783 0.02139298
 0.02249042 0.02371966 0.02505915 0.02630446 0.02746986 0.02869832 0.03012209 0.03147316 0.03299648 0.03464102
 0.03617571 0.03761636 0.03899240 0.04023124 0.04130251 0.04235765 0.04335145 0.04442284 0.04534948 0.04610064
 0.04674927 0.04722218 0.04753116 0.04794536 0.04826476 0.04845414 0.04873878 0.04879383 0.04871039 0.04865699
 0.04839768 0.04790414 0.04734304 0.04663618 0.04597591 0.04546711 0.04529286 0.04567615 0.04627716 0.04740604
 0.04908476 0.05069782 0.05240365 0.05438626 0.05583288 0.05658329 0.05660662 0.05611670 0.05545047 0.05486245
 0.05405093 0.05322832 0.05247876 0.05145101 0.05023127 0.04934874 0.04903202 0.04859760 0.04807307 0.04741925
 0.04685731 0.04594821 0.04516810 0.04486358 0.04485440 0.04488872 0.04570826 0.04682774 0.04809373 0.04957682
 0.05132678 0.05320230 0.05448106 0.05538513 0.05614787 0.05657858 0.05646538 0.05659712 0.05606386 0.05525823
 0.05454124 0.05373163 0.05251946 0.05099538 0.04976247 0.04832990 0.04672707 0.04512790 0.04437519 0.04371111
 0.04374647 0.04484772 0.04766158 0.05156323 0.05685628 0.06416768 0.07363529 0.08407248 0.09515138 0.10782872
 0.11713095
redbrownleaf.txt "Sat May 18 17:19:50 CDT 2013" 448.85 5 5 (IT-msec AV BX)
 0.01783103 0.01931072 0.02034049 0.02116910 0.02155512 0.02200790 0.02270794 0.02330389 0.02374338 0.02463241
 0.02574050 0.02576462 0.02530583 0.02512117 0.02477412 0.02396846 0.02344779 0.02349343 0.02334438 0.02267718
 0.02197003 0.02121119 0.02074105 0.02062369 0.02114633 0.02178081 0.02230348 0.02256573 0.02236285 0.02158248
 0.02066318 0.02036082 0.01971439 0.01902848 0.01881382 0.01843919 0.01793727 0.01765874 0.01750012 0.01714247
 0.01705087 0.01673302 0.01628498 0.01601756 0.01569990 0.01539952 0.01533754 0.01581052 0.01586397 0.01574210
 0.01565649 0.01548782 0.01510294 0.01489587 0.01480106 0.01456585 0.01423471 0.01377975 0.01322767 0.01253783
 0.01196470 0.01147071 0.01120932 0.01124845 0.01156592 0.01180196 0.01209482 0.01219572 0.01202936 0.01176203
 0.01156604 0.01136310 0.01138158 0.01180609 0.01246672 0.01324218 0.01409385 0.01494382 0.01547121 0.01586933
 0.01630397 0.01658809 0.01683707 0.01729295 0.01784865 0.01826536 0.01856989 0.01887150 0.01905035 0.01901166
 0.01877403 0.01867059 0.01846315 0.01832332 0.01838354 0.01868766 0.01907610 0.01965308 0.02043783 0.02139298
 0.02249042 0.02371966 0.02505915 0.02630446 0.02746986 0.02869832 0.03012209 0.03147316 0.03299648 0.03464102
 0.03617571 0.03761636 0.03899240 0.04023124 0.04130251 0.04235765 0.04335145 0.04442284 0.04534948 0.04610064
 0.04674927 0.04722218 0.04753116 0.04794536 0.04826476 0.04845414 0.04873878 0.04879383 0.04871039 0.04865699
 0.04839768 0.04790414 0.04734304 0.04663618 0.04597591 0.04546711 0.04529286 0.04567615 0.04627716 0.04740604
 0.04908476 0.05069782 0.05240365 0.05438626 0.05583288 0.05658329 0.05660662 0.05611670 0.05545047 0.05486245
 0.05405093 0.05322832 0.05247876 0.05145101 0.05023127 0.04934874 0.04903202 0.04859760 0.04807307 0.04741925
 0.04685731 0.04594821 0.04516810 0.04486358 0.04485440 0.04488872 0.04570826 0.04682774 0.04809373 0.04957682
 0.05132678 0.05320230 0.05448106 0.05538513 0.05614787 0.05657858 0.05646538 0.05659712 0.05606386 0.05525823
 0.05454124 0.05373163 0.05251946 0.05099538 0.04976247 0.04832990 0.04672707 0.04512790 0.04437519 0.04371111
 0.04374647 0.04484772 0.04766158 0.05156323 0.05685628 0.06416768 0.07363529 0.08407248 0.09515138 0.10782872
 0.11713095
rock1.txt "Sat May 18 17:02:13 CDT 2013" 448.85 5 5 (IT-msec AV BX)
 0.01783103 0.01931072 0.02034049 0.02116910 0.02155512 0.02200790 0.02270794 0.02330389 0.02374338 0.02463241
 0.02574050 0.02576462 0.02530583 0.02512117 0.02477412 0.02396846 0.02344779 0.02349343 0.02334438 0.02267718
 0.02197003 0.02121119 0.02074105 0.02062369 0.02114633 0.02178081 0.02230348 0.02256573 0.02236285 0.02158248
 0.02066318 0.02036082 0.01971439 0.01902848 0.01881382 0.01843919 0.01793727 0.01765874 0.01750012 0.01714247
 0.01705087 0.01673302 0.01628498 0.01601756 0.01569990 0.01539952 0.01533754 0.01581052 0.01586397 0.01574210
 0.01565649 0.01548782 0.01510294 0.01489587 0.01480106 0.01456585 0.01423471 0.01377975 0.01322767 0.01253783
 0.01196470 0.01147071 0.01120932 0.01124845 0.01156592 0.01180196 0.01209482 0.01219572 0.01202936 0.01176203
 0.01156604 0.01136310 0.01138158 0.01180609 0.01246672 0.01324218 0.01409385 0.01494382 0.01547121 0.01586933
 0.01630397 0.01658809 0.01683707 0.01729295 0.01784865 0.01826536 0.01856989 0.01887150 0.01905035 0.01901166
 0.01877403 0.01867059 0.01846315 0.01832332 0.01838354 0.01868766 0.01907610 0.01965308 0.02043783 0.02139298
 0.02249042 0.02371966 0.02505915 0.02630446 0.02746986 0.02869832 0.03012209 0.03147316 0.03299648 0.03464102
 0.03617571 0.03761636 0.03899240 0.04023124 0.04130251 0.04235765 0.04335145 0.04442284 0.04534948 0.04610064
 0.04674927 0.04722218 0.04753116 0.04794536 0.04826476 0.04845414 0.04873878 0.04879383 0.04871039 0.04865699
 0.04839768 0.04790414 0.04734304 0.04663618 0.04597591 0.04546711 0.04529286 0.04567615 0.04627716 0.04740604
 0.04908476 0.05069782 0.05240365 0.05438626 0.05583288 0.05658329 0.05660662 0.05611670 0.05545047 0.05486245
 0.05405093 0.05322832 0.05247876 0.05145101 0.05023127 0.04934874 0.04903202 0.04859760 0.04807307 0.04741925
 0.04685731 0.04594821 0.04516810 0.04486358 0.04485440 0.04488872 0.04570826 0.04682774 0.04809373 0.04957682
 0.05132678 0.05320230 0.05448106 0.05538513 0.05614787 0.05657858 0.05646538 0.05659712 0.05606386 0.05525823
 0.05454124 0.05373163 0.05251946 0.05099538 0.04976247 0.04832990 0.04672707 0.04512790 0.04437519 0.04371111
 0.04374647 0.04484772 0.04766158 0.05156323 0.05685628 0.06416768 0.07363529 0.08407248 0.09515138 0.10782872
 0.11713095
rock10.txt "Sat May 18 17:07:42 CDT 2013" 448.85 5 5 (IT-msec AV BX)
 0.01783103 0.01931072 0.02034049 0.02116910 0.02155512 0.02200790 0.02270794 0.02330389 0.02374338 0.02463241
 0.02574050 0.02576462 0.02530583 0.02512117 0.02477412 0.02396846 0.02344779 0.02349343 0.02334438 0.02267718
 0.02197003 0.02121119 0.02074105 0.02062369 0.02114633 0.02178081 0.02230348 0.02256573 0.02236285 0.02158248
 0.02066318 0.02036082 0.01971439 0.01902848 0.01881382 0.01843919 0.01793727 0.01765874 0.01750012 0.01714247
 0.01705087 0.01673302 0.01628498 0.01601756 0.01569990 0.01539952 0.01533754 0.01581052 0.01586397 0.01574210
 0.01565649 0.01548782 0.01510294 0.01489587 0.01480106 0.01456585 0.01423471 0.01377975 0.01322767 0.01253783
 0.01196470 0.01147071 0.01120932 0.01124845 0.01156592 0.01180196 0.01209482 0.01219572 0.01202936 0.01176203
 0.01156604 0.01136310 0.01138158 0.01180609 0.01246672 0.01324218 0.01409385 0.01494382 0.01547121 0.01586933
 0.01630397 0.01658809 0.01683707 0.01729295 0.01784865 0.01826536 0.01856989 0.01887150 0.01905035 0.01901166
 0.01877403 0.01867059 0.01846315 0.01832332 0.01838354 0.01868766 0.01907610 0.01965308 0.02043783 0.02139298
 0.02249042 0.02371966 0.02505915 0.02630446 0.02746986 0.02869832 0.03012209 0.03147316 0.03299648 0.03464102
 0.03617571 0.03761636 0.03899240 0.04023124 0.04130251 0.04235765 0.04335145 0.04442284 0.04534948 0.04610064
 0.04674927 0.04722218 0.04753116 0.04794536 0.04826476 0.04845414 0.04873878 0.04879383 0.04871039 0.04865699
 0.04839768 0.04790414 0.04734304 0.04663618 0.04597591 0.04546711 0.04529286 0.04567615 0.04627716 0.04740604
 0.04908476 0.05069782 0.05240365 0.05438626 0.05583288 0.05658329 0.05660662 0.05611670 0.05545047 0.05486245
 0.05405093 0.05322832 0.05247876 0.05145101 0.05023127 0.04934874 0.04903202 0.04859760 0.04807307 0.04741925
 0.04685731 0.04594821 0.04516810 0.04486358 0.04485440 0.04488872 0.04570826 0.04682774 0.04809373 0.04957682
 0.05132678 0.05320230 0.05448106 0.05538513 0.05614787 0.05657858 0.05646538 0.05659712 0.05606386 0.05525823
 0.05454124 0.05373163 0.05251946 0.05099538 0.04976247 0.04832990 0.04672707 0.04512790 0.04437519 0.04371111
 0.04374647 0.04484772 0.04766158 0.05156323 0.05685628 0.06416768 0.07363529 0.08407248 0.09515138 0.10782872
 0.11713095
rock11.txt "Sat May 18 17:08:12 CDT 2013" 448.85 5 5 (IT-msec AV BX)
 0.01783103 0.01931072 0.02034049 0.02116910 0.02155512 0.02200790 0.02270794 0.02330389 0.02374338 0.02463241
 0.02574050 0.02576462 0.02530583 0.02512117 0.02477412 0.02396846 0.02344779 0.02349343 0.02334438 0.02267718
 0.02197003 0.02121119 0.02074105 0.02062369 0.02114633 0.02178081 0.02230348 0.02256573 0.02236285 0.02158248
 0.02066318 0.02036082 0.01971439 0.01902848 0.01881382 0.01843919 0.01793727 0.01765874 0.01750012 0.01714247
 0.01705087 0.01673302 0.01628498 0.01601756 0.01569990 0.01539952 0.01533754 0.01581052 0.01586397 0.01574210
 0.01565649 0.01548782 0.01510294 0.01489587 0.01480106 0.01456585 0.01423471 0.01377975 0.01322767 0.01253783
 0.01196470 0.01147071 0.01120932 0.01124845 0.01156592 0.01180196 0.01209482 0.01219572 0.01202936 0.01176203
 0.01156604 0.01136310 0.01138158 0.01180609 0.01246672 0.01324218 0.01409385 0.01494382 0.01547121 0.01586933
 0.01630397 0.01658809 0.01683707 0.01729295 0.01784865 0.01826536 0.01856989 0.01887150 0.01905035 0.01901166
 0.01877403 0.01867059 0.01846315 0.01832332 0.01838354 0.01868766 0.01907610 0.01965308 0.02043783 0.02139298
 0.02249042 0.02371966 0.02505915 0.02630446 0.02746986 0.02869832 0.03012209 0.03147316 0.03299648 0.03464102
 0.03617571 0.03761636 0.03899240 0.04023124 0.04130251 0.04235765 0.04335145 0.04442284 0.04534948 0.04610064
 0.04674927 0.04722218 0.04753116 0.04794536 0.04826476 0.04845414 0.04873878 0.04879383 0.04871039 0.04865699
 0.04839768 0.04790414 0.04734304 0.04663618 0.04597591 0.04546711 0.04529286 0.04567615 0.04627716 0.04740604
 0.04908476 0.05069782 0.05240365 0.05438626 0.05583288 0.05658329 0.05660662 0.05611670 0.05545047 0.05486245
 0.05405093 0.05322832 0.05247876 0.05145101 0.05023127 0.04934874 0.04903202 0.04859760 0.04807307 0.04741925
 0.04685731 0.04594821 0.04516810 0.04486358 0.04485440 0.04488872 0.04570826 0.04682774 0.04809373 0.04957682
 0.05132678 0.05320230 0.05448106 0.05538513 0.05614787 0.05657858 0.05646538 0.05659712 0.05606386 0.05525823
 0.05454124 0.05373163 0.05251946 0.05099538 0.04976247 0.04832990 0.04672707 0.04512790 0.04437519 0.04371111
 0.04374647 0.04484772 0.04766158 0.05156323 0.05685628 0.06416768 0.07363529 0.08407248 0.09515138 0.10782872
 0.11713095
rock12.txt "Sat May 18 17:09:05 CDT 2013" 448.85 5 5 (IT-msec AV BX)
 0.01783103 0.01931072 0.02034049 0.02116910 0.02155512 0.02200790 0.02270794 0.02330389 0.02374338 0.02463241
 0.02574050 0.02576462 0.02530583 0.02512117 0.02477412 0.02396846 0.02344779 0.02349343 0.02334438 0.02267718
 0.02197003 0.02121119 0.02074105 0.02062369 0.02114633 0.02178081 0.02230348 0.02256573 0.02236285 0.02158248
 0.02066318 0.02036082 0.01971439 0.01902848 0.01881382 0.01843919 0.01793727 0.01765874 0.01750012 0.01714247
 0.01705087 0.01673302 0.01628498 0.01601756 0.01569990 0.01539952 0.01533754 0.01581052 0.01586397 0.01574210
 0.01565649 0.01548782 0.01510294 0.01489587 0.01480106 0.01456585 0.01423471 0.01377975 0.01322767 0.01253783
 0.01196470 0.01147071 0.01120932 0.01124845 0.01156592 0.01180196 0.01209482 0.01219572 0.01202936 0.01176203
 0.01156604 0.01136310 0.01138158 0.01180609 0.01246672 0.01324218 0.01409385 0.01494382 0.01547121 0.01586933
 0.01630397 0.01658809 0.01683707 0.01729295 0.01784865 0.01826536 0.01856989 0.01887150 0.01905035 0.01901166
 0.01877403 0.01867059 0.01846315 0.01832332 0.01838354 0.01868766 0.01907610 0.01965308 0.02043783 0.02139298
 0.02249042 0.02371966 0.02505915 0.02630446 0.02746986 0.02869832 0.03012209 0.03147316 0.03299648 0.03464102
 0.03617571 0.03761636 0.03899240 0.04023124 0.04130251 0.04235765 0.04335145 0.04442284 0.04534948 0.04610064
 0.04674927 0.04722218 0.04753116 0.04794536 0.04826476 0.04845414 0.04873878 0.04879383 0.04871039 0.04865699
 0.04839768 0.04790414 0.04734304 0.04663618 0.04597591 0.04546711 0.04529286 0.04567615 0.04627716 0.04740604
 0.04908476 0.05069782 0.05240365 0.05438626 0.05583288 0.05658329 0.05660662 0.05611670 0.05545047 0.05486245
 0.05405093 0.05322832 0.05247876 0.05145101 0.05023127 0.04934874 0.04903202 0.04859760 0.04807307 0.04741925
 0.04685731 0.04594821 0.04516810 0.04486358 0.04485440 0.04488872 0.04570826 0.04682774 0.04809373 0.04957682
 0.05132678 0.05320230 0.05448106 0.05538513 0.05614787 0.05657858 0.05646538 0.05659712 0.05606386 0.05525823
 0.05454124 0.05373163 0.05251946 0.05099538 0.04976247 0.04832990 0.04672707 0.04512790 0.04437519 0.04371111
 0.04374647 0.04484772 0.04766158 0.05156323 0.05685628 0.06416768 0.07363529 0.08407248 0.09515138 0.10782872
 0.11713095
rock13.txt "Sat May 18 17:09:37 CDT 2013" 448.85 5 5 (IT-msec AV BX)
 0.01783103 0.01931072 0.02034049 0.02116910 0.02155512 0.02200790 0.02270794 0.02330389 0.02374338 0.02463241
 0.02574050 0.02576462 0.02530583 0.02512117 0.02477412 0.02396846 0.02344779 0.02349343 0.02334438 0.02267718
 0.02197003 0.02121119 0.02074105 0.02062369 0.02114633 0.02178081 0.02230348 0.02256573 0.02236285 0.02158248
 0.02066318 0.02036082 0.01971439 0.01902848 0.01881382 0.01843919 0.01793727 0.01765874 0.01750012 0.01714247
 0.01705087 0.01673302 0.01628498 0.01601756 0.01569990 0.01539952 0.01533754 0.01581052 0.01586397 0.01574210
 0.01565649 0.01548782 0.01510294 0.01489587 0.01480106 0.01456585 0.01423471 0.01377975 0.01322767 0.01253783
 0.01196470 0.01147071 0.01120932 0.01124845 0.01156592 0.01180196 0.01209482 0.01219572 0.01202936 0.01176203
 0.01156604 0.01136310 0.01138158 0.01180609 0.01246672 0.01324218 0.01409385 0.01494382 0.01547121 0.01586933
 0.01630397 0.01658809 0.01683707 0.01729295 0.01784865 0.01826536 0.01856989 0.01887150 0.01905035 0.01901166
 0.01877403 0.01867059 0.01846315 0.01832332 0.01838354 0.01868766 0.01907610 0.01965308 0.02043783 0.02139298
 0.02249042 0.02371966 0.02505915 0.02630446 0.02746986 0.02869832 0.03012209 0.03147316 0.03299648 0.03464102
 0.03617571 0.03761636 0.03899240 0.04023124 0.04130251 0.04235765 0.04335145 0.04442284 0.04534948 0.04610064
 0.04674927 0.04722218 0.04753116 0.04794536 0.04826476 0.04845414 0.04873878 0.04879383 0.04871039 0.04865699
 0.04839768 0.04790414 0.04734304 0.04663618 0.04597591 0.04546711 0.04529286 0.04567615 0.04627716 0.04740604
 0.04908476 0.05069782 0.05240365 0.05438626 0.05583288 0.05658329 0.05660662 0.05611670 0.05545047 0.05486245
 0.05405093 0.05322832 0.05247876 0.05145101 0.05023127 0.04934874 0.04903202 0.04859760 0.04807307 0.04741925
 0.04685731 0.04594821 0.04516810 0.04486358 0.04485440 0.04488872 0.04570826 0.04682774 0.04809373 0.04957682
 0.05132678 0.05320230 0.05448106 0.05538513 0.05614787 0.05657858 0.05646538 0.05659712 0.05606386 0.05525823
 0.05454124 0.05373163 0.05251946 0.05099538 0.04976247 0.04832990 0.04672707 0.04512790 0.04437519 0.04371111
 0.04374647 0.04484772 0.04766158 0.05156323 0.05685628 0.06416768 0.07363529 0.08407248 0.09515138 0.10782872
 0.11713095
rock14.txt "Sat May 18 17:10:04 CDT 2013" 448.85 5 5 (IT-msec AV BX)
 0.01783103 0.01931072 0.02034049 0.02116910 0.02155512 0.02200790 0.02270794 0.02330389 0.02374338 0.02463241
 0.02574050 0.02576462 0.02530583 0.02512117 0.02477412 0.02396846 0.02344779 0.02349343 0.02334438 0.02267718
 0.02197003 0.02121119 0.02074105 0.02062369 0.02114633 0.02178081 0.02230348 0.02256573 0.02236285 0.02158248
 0.02066318 0.02036082 0.01971439 0.01902848 0.01881382 0.01843919 0.01793727 0.01765874 0.01750012 0.01714247
 0.01705087 0.01673302 0.01628498 0.01601756 0.01569990 0.01539952 0.01533754 0.01581052 0.01586397 0.01574210
 0.01565649 0.01548782 0.01510294 0.01489587 0.01480106 0.01456585 0.01423471 0.01377975 0.01322767 0.01253783
 0.01196470 0.01147071 0.01120932 0.01124845 0.01156592 0.01180196 0.01209482 0.01219572 0.01202936 0.01176203
 0.01156604 0.01136310 0.01138158 0.01180609 0.01246672 0.01324218 0.01409385 0.01494382 0.01547121 0.01586933
 0.01630397 0.01658809 0.01683707 0.01729295 0.01784865 0.01826536 0.01856989 0.01887150 0.01905035 0.01901166
 0.01877403 0.01867059 0.01846315 0.01832332 0.01838354 0.01868766 0.01907610 0.01965308 0.02043783 0.02139298
 0.02249042 0.02371966 0.02505915 0.02630446 0.02746986 0.02869832 0.03012209 0.03147316 0.03299648 0.03464102
 0.03617571 0.03761636 0.03899240 0.04023124 0.04130251 0.04235765 0.04335145 0.04442284 0.04534948 0.04610064
 0.04674927 0.04722218 0.04753116 0.04794536 0.04826476 0.04845414 0.04873878 0.04879383 0.04871039 0.04865699
 0.04839768 0.04790414 0.04734304 0.04663618 0.04597591 0.04546711 0.04529286 0.04567615 0.04627716 0.04740604
 0.04908476 0.05069782 0.05240365 0.05438626 0.05583288 0.05658329 0.05660662 0.05611670 0.05545047 0.05486245
 0.05405093 0.05322832 0.05247876 0.05145101 0.05023127 0.04934874 0.04903202 0.04859760 0.04807307 0.04741925
 0.04685731 0.04594821 0.04516810 0.04486358 0.04485440 0.04488872 0.04570826 0.04682774 0.04809373 0.04957682
 0.05132678 0.05320230 0.05448106 0.05538513 0.05614787 0.05657858 0.05646538 0.05659712 0.05606386 0.05525823
 0.05454124 0.05373163 0.05251946 0.05099538 0.04976247 0.04832990 0.04672707 0.04512790 0.04437519 0.04371111
 0.04374647 0.04484772 0.04766158 0.05156323 0.05685628 0.06416768 0.07363529 0.08407248 0.09515138 0.10782872
 0.11713095
rock15.txt "Sat May 18 17:10:33 CDT 2013" 448.85 5 5 (IT-msec AV BX)
 0.01783103 0.01931072 0.02034049 0.02116910 0.02155512 0.02200790 0.02270794 0.02330389 0.02374338 0.02463241
 0.02574050 0.02576462 0.02530583 0.02512117 0.02477412 0.02396846 0.02344779 0.02349343 0.02334438 0.02267718
 0.02197003 0.02121119 0.02074105 0.02062369 0.02114633 0.02178081 0.02230348 0.02256573 0.02236285 0.02158248
 0.02066318 0.02036082 0.01971439 0.01902848 0.01881382 0.01843919 0.01793727 0.01765874 0.01750012 0.01714247
 0.01705087 0.01673302 0.01628498 0.01601756 0.01569990 0.01539952 0.01533754 0.01581052 0.01586397 0.01574210
 0.01565649 0.01548782 0.01510294 0.01489587 0.01480106 0.01456585 0.01423471 0.01377975 0.01322767 0.01253783
 0.01196470 0.01147071 0.01120932 0.01124845 0.01156592 0.01180196 0.01209482 0.01219572 0.01202936 0.01176203
 0.01156604 0.01136310 0.01138158 0.01180609 0.01246672 0.01324218 0.01409385 0.01494382 0.01547121 0.01586933
 0.01630397 0.01658809 0.01683707 0.01729295 0.01784865 0.01826536 0.01856989 0.01887150 0.01905035 0.01901166
 0.01877403 0.01867059 0.01846315 0.01832332 0.01838354 0.01868766 0.01907610 0.01965308 0.02043783 0.02139298
 0.02249042 0.02371966 0.02505915 0.02630446 0.02746986 0.02869832 0.03012209 0.03147316 0.03299648 0.03464102
 0.03617571 0.03761636 0.03899240 0.04023124 0.04130251 0.04235765 0.04335145 0.04442284 0.04534948 0.04610064
 0.04674927 0.04722218 0.04753116 0.04794536 0.04826476 0.04845414 0.04873878 0.04879383 0.04871039 0.04865699
 0.04839768 0.04790414 0.04734304 0.04663618 0.04597591 0.04546711 0.04529286 0.04567615 0.04627716 0.04740604
 0.04908476 0.05069782 0.05240365 0.05438626 0.05583288 0.05658329 0.05660662 0.05611670 0.05545047 0.05486245
 0.05405093 0.05322832 0.05247876 0.05145101 0.05023127 0.04934874 0.04903202 0.04859760 0.04807307 0.04741925
 0.04685731 0.04594821 0.04516810 0.04486358 0.04485440 0.04488872 0.04570826 0.04682774 0.04809373 0.04957682
 0.05132678 0.05320230 0.05448106 0.05538513 0.05614787 0.05657858 0.05646538 0.05659712 0.05606386 0.05525823
 0.05454124 0.05373163 0.05251946 0.05099538 0.04976247 0.04832990 0.04672707 0.04512790 0.04437519 0.04371111
 0.04374647 0.04484772 0.04766158 0.05156323 0.05685628 0.06416768 0.07363529 0.08407248 0.09515138 0.10782872
 0.11713095
rock16.txt "Sat May 18 17:11:31 CDT 2013" 448.85 5 5 (IT-msec AV BX)
 0.01783103 0.01931072 0.02034049 0.02116910 0.02155512 0.02200790 0.02270794 0.02330389 0.02374338 0.02463241
 0.02574050 0.02576462 0.02530583 0.02512117 0.02477412 0.02396846 0.02344779 0.02349343 0.02334438 0.02267718
 0.02197003 0.02121119 0.02074105 0.02062369 0.02114633 0.02178081 0.02230348 0.02256573 0.02236285 0.02158248
 0.02066318 0.02036082 0.01971439 0.01902848 0.01881382 0.01843919 0.01793727 0.01765874 0.01750012 0.01714247
 0.01705087 0.01673302 0.01628498 0.01601756 0.01569990 0.01539952 0.01533754 0.01581052 0.01586397 0.01574210
 0.01565649 0.01548782 0.01510294 0.01489587 0.01480106 0.01456585 0.01423471 0.01377975 0.01322767 0.01253783
 0.01196470 0.01147071 0.01120932 0.01124845 0.01156592 0.01180196 0.01209482 0.01219572 0.01202936 0.01176203
 0.01156604 0.01136310 0.01138158 0.01180609 0.01246672 0.01324218 0.01409385 0.01494382 0.01547121 0.01586933
 0.01630397 0.01658809 0.01683707 0.01729295 0.01784865 0.01826536 0.01856989 0.01887150 0.01905035 0.01901166
 0.01877403 0.01867059 0.01846315 0.01832332 0.01838354 0.01868766 0.01907610 0.01965308 0.02043783 0.02139298
 0.02249042 0.02371966 0.02505915 0.02630446 0.02746986 0.02869832 0.03012209 0.03147316 0.03299648 0.03464102
 0.03617571 0.03761636 0.03899240 0.04023124 0.04130251 0.04235765 0.04335145 0.04442284 0.04534948 0.04610064
 0.04674927 0.04722218 0.04753116 0.04794536 0.04826476 0.04845414 0.04873878 0.04879383 0.04871039 0.04865699
 0.04839768 0.04790414 0.04734304 0.04663618 0.04597591 0.04546711 0.04529286 0.04567615 0.04627716 0.04740604
 0.04908476 0.05069782 0.05240365 0.05438626 0.05583288 0.05658329 0.05660662 0.05611670 0.05545047 0.05486245
 0.05405093 0.05322832 0.05247876 0.05145101 0.05023127 0.04934874 0.04903202 0.04859760 0.04807307 0.04741925
 0.04685731 0.04594821 0.04516810 0.04486358 0.04485440 0.04488872 0.04570826 0.04682774 0.04809373 0.04957682
 0.05132678 0.05320230 0.05448106 0.05538513 0.05614787 0.05657858 0.05646538 0.05659712 0.05606386 0.05525823
 0.05454124 0.05373163 0.05251946 0.05099538 0.04976247 0.04832990 0.04672707 0.04512790 0.04437519 0.04371111
 0.04374647 0.04484772 0.04766158 0.05156323 0.05685628 0.06416768 0.07363529 0.08407248 0.09515138 0.10782872
 0.11713095
rock17.txt "Sat May 18 17:12:00 CDT 2013" 448.85 5 5 (IT-msec AV BX)
 0.01783103 0.01931072 0.02034049 0.02116910 0.02155512 0.02200790 0.02270794 0.02330389 0.02374338 0.02463241
 0.02574050 0.02576462 0.02530583 0.02512117 0.02477412 0.02396846 0.02344779 0.02349343 0.02334438 0.02267718
 0.02197003 0.02121119 0.02074105 0.02062369 0.02114633 0.02178081 0.02230348 0.02256573 0.02236285 0.02158248
 0.02066318 0.02036082 0.01971439 0.01902848 0.01881382 0.01843919 0.01793727 0.01765874 0.01750012 0.01714247
 0.01705087 0.01673302 0.01628498 0.01601756 0.01569990 0.01539952 0.01533754 0.01581052 0.01586397 0.01574210
 0.01565649 0.01548782 0.01510294 0.01489587 0.01480106 0.01456585 0.01423471 0.01377975 0.01322767 0.01253783
 0.01196470 0.01147071 0.01120932 0.01124845 0.01156592 0.01180196 0.01209482 0.01219572 0.01202936 0.01176203
 0.01156604 0.01136310 0.01138158 0.01180609 0.01246672 0.01324218 0.01409385 0.01494382 0.01547121 0.01586933
 0.01630397 0.01658809 0.01683707 0.01729295 0.01784865 0.01826536 0.01856989 0.01887150 0.01905035 0.01901166
 0.01877403 0.01867059 0.01846315 0.01832332 0.01838354 0.01868766 0.01907610 0.01965308 0.02043783 0.02139298
 0.02249042 0.02371966 0.02505915 0.02630446 0.02746986 0.02869832 0.03012209 0.03147316 0.03299648 0.03464102
 0.03617571 0.03761636 0.03899240 0.04023124 0.04130251 0.04235765 0.04335145 0.04442284 0.04534948 0.04610064
 0.04674927 0.04722218 0.04753116 0.04794536 0.04826476 0.04845414 0.04873878 0.04879383 0.04871039 0.04865699
 0.04839768 0.04790414 0.04734304 0.04663618 0.04597591 0.04546711 0.04529286 0.04567615 0.04627716 0.04740604
 0.04908476 0.05069782 0.05240365 0.05438626 0.05583288 0.05658329 0.05660662 0.05611670 0.05545047 0.05486245
 0.05405093 0.05322832 0.05247876 0.05145101 0.05023127 0.04934874 0.04903202 0.04859760 0.04807307 0.04741925
 0.04685731 0.04594821 0.04516810 0.04486358 0.04485440 0.04488872 0.04570826 0.04682774 0.04809373 0.04957682
 0.05132678 0.05320230 0.05448106 0.05538513 0.05614787 0.05657858 0.05646538 0.05659712 0.05606386 0.05525823
 0.05454124 0.05373163 0.05251946 0.05099538 0.04976247 0.04832990 0.04672707 0.04512790 0.04437519 0.04371111
 0.04374647 0.04484772 0.04766158 0.05156323 0.05685628 0.06416768 0.07363529 0.08407248 0.09515138 0.10782872
 0.11713095
rock18.txt "Sat May 18 17:12:23 CDT 2013" 448.85 5 5 (IT-msec AV BX)
 0.01783103 0.01931072 0.02034049 0.02116910 0.02155512 0.02200790 0.02270794 0.02330389 0.02374338 0.02463241
 0.02574050 0.02576462 0.02530583 0.02512117 0.02477412 0.02396846 0.02344779 0.02349343 0.02334438 0.02267718
 0.02197003 0.02121119 0.02074105 0.02062369 0.02114633 0.02178081 0.02230348 0.02256573 0.02236285 0.02158248
 0.02066318 0.02036082 0.01971439 0.01902848 0.01881382 0.01843919 0.01793727 0.01765874 0.01750012 0.01714247
 0.01705087 0.01673302 0.01628498 0.01601756 0.01569990 0.01539952 0.01533754 0.01581052 0.01586397 0.01574210
 0.01565649 0.01548782 0.01510294 0.01489587 0.01480106 0.01456585 0.01423471 0.01377975 0.01322767 0.01253783
 0.01196470 0.01147071 0.01120932 0.01124845 0.01156592 0.01180196 0.01209482 0.01219572 0.01202936 0.01176203
 0.01156604 0.01136310 0.01138158 0.01180609 0.01246672 0.01324218 0.01409385 0.01494382 0.01547121 0.01586933
 0.01630397 0.01658809 0.01683707 0.01729295 0.01784865 0.01826536 0.01856989 0.01887150 0.01905035 0.01901166
 0.01877403 0.01867059 0.01846315 0.01832332 0.01838354 0.01868766 0.01907610 0.01965308 0.02043783 0.02139298
 0.02249042 0.02371966 0.02505915 0.02630446 0.02746986 0.02869832 0.03012209 0.03147316 0.03299648 0.03464102
 0.03617571 0.03761636 0.03899240 0.04023124 0.04130251 0.04235765 0.04335145 0.04442284 0.04534948 0.04610064
 0.04674927 0.04722218 0.04753116 0.04794536 0.04826476 0.04845414 0.04873878 0.04879383 0.04871039 0.04865699
 0.04839768 0.04790414 0.04734304 0.04663618 0.04597591 0.04546711 0.04529286 0.04567615 0.04627716 0.04740604
 0.04908476 0.05069782 0.05240365 0.05438626 0.05583288 0.05658329 0.05660662 0.05611670 0.05545047 0.05486245
 0.05405093 0.05322832 0.05247876 0.05145101 0.05023127 0.04934874 0.04903202 0.04859760 0.04807307 0.04741925
 0.04685731 0.04594821 0.04516810 0.04486358 0.04485440 0.04488872 0.04570826 0.04682774 0.04809373 0.04957682
 0.05132678 0.05320230 0.05448106 0.05538513 0.05614787 0.05657858 0.05646538 0.05659712 0.05606386 0.05525823
 0.05454124 0.05373163 0.05251946 0.05099538 0.04976247 0.04832990 0.04672707 0.04512790 0.04437519 0.04371111
 0.04374647 0.04484772 0.04766158 0.05156323 0.05685628 0.06416768 0.07363529 0.08407248 0.09515138 0.10782872
 0.11713095
rock19.txt "Sat May 18 17:12:54 CDT 2013" 448.85 5 5 (IT-msec AV BX)
 0.01783103 0.01931072 0.02034049 0.02116910 0.02155512 0.02200790 0.02270794 0.02330389 0.02374338 0.02463241
 0.02574050 0.02576462 0.02530583 0.02512117 0.02477412 0.02396846 0.02344779 0.02349343 0.02334438 0.02267718
 0.02197003 0.02121119 0.02074105 0.02062369 0.02114633 0.02178081 0.02230348 0.02256573 0.02236285 0.02158248
 0.02066318 0.02036082 0.01971439 0.01902848 0.01881382 0.01843919 0.01793727 0.01765874 0.01750012 0.01714247
 0.01705087 0.01673302 0.01628498 0.01601756 0.01569990 0.01539952 0.01533754 0.01581052 0.01586397 0.01574210
 0.01565649 0.01548782 0.01510294 0.01489587 0.01480106 0.01456585 0.01423471 0.01377975 0.01322767 0.01253783
 0.01196470 0.01147071 0.01120932 0.01124845 0.01156592 0.01180196 0.01209482 0.01219572 0.01202936 0.01176203
 0.01156604 0.01136310 0.01138158 0.01180609 0.01246672 0.01324218 0.01409385 0.01494382 0.01547121 0.01586933
 0.01630397 0.01658809 0.01683707 0.01729295 0.01784865 0.01826536 0.01856989 0.01887150 0.01905035 0.01901166
 0.01877403 0.01867059 0.01846315 0.01832332 0.01838354 0.01868766 0.01907610 0.01965308 0.02043783 0.02139298
 0.02249042 0.02371966 0.02505915 0.02630446 0.02746986 0.02869832 0.03012209 0.03147316 0.03299648 0.03464102
 0.03617571 0.03761636 0.03899240 0.04023124 0.04130251 0.04235765 0.04335145 0.04442284 0.04534948 0.04610064
 0.04674927 0.04722218 0.04753116 0.04794536 0.04826476 0.04845414 0.04873878 0.04879383 0.04871039 0.04865699
 0.04839768 0.04790414 0.04734304 0.04663618 0.04597591 0.04546711 0.04529286 0.04567615 0.04627716 0.04740604
 0.04908476 0.05069782 0.05240365 0.05438626 0.05583288 0.05658329 0.05660662 0.05611670 0.05545047 0.05486245
 0.05405093 0.05322832 0.05247876 0.05145101 0.05023127 0.04934874 0.04903202 0.04859760 0.04807307 0.04741925
 0.04685731 0.04594821 0.04516810 0.04486358 0.04485440 0.04488872 0.04570826 0.04682774 0.04809373 0.04957682
 0.05132678 0.05320230 0.05448106 0.05538513 0.05614787 0.05657858 0.05646538 0.05659712 0.05606386 0.05525823
 0.05454124 0.05373163 0.05251946 0.05099538 0.04976247 0.04832990 0.04672707 0.04512790 0.04437519 0.04371111
 0.04374647 0.04484772 0.04766158 0.05156323 0.05685628 0.06416768 0.07363529 0.08407248 0.09515138 0.10782872
 0.11713095
rock20.txt "Sat May 18 17:13:21 CDT 2013" 448.85 5 5 (IT-msec AV BX)
 0.01783103 0.01931072 0.02034049 0.02116910 0.02155512 0.02200790 0.02270794 0.02330389 0.02374338 0.02463241
 0.02574050 0.02576462 0.02530583 0.02512117 0.02477412 0.02396846 0.02344779 0.02349343 0.02334438 0.02267718
 0.02197003 0.02121119 0.02074105 0.02062369 0.02114633 0.02178081 0.02230348 0.02256573 0.02236285 0.02158248
 0.02066318 0.02036082 0.01971439 0.01902848 0.01881382 0.01843919 0.01793727 0.01765874 0.01750012 0.01714247
 0.01705087 0.01673302 0.01628498 0.01601756 0.01569990 0.01539952 0.01533754 0.01581052 0.01586397 0.01574210
 0.01565649 0.01548782 0.01510294 0.01489587 0.01480106 0.01456585 0.01423471 0.01377975 0.01322767 0.01253783
 0.01196470 0.01147071 0.01120932 0.01124845 0.01156592 0.01180196 0.01209482 0.01219572 0.01202936 0.01176203
 0.01156604 0.01136310 0.01138158 0.01180609 0.01246672 0.01324218 0.01409385 0.01494382 0.01547121 0.01586933
 0.01630397 0.01658809 0.01683707 0.01729295 0.01784865 0.01826536 0.01856989 0.01887150 0.01905035 0.01901166
 0.01877403 0.01867059 0.01846315 0.01832332 0.01838354 0.01868766 0.01907610 0.01965308 0.02043783 0.02139298
 0.02249042 0.02371966 0.02505915 0.02630446 0.02746986 0.02869832 0.03012209 0.03147316 0.03299648 0.03464102
 0.03617571 0.03761636 0.03899240 0.04023124 0.04130251 0.04235765 0.04335145 0.04442284 0.04534948 0.04610064
 0.04674927 0.04722218 0.04753116 0.04794536 0.04826476 0.04845414 0.04873878 0.04879383 0.04871039 0.04865699
 0.04839768 0.04790414 0.04734304 0.04663618 0.04597591 0.04546711 0.04529286 0.04567615 0.04627716 0.04740604
 0.04908476 0.05069782 0.05240365 0.05438626 0.05583288 0.05658329 0.05660662 0.05611670 0.05545047 0.05486245
 0.05405093 0.05322832 0.05247876 0.05145101 0.05023127 0.04934874 0.04903202 0.04859760 0.04807307 0.04741925
 0.04685731 0.04594821 0.04516810 0.04486358 0.04485440 0.04488872 0.04570826 0.04682774 0.04809373 0.04957682
 0.05132678 0.05320230 0.05448106 0.05538513 0.05614787 0.05657858 0.05646538 0.05659712 0.05606386 0.05525823
 0.05454124 0.05373163 0.05251946 0.05099538 0.04976247 0.04832990 0.04672707 0.04512790 0.04437519 0.04371111
 0.04374647 0.04484772 0.04766158 0.05156323 0.05685628 0.06416768 0.07363529 0.08407248 0.09515138 0.10782872
 0.11713095
rock21.txt "Sat May 18 17:13:44 CDT 2013" 448.85 5 5 (IT-msec AV BX)
 0.01783103 0.01931072 0.02034049 0.02116910 0.02155512 0.02200790 0.02270794 0.02330389 0.02374338 0.02463241
 0.02574050 0.02576462 0.02530583 0.02512117 0.02477412 0.02396846 0.02344779 0.02349343 0.02334438 0.02267718
 0.02197003 0.02121119 0.02074105 0.02062369 0.02114633 0.02178081 0.02230348 0.02256573 0.02236285 0.02158248
 0.02066318 0.02036082 0.01971439 0.01902848 0.01881382 0.01843919 0.01793727 0.01765874 0.01750012 0.01714247
 0.01705087 0.01673302 0.01628498 0.01601756 0.01569990 0.01539952 0.01533754 0.01581052 0.01586397 0.01574210
 0.01565649 0.01548782 0.01510294 0.01489587 0.01480106 0.01456585 0.01423471 0.01377975 0.01322767 0.01253783
 0.01196470 0.01147071 0.01120932 0.01124845 0.01156592 0.01180196 0.01209482 0.01219572 0.01202936 0.01176203
 0.01156604 0.01136310 0.01138158 0.01180609 0.01246672 0.01324218 0.01409385 0.01494382 0.01547121 0.01586933
 0.01630397 0.01658809 0.01683707 0.01729295 0.01784865 0.01826536 0.01856989 0.01887150 0.01905035 0.01901166
 0.01877403 0.01867059 0.01846315 0.01832332 0.01838354 0.01868766 0.01907610 0.01965308 0.02043783 0.02139298
 0.02249042 0.02371966 0.02505915 0.02630446 0.02746986 0.02869832 0.03012209 0.03147316 0.03299648 0.03464102
 0.03617571 0.03761636 0.03899240 0.04023124 0.04130251 0.04235765 0.04335145 0.04442284 0.04534948 0.04610064
 0.04674927 0.04722218 0.04753116 0.04794536 0.04826476 0.04845414 0.04873878 0.04879383 0.04871039 0.04865699
 0.04839768 0.04790414 0.04734304 0.04663618 0.04597591 0.04546711 0.04529286 0.04567615 0.04627716 0.04740604
 0.04908476 0.05069782 0.05240365 0.05438626 0.05583288 0.05658329 0.05660662 0.05611670 0.05545047 0.05486245
 0.05405093 0.05322832 0.05247876 0.05145101 0.05023127 0.04934874 0.04903202 0.04859760 0.04807307 0.04741925
 0.04685731 0.04594821 0.04516810 0.04486358 0.04485440 0.04488872 0.04570826 0.04682774 0.04809373 0.04957682
 0.05132678 0.05320230 0.05448106 0.05538513 0.05614787 0.05657858 0.05646538 0.05659712 0.05606386 0.05525823
 0.05454124 0.05373163 0.05251946 0.05099538 0.04976247 0.04832990 0.04672707 0.04512790 0.04437519 0.04371111
 0.04374647 0.04484772 0.04766158 0.05156323 0.05685628 0.06416768 0.07363529 0.08407248 0.09515138 0.10782872
 0.11713095
rock22.txt "Sat May 18 17:14:13 CDT 2013" 448.85 5 5 (IT-msec AV BX)
 0.01783103 0.01931072 0.02034049 0.02116910 0.02155512 0.02200790 0.02270794 0.02330389 0.02374338 0.02463241
 0.02574050 0.02576462 0.02530583 0.02512117 0.02477412 0.02396846 0.02344779 0.02349343 0.02334438 0.02267718
 0.02197003 0.02121119 0.02074105 0.02062369 0.02114633 0.02178081 0.02230348 0.02256573 0.02236285 0.02158248
 0.02066318 0.02036082 0.01971439 0.01902848 0.01881382 0.01843919 0.01793727 0.01765874 0.01750012 0.01714247
 0.01705087 0.01673302 0.01628498 0.01601756 0.01569990 0.01539952 0.01533754 0.01581052 0.01586397 0.01574210
 0.01565649 0.01548782 0.01510294 0.01489587 0.01480106 0.01456585 0.01423471 0.01377975 0.01322767 0.01253783
 0.01196470 0.01147071 0.01120932 0.01124845 0.01156592 0.01180196 0.01209482 0.01219572 0.01202936 0.01176203
 0.01156604 0.01136310 0.01138158 0.01180609 0.01246672 0.01324218 0.01409385 0.01494382 0.01547121 0.01586933
 0.01630397 0.01658809 0.01683707 0.01729295 0.01784865 0.01826536 0.01856989 0.01887150 0.01905035 0.01901166
 0.01877403 0.01867059 0.01846315 0.01832332 0.01838354 0.01868766 0.01907610 0.01965308 0.02043783 0.02139298
 0.02249042 0.02371966 0.02505915 0.02630446 0.02746986 0.02869832 0.03012209 0.03147316 0.03299648 0.03464102
 0.03617571 0.03761636 0.03899240 0.04023124 0.04130251 0.04235765 0.04335145 0.04442284 0.04534948 0.04610064
 0.04674927 0.04722218 0.04753116 0.04794536 0.04826476 0.04845414 0.04873878 0.04879383 0.04871039 0.04865699
 0.04839768 0.04790414 0.04734304 0.04663618 0.04597591 0.04546711 0.04529286 0.04567615 0.04627716 0.04740604
 0.04908476 0.05069782 0.05240365 0.05438626 0.05583288 0.05658329 0.05660662 0.05611670 0.05545047 0.05486245
 0.05405093 0.05322832 0.05247876 0.05145101 0.05023127 0.04934874 0.04903202 0.04859760 0.04807307 0.04741925
 0.04685731 0.04594821 0.04516810 0.04486358 0.04485440 0.04488872 0.04570826 0.04682774 0.04809373 0.04957682
 0.05132678 0.05320230 0.05448106 0.05538513 0.05614787 0.05657858 0.05646538 0.05659712 0.05606386 0.05525823
 0.05454124 0.05373163 0.05251946 0.05099538 0.04976247 0.04832990 0.04672707 0.04512790 0.04437519 0.04371111
 0.04374647 0.04484772 0.04766158 0.05156323 0.05685628 0.06416768 0.07363529 0.08407248 0.09515138 0.10782872
 0.11713095
rock23.txt "Sat May 18 17:14:35 CDT 2013" 448.85 5 5 (IT-msec AV BX)
 0.01783103 0.01931072 0.02034049 0.02116910 0.02155512 0.02200790 0.02270794 0.02330389 0.02374338 0.02463241
 0.02574050 0.02576462 0.02530583 0.02512117 0.02477412 0.02396846 0.02344779 0.02349343 0.02334438 0.02267718
 0.02197003 0.02121119 0.02074105 0.02062369 0.02114633 0.02178081 0.02230348 0.02256573 0.02236285 0.02158248
 0.02066318 0.02036082 0.01971439 0.01902848 0.01881382 0.01843919 0.01793727 0.01765874 0.01750012 0.01714247
 0.01705087 0.01673302 0.01628498 0.01601756 0.01569990 0.01539952 0.01533754 0.01581052 0.01586397 0.01574210
 0.01565649 0.01548782 0.01510294 0.01489587 0.01480106 0.01456585 0.01423471 0.01377975 0.01322767 0.01253783
 0.01196470 0.01147071 0.01120932 0.01124845 0.01156592 0.01180196 0.01209482 0.01219572 0.01202936 0.01176203
 0.01156604 0.01136310 0.01138158 0.01180609 0.01246672 0.01324218 0.01409385 0.01494382 0.01547121 0.01586933
 0.01630397 0.01658809 0.01683707 0.01729295 0.01784865 0.01826536 0.01856989 0.01887150 0.01905035 0.01901166
 0.01877403 0.01867059 0.01846315 0.01832332 0.01838354 0.01868766 0.01907610 0.01965308 0.02043783 0.02139298
 0.02249042 0.02371966 0.02505915 0.02630446 0.02746986 0.02869832 0.03012209 0.03147316 0.03299648 0.03464102
 0.03617571 0.03761636 0.03899240 0.04023124 0.04130251 0.04235765 0.04335145 0.04442284 0.04534948 0.04610064
 0.04674927 0.04722218 0.04753116 0.04794536 0.04826476 0.04845414 0.04873878 0.04879383 0.04871039 0.04865699
 0.04839768 0.04790414 0.04734304 0.04663618 0.04597591 0.04546711 0.04529286 0.04567615 0.04627716 0.04740604
 0.04908476 0.05069782 0.05240365 0.05438626 0.05583288 0.05658329 0.05660662 0.05611670 0.05545047 0.05486245
 0.05405093 0.05322832 0.05247876 0.05145101 0.05023127 0.04934874 0.04903202 0.04859760 0.04807307 0.04741925
 0.04685731 0.04594821 0.04516810 0.04486358 0.04485440 0.04488872 0.04570826 0.04682774 0.04809373 0.04957682
 0.05132678 0.05320230 0.05448106 0.05538513 0.05614787 0.05657858 0.05646538 0.05659712 0.05606386 0.05525823
 0.05454124 0.05373163 0.05251946 0.05099538 0.04976247 0.04832990 0.04672707 0.04512790 0.04437519 0.04371111
 0.04374647 0.04484772 0.04766158 0.05156323 0.05685628 0.06416768 0.07363529 0.08407248 0.09515138 0.10782872
 0.11713095
rock24.txt "Sat May 18 17:16:28 CDT 2013" 448.85 5 5 (IT-msec AV BX)
 0.01783103 0.01931072 0.02034049 0.02116910 0.02155512 0.02200790 0.02270794 0.02330389 0.02374338 0.02463241
 0.02574050 0.02576462 0.02530583 0.02512117 0.02477412 0.02396846 0.02344779 0.02349343 0.02334438 0.02267718
 0.02197003 0.02121119 0.02074105 0.02062369 0.02114633 0.02178081 0.02230348 0.02256573 0.02236285 0.02158248
 0.02066318 0.02036082 0.01971439 0.01902848 0.01881382 0.01843919 0.01793727 0.01765874 0.01750012 0.01714247
 0.01705087 0.01673302 0.01628498 0.01601756 0.01569990 0.01539952 0.01533754 0.01581052 0.01586397 0.01574210
 0.01565649 0.01548782 0.01510294 0.01489587 0.01480106 0.01456585 0.01423471 0.01377975 0.01322767 0.01253783
 0.01196470 0.01147071 0.01120932 0.01124845 0.01156592 0.01180196 0.01209482 0.01219572 0.01202936 0.01176203
 0.01156604 0.01136310 0.01138158 0.01180609 0.01246672 0.01324218 0.01409385 0.01494382 0.01547121 0.01586933
 0.01630397 0.01658809 0.01683707 0.01729295 0.01784865 0.01826536 0.01856989 0.01887150 0.01905035 0.01901166
 0.01877403 0.01867059 0.01846315 0.01832332 0.01838354 0.01868766 0.01907610 0.01965308 0.02043783 0.02139298
 0.02249042 0.02371966 0.02505915 0.02630446 0.02746986 0.02869832 0.03012209 0.03147316 0.03299648 0.03464102
 0.03617571 0.03761636 0.03899240 0.04023124 0.04130251 0.04235765 0.04335145 0.04442284 0.04534948 0.04610064
 0.04674927 0.04722218 0.04753116 0.04794536 0.04826476 0.04845414 0.04873878 0.04879383 0.04871039 0.04865699
 0.04839768 0.04790414 0.04734304 0.04663618 0.04597591 0.04546711 0.04529286 0.04567615 0.04627716 0.04740604
 0.04908476 0.05069782 0.05240365 0.05438626 0.05583288 0.05658329 0.05660662 0.05611670 0.05545047 0.05486245
 0.05405093 0.05322832 0.05247876 0.05145101 0.05023127 0.04934874 0.04903202 0.04859760 0.04807307 0.04741925
 0.04685731 0.04594821 0.04516810 0.04486358 0.04485440 0.04488872 0.04570826 0.04682774 0.04809373 0.04957682
 0.05132678 0.05320230 0.05448106 0.05538513 0.05614787 0.05657858 0.05646538 0.05659712 0.05606386 0.05525823
 0.05454124 0.05373163 0.05251946 0.05099538 0.04976247 0.04832990 0.04672707 0.04512790 0.04437519 0.04371111
 0.04374647 0.04484772 0.04766158 0.05156323 0.05685628 0.06416768 0.07363529 0.08407248 0.09515138 0.10782872
 0.11713095
rock25.txt "Sat May 18 17:17:28 CDT 2013" 448.85 5 5 (IT-msec AV BX)
 0.01783103 0.01931072 0.02034049 0.02116910 0.02155512 0.02200790 0.02270794 0.02330389 0.02374338 0.02463241
 0.02574050 0.02576462 0.02530583 0.02512117 0.02477412 0.02396846 0.02344779 0.02349343 0.02334438 0.02267718
 0.02197003 0.02121119 0.02074105 0.02062369 0.02114633 0.02178081 0.02230348 0.02256573 0.02236285 0.02158248
 0.02066318 0.02036082 0.01971439 0.01902848 0.01881382 0.01843919 0.01793727 0.01765874 0.01750012 0.01714247
 0.01705087 0.01673302 0.01628498 0.01601756 0.01569990 0.01539952 0.01533754 0.01581052 0.01586397 0.01574210
 0.01565649 0.01548782 0.01510294 0.01489587 0.01480106 0.01456585 0.01423471 0.01377975 0.01322767 0.01253783
 0.01196470 0.01147071 0.01120932 0.01124845 0.01156592 0.01180196 0.01209482 0.01219572 0.01202936 0.01176203
 0.01156604 0.01136310 0.01138158 0.01180609 0.01246672 0.01324218 0.01409385 0.01494382 0.01547121 0.01586933
 0.01630397 0.01658809 0.01683707 0.01729295 0.01784865 0.01826536 0.01856989 0.01887150 0.01905035 0.01901166
 0.01877403 0.01867059 0.01846315 0.01832332 0.01838354 0.01868766 0.01907610 0.01965308 0.02043783 0.02139298
 0.02249042 0.02371966 0.02505915 0.02630446 0.02746986 0.02869832 0.03012209 0.03147316 0.03299648 0.03464102
 0.03617571 0.03761636 0.03899240 0.04023124 0.04130251 0.04235765 0.04335145 0.04442284 0.04534948 0.04610064
 0.04674927 0.04722218 0.04753116 0.04794536 0.04826476 0.04845414 0.04873878 0.04879383 0.04871039 0.04865699
 0.04839768 0.04790414 0.04734304 0.04663618 0.04597591 0.04546711 0.04529286 0.04567615 0.04627716 0.04740604
 0.04908476 0.05069782 0.05240365 0.05438626 0.05583288 0.05658329 0.05660662 0.05611670 0.05545047 0.05486245
 0.05405093 0.05322832 0.05247876 0.05145101 0.05023127 0.04934874 0.04903202 0.04859760 0.04807307 0.04741925
 0.04685731 0.04594821 0.04516810 0.04486358 0.04485440 0.04488872 0.04570826 0.04682774 0.04809373 0.04957682
 0.05132678 0.05320230 0.05448106 0.05538513 0.05614787 0.05657858 0.05646538 0.05659712 0.05606386 0.05525823
 0.05454124 0.05373163 0.05251946 0.05099538 0.04976247 0.04832990 0.04672707 0.04512790 0.04437519 0.04371111
 0.04374647 0.04484772 0.04766158 0.05156323 0.05685628 0.06416768 0.07363529 0.08407248 0.09515138 0.10782872
 0.11713095
rock26.txt "Sat May 18 17:18:00 CDT 2013" 448.85 5 5 (IT-msec AV BX)
 0.01783103 0.01931072 0.02034049 0.02116910 0.02155512 0.02200790 0.02270794 0.02330389 0.02374338 0.02463241
 0.02574050 0.02576462 0.02530583 0.02512117 0.02477412 0.02396846 0.02344779 0.02349343 0.02334438 0.02267718
 0.02197003 0.02121119 0.02074105 0.02062369 0.02114633 0.02178081 0.02230348 0.02256573 0.02236285 0.02158248
 0.02066318 0.02036082 0.01971439 0.01902848 0.01881382 0.01843919 0.01793727 0.01765874 0.01750012 0.01714247
 0.01705087 0.01673302 0.01628498 0.01601756 0.01569990 0.01539952 0.01533754 0.01581052 0.01586397 0.01574210
 0.01565649 0.01548782 0.01510294 0.01489587 0.01480106 0.01456585 0.01423471 0.01377975 0.01322767 0.01253783
 0.01196470 0.01147071 0.01120932 0.01124845 0.01156592 0.01180196 0.01209482 0.01219572 0.01202936 0.01176203
 0.01156604 0.01136310 0.01138158 0.01180609 0.01246672 0.01324218 0.01409385 0.01494382 0.01547121 0.01586933
 0.01630397 0.01658809 0.01683707 0.01729295 0.01784865 0.01826536 0.01856989 0.01887150 0.01905035 0.01901166
 0.01877403 0.01867059 0.01846315 0.01832332 0.01838354 0.01868766 0.01907610 0.01965308 0.02043783 0.02139298
 0.02249042 0.02371966 0.02505915 0.02630446 0.02746986 0.02869832 0.03012209 0.03147316 0.03299648 0.03464102
 0.03617571 0.03761636 0.03899240 0.04023124 0.04130251 0.04235765 0.04335145 0.04442284 0.04534948 0.04610064
 0.04674927 0.04722218 0.04753116 0.04794536 0.04826476 0.04845414 0.04873878 0.04879383 0.04871039 0.04865699
 0.04839768 0.04790414 0.04734304 0.04663618 0.04597591 0.04546711 0.04529286 0.04567615 0.04627716 0.04740604
 0.04908476 0.05069782 0.05240365 0.05438626 0.05583288 0.05658329 0.05660662 0.05611670 0.05545047 0.05486245
 0.05405093 0.05322832 0.05247876 0.05145101 0.05023127 0.04934874 0.04903202 0.04859760 0.04807307 0.04741925
 0.04685731 0.04594821 0.04516810 0.04486358 0.04485440 0.04488872 0.04570826 0.04682774 0.04809373 0.04957682
 0.05132678 0.05320230 0.05448106 0.05538513 0.05614787 0.05657858 0.05646538 0.05659712 0.05606386 0.05525823
 0.05454124 0.05373163 0.05251946 0.05099538 0.04976247 0.04832990 0.04672707 0.04512790 0.04437519 0.04371111
 0.04374647 0.04484772 0.04766158 0.05156323 0.05685628 0.06416768 0.07363529 0.08407248 0.09515138 0.10782872
 0.11713095
rock28.txt "Sat May 18 17:18:47 CDT 2013" 448.85 5 5 (IT-msec AV BX)
 0.01783103 0.01931072 0.02034049 0.02116910 0.02155512 0.02200790 0.02270794 0.02330389 0.02374338 0.02463241
 0.02574050 0.02576462 0.02530583 0.02512117 0.02477412 0.02396846 0.02344779 0.02349343 0.02334438 0.02267718
 0.02197003 0.02121119 0.02074105 0.02062369 0.02114633 0.02178081 0.02230348 0.02256573 0.02236285 0.02158248
 0.02066318 0.02036082 0.01971439 0.01902848 0.01881382 0.01843919 0.01793727 0.01765874 0.01750012 0.01714247
 0.01705087 0.01673302 0.01628498 0.01601756 0.01569990 0.01539952 0.01533754 0.01581052 0.01586397 0.01574210
 0.01565649 0.01548782 0.01510294 0.01489587 0.01480106 0.01456585 0.01423471 0.01377975 0.01322767 0.01253783
 0.01196470 0.01147071 0.01120932 0.01124845 0.01156592 0.01180196 0.01209482 0.01219572 0.01202936 0.01176203
 0.01156604 0.01136310 0.01138158 0.01180609 0.01246672 0.01324218 0.01409385 0.01494382 0.01547121 0.01586933
 0.01630397 0.01658809 0.01683707 0.01729295 0.01784865 0.01826536 0.01856989 0.01887150 0.01905035 0.01901166
 0.01877403 0.01867059 0.01846315 0.01832332 0.01838354 0.01868766 0.01907610 0.01965308 0.02043783 0.02139298
 0.02249042 0.02371966 0.02505915 0.02630446 0.02746986 0.02869832 0.03012209 0.03147316 0.03299648 0.03464102
 0.03617571 0.03761636 0.03899240 0.04023124 0.04130251 0.04235765 0.04335145 0.04442284 0.04534948 0.04610064
 0.04674927 0.04722218 0.04753116 0.04794536 0.04826476 0.04845414 0.04873878 0.04879383 0.04871039 0.04865699
 0.04839768 0.04790414 0.04734304 0.04663618 0.04597591 0.04546711 0.04529286 0.04567615 0.04627716 0.04740604
 0.04908476 0.05069782 0.05240365 0.05438626 0.05583288 0.05658329 0.05660662 0.05611670 0.05545047 0.05486245
 0.05405093 0.05322832 0.05247876 0.05145101 0.05023127 0.04934874 0.04903202 0.04859760 0.04807307 0.04741925
 0.04685731 0.04594821 0.04516810 0.04486358 0.04485440 0.04488872 0.04570826 0.04682774 0.04809373 0.04957682
 0.05132678 0.05320230 0.05448106 0.05538513 0.05614787 0.05657858 0.05646538 0.05659712 0.05606386 0.05525823
 0.05454124 0.05373163 0.05251946 0.05099538 0.04976247 0.04832990 0.04672707 0.04512790 0.04437519 0.04371111
 0.04374647 0.04484772 0.04766158 0.05156323 0.05685628 0.06416768 0.07363529 0.08407248 0.09515138 0.10782872
 0.11713095
rock29.txt "Sat May 18 17:19:05 CDT 2013" 448.85 5 5 (IT-msec AV BX)
 0.01783103 0.01931072 0.02034049 0.02116910 0.02155512 0.02200790 0.02270794 0.02330389 0.02374338 0.02463241
 0.02574050 0.02576462 0.02530583 0.02512117 0.02477412 0.02396846 0.02344779 0.02349343 0.02334438 0.02267718
 0.02197003 0.02121119 0.02074105 0.02062369 0.02114633 0.02178081 0.02230348 0.02256573 0.02236285 0.02158248
 0.02066318 0.02036082 0.01971439 0.01902848 0.01881382 0.01843919 0.01793727 0.01765874 0.01750012 0.01714247
 0.01705087 0.01673302 0.01628498 0.01601756 0.01569990 0.01539952 0.01533754 0.01581052 0.01586397 0.01574210
 0.01565649 0.01548782 0.01510294 0.01489587 0.01480106 0.01456585 0.01423471 0.01377975 0.01322767 0.01253783
 0.01196470 0.01147071 0.01120932 0.01124845 0.01156592 0.01180196 0.01209482 0.01219572 0.01202936 0.01176203
 0.01156604 0.01136310 0.01138158 0.01180609 0.01246672 0.01324218 0.01409385 0.01494382 0.01547121 0.01586933
 0.01630397 0.01658809 0.01683707 0.01729295 0.01784865 0.01826536 0.01856989 0.01887150 0.01905035 0.01901166
 0.01877403 0.01867059 0.01846315 0.01832332 0.01838354 0.01868766 0.01907610 0.01965308 0.02043783 0.02139298
 0.02249042 0.02371966 0.02505915 0.02630446 0.02746986 0.02869832 0.03012209 0.03147316 0.03299648 0.03464102
 0.03617571 0.03761636 0.03899240 0.04023124 0.04130251 0.04235765 0.04335145 0.04442284 0.04534948 0.04610064
 0.04674927 0.04722218 0.04753116 0.04794536 0.04826476 0.04845414 0.04873878 0.04879383 0.04871039 0.04865699
 0.04839768 0.04790414 0.04734304 0.04663618 0.04597591 0.04546711 0.04529286 0.04567615 0.04627716 0.04740604
 0.04908476 0.05069782 0.05240365 0.05438626 0.05583288 0.05658329 0.05660662 0.05611670 0.05545047 0.05486245
 0.05405093 0.05322832 0.05247876 0.05145101 0.05023127 0.04934874 0.04903202 0.04859760 0.04807307 0.04741925
 0.04685731 0.04594821 0.04516810 0.04486358 0.04485440 0.04488872 0.04570826 0.04682774 0.04809373 0.04957682
 0.05132678 0.05320230 0.05448106 0.05538513 0.05614787 0.05657858 0.05646538 0.05659712 0.05606386 0.05525823
 0.05454124 0.05373163 0.05251946 0.05099538 0.04976247 0.04832990 0.04672707 0.04512790 0.04437519 0.04371111
 0.04374647 0.04484772 0.04766158 0.05156323 0.05685628 0.06416768 0.07363529 0.08407248 0.09515138 0.10782872
 0.11713095
rock3.txt "Sat May 18 17:03:40 CDT 2013" 448.85 5 5 (IT-msec AV BX)
 0.01783103 0.01931072 0.02034049 0.02116910 0.02155512 0.02200790 0.02270794 0.02330389 0.02374338 0.02463241
 0.02574050 0.02576462 0.02530583 0.02512117 0.02477412 0.02396846 0.02344779 0.02349343 0.02334438 0.02267718
 0.02197003 0.02121119 0.02074105 0.02062369 0.02114633 0.02178081 0.02230348 0.02256573 0.02236285 0.02158248
 0.02066318 0.02036082 0.01971439 0.01902848 0.01881382 0.01843919 0.01793727 0.01765874 0.01750012 0.01714247
 0.01705087 0.01673302 0.01628498 0.01601756 0.01569990 0.01539952 0.01533754 0.01581052 0.01586397 0.01574210
 0.01565649 0.01548782 0.01510294 0.01489587 0.01480106 0.01456585 0.01423471 0.01377975 0.01322767 0.01253783
 0.01196470 0.01147071 0.01120932 0.01124845 0.01156592 0.01180196 0.01209482 0.01219572 0.01202936 0.01176203
 0.01156604 0.01136310 0.01138158 0.01180609 0.01246672 0.01324218 0.01409385 0.01494382 0.01547121 0.01586933
 0.01630397 0.01658809 0.01683707 0.01729295 0.01784865 0.01826536 0.01856989 0.01887150 0.01905035 0.01901166
 0.01877403 0.01867059 0.01846315 0.01832332 0.01838354 0.01868766 0.01907610 0.01965308 0.02043783 0.02139298
 0.02249042 0.02371966 0.02505915 0.02630446 0.02746986 0.02869832 0.03012209 0.03147316 0.03299648 0.03464102
 0.03617571 0.03761636 0.03899240 0.04023124 0.04130251 0.04235765 0.04335145 0.04442284 0.04534948 0.04610064
 0.04674927 0.04722218 0.04753116 0.04794536 0.04826476 0.04845414 0.04873878 0.04879383 0.04871039 0.04865699
 0.04839768 0.04790414 0.04734304 0.04663618 0.04597591 0.04546711 0.04529286 0.04567615 0.04627716 0.04740604
 0.04908476 0.05069782 0.05240365 0.05438626 0.05583288 0.05658329 0.05660662 0.05611670 0.05545047 0.05486245
 0.05405093 0.05322832 0.05247876 0.05145101 0.05023127 0.04934874 0.04903202 0.04859760 0.04807307 0.04741925
 0.04685731 0.04594821 0.04516810 0.04486358 0.04485440 0.04488872 0.04570826 0.04682774 0.04809373 0.04957682
 0.05132678 0.05320230 0.05448106 0.05538513 0.05614787 0.05657858 0.05646538 0.05659712 0.05606386 0.05525823
 0.05454124 0.05373163 0.05251946 0.05099538 0.04976247 0.04832990 0.04672707 0.04512790 0.04437519 0.04371111
 0.04374647 0.04484772 0.04766158 0.05156323 0.05685628 0.06416768 0.07363529 0.08407248 0.09515138 0.10782872
 0.11713095
rock4.txt "Sat May 18 17:04:07 CDT 2013" 448.85 5 5 (IT-msec AV BX)
 0.01783103 0.01931072 0.02034049 0.02116910 0.02155512 0.02200790 0.02270794 0.02330389 0.02374338 0.02463241
 0.02574050 0.02576462 0.02530583 0.02512117 0.02477412 0.02396846 0.02344779 0.02349343 0.02334438 0.02267718
 0.02197003 0.02121119 0.02074105 0.02062369 0.02114633 0.02178081 0.02230348 0.02256573 0.02236285 0.02158248
 0.02066318 0.02036082 0.01971439 0.01902848 0.01881382 0.01843919 0.01793727 0.01765874 0.01750012 0.01714247
 0.01705087 0.01673302 0.01628498 0.01601756 0.01569990 0.01539952 0.01533754 0.01581052 0.01586397 0.01574210
 0.01565649 0.01548782 0.01510294 0.01489587 0.01480106 0.01456585 0.01423471 0.01377975 0.01322767 0.01253783
 0.01196470 0.01147071 0.01120932 0.01124845 0.01156592 0.01180196 0.01209482 0.01219572 0.01202936 0.01176203
 0.01156604 0.01136310 0.01138158 0.01180609 0.01246672 0.01324218 0.01409385 0.01494382 0.01547121 0.01586933
 0.01630397 0.01658809 0.01683707 0.01729295 0.01784865 0.01826536 0.01856989 0.01887150 0.01905035 0.01901166
 0.01877403 0.01867059 0.01846315 0.01832332 0.01838354 0.01868766 0.01907610 0.01965308 0.02043783 0.02139298
 0.02249042 0.02371966 0.02505915 0.02630446 0.02746986 0.02869832 0.03012209 0.03147316 0.03299648 0.03464102
 0.03617571 0.03761636 0.03899240 0.04023124 0.04130251 0.04235765 0.04335145 0.04442284 0.04534948 0.04610064
 0.04674927 0.04722218 0.04753116 0.04794536 0.04826476 0.04845414 0.04873878 0.04879383 0.04871039 0.04865699
 0.04839768 0.04790414 0.04734304 0.04663618 0.04597591 0.04546711 0.04529286 0.04567615 0.04627716 0.04740604
 0.04908476 0.05069782 0.05240365 0.05438626 0.05583288 0.05658329 0.05660662 0.05611670 0.05545047 0.05486245
 0.05405093 0.05322832 0.05247876 0.05145101 0.05023127 0.04934874 0.04903202 0.04859760 0.04807307 0.04741925
 0.04685731 0.04594821 0.04516810 0.04486358 0.04485440 0.04488872 0.04570826 0.04682774 0.04809373 0.04957682
 0.05132678 0.05320230 0.05448106 0.05538513 0.05614787 0.05657858 0.05646538 0.05659712 0.05606386 0.05525823
 0.05454124 0.05373163 0.05251946 0.05099538 0.04976247 0.04832990 0.04672707 0.04512790 0.04437519 0.04371111
 0.04374647 0.04484772 0.04766158 0.05156323 0.05685628 0.06416768 0.07363529 0.08407248 0.09515138 0.10782872
 0.11713095
rock5.txt "Sat May 18 17:05:30 CDT 2013" 448.85 5 5 (IT-msec AV BX)
 0.01783103 0.01931072 0.02034049 0.02116910 0.02155512 0.02200790 0.02270794 0.02330389 0.02374338 0.02463241
 0.02574050 0.02576462 0.02530583 0.02512117 0.02477412 0.02396846 0.02344779 0.02349343 0.02334438 0.02267718
 0.02197003 0.02121119 0.02074105 0.02062369 0.02114633 0.02178081 0.02230348 0.02256573 0.02236285 0.02158248
 0.02066318 0.02036082 0.01971439 0.01902848 0.01881382 0.01843919 0.01793727 0.01765874 0.01750012 0.01714247
 0.01705087 0.01673302 0.01628498 0.01601756 0.01569990 0.01539952 0.01533754 0.01581052 0.01586397 0.01574210
 0.01565649 0.01548782 0.01510294 0.01489587 0.01480106 0.01456585 0.01423471 0.01377975 0.01322767 0.01253783
 0.01196470 0.01147071 0.01120932 0.01124845 0.01156592 0.01180196 0.01209482 0.01219572 0.01202936 0.01176203
 0.01156604 0.01136310 0.01138158 0.01180609 0.01246672 0.01324218 0.01409385 0.01494382 0.01547121 0.01586933
 0.01630397 0.01658809 0.01683707 0.01729295 0.01784865 0.01826536 0.01856989 0.01887150 0.01905035 0.01901166
 0.01877403 0.01867059 0.01846315 0.01832332 0.01838354 0.01868766 0.01907610 0.01965308 0.02043783 0.02139298
 0.02249042 0.02371966 0.02505915 0.02630446 0.02746986 0.02869832 0.03012209 0.03147316 0.03299648 0.03464102
 0.03617571 0.03761636 0.03899240 0.04023124 0.04130251 0.04235765 0.04335145 0.04442284 0.04534948 0.04610064
 0.04674927 0.04722218 0.04753116 0.04794536 0.04826476 0.04845414 0.04873878 0.04879383 0.04871039 0.04865699
 0.04839768 0.04790414 0.04734304 0.04663618 0.04597591 0.04546711 0.04529286 0.04567615 0.04627716 0.04740604
 0.04908476 0.05069782 0.05240365 0.05438626 0.05583288 0.05658329 0.05660662 0.05611670 0.05545047 0.05486245
 0.05405093 0.05322832 0.05247876 0.05145101 0.05023127 0.04934874 0.04903202 0.04859760 0.04807307 0.04741925
 0.04685731 0.04594821 0.04516810 0.04486358 0.04485440 0.04488872 0.04570826 0.04682774 0.04809373 0.04957682
 0.05132678 0.05320230 0.05448106 0.05538513 0.05614787 0.05657858 0.05646538 0.05659712 0.05606386 0.05525823
 0.05454124 0.05373163 0.05251946 0.05099538 0.04976247 0.04832990 0.04672707 0.04512790 0.04437519 0.04371111
 0.04374647 0.04484772 0.04766158 0.05156323 0.05685628 0.06416768 0.07363529 0.08407248 0.09515138 0.10782872
 0.11713095
rock6.txt "Sat May 18 17:06:22 CDT 2013" 448.85 5 5 (IT-msec AV BX)
 0.01783103 0.01931072 0.02034049 0.02116910 0.02155512 0.02200790 0.02270794 0.02330389 0.02374338 0.02463241
 0.02574050 0.02576462 0.02530583 0.02512117 0.02477412 0.02396846 0.02344779 0.02349343 0.02334438 0.02267718
 0.02197003 0.02121119 0.02074105 0.02062369 0.02114633 0.02178081 0.02230348 0.02256573 0.02236285 0.02158248
 0.02066318 0.02036082 0.01971439 0.01902848 0.01881382 0.01843919 0.01793727 0.01765874 0.01750012 0.01714247
 0.01705087 0.01673302 0.01628498 0.01601756 0.01569990 0.01539952 0.01533754 0.01581052 0.01586397 0.01574210
 0.01565649 0.01548782 0.01510294 0.01489587 0.01480106 0.01456585 0.01423471 0.01377975 0.01322767 0.01253783
 0.01196470 0.01147071 0.01120932 0.01124845 0.01156592 0.01180196 0.01209482 0.01219572 0.01202936 0.01176203
 0.01156604 0.01136310 0.01138158 0.01180609 0.01246672 0.01324218 0.01409385 0.01494382 0.01547121 0.01586933
 0.01630397 0.01658809 0.01683707 0.01729295 0.01784865 0.01826536 0.01856989 0.01887150 0.01905035 0.01901166
 0.01877403 0.01867059 0.01846315 0.01832332 0.01838354 0.01868766 0.01907610 0.01965308 0.02043783 0.02139298
 0.02249042 0.02371966 0.02505915 0.02630446 0.02746986 0.02869832 0.03012209 0.03147316 0.03299648 0.03464102
 0.03617571 0.03761636 0.03899240 0.04023124 0.04130251 0.04235765 0.04335145 0.04442284 0.04534948 0.04610064
 0.04674927 0.04722218 0.04753116 0.04794536 0.04826476 0.04845414 0.04873878 0.04879383 0.04871039 0.04865699
 0.04839768 0.04790414 0.04734304 0.04663618 0.04597591 0.04546711 0.04529286 0.04567615 0.04627716 0.04740604
 0.04908476 0.05069782 0.05240365 0.05438626 0.05583288 0.05658329 0.05660662 0.05611670 0.05545047 0.05486245
 0.05405093 0.05322832 0.05247876 0.05145101 0.05023127 0.04934874 0.04903202 0.04859760 0.04807307 0.04741925
 0.04685731 0.04594821 0.04516810 0.04486358 0.04485440 0.04488872 0.04570826 0.04682774 0.04809373 0.04957682
 0.05132678 0.05320230 0.05448106 0.05538513 0.05614787 0.05657858 0.05646538 0.05659712 0.05606386 0.05525823
 0.05454124 0.05373163 0.05251946 0.05099538 0.04976247 0.04832990 0.04672707 0.04512790 0.04437519 0.04371111
 0.04374647 0.04484772 0.04766158 0.05156323 0.05685628 0.06416768 0.07363529 0.08407248 0.09515138 0.10782872
 0.11713095
rock7.txt "Sat May 18 17:06:46 CDT 2013" 448.85 5 5 (IT-msec AV BX)
 0.01783103 0.01931072 0.02034049 0.02116910 0.02155512 0.02200790 0.02270794 0.02330389 0.02374338 0.02463241
 0.02574050 0.02576462 0.02530583 0.02512117 0.02477412 0.02396846 0.02344779 0.02349343 0.02334438 0.02267718
 0.02197003 0.02121119 0.02074105 0.02062369 0.02114633 0.02178081 0.02230348 0.02256573 0.02236285 0.02158248
 0.02066318 0.02036082 0.01971439 0.01902848 0.01881382 0.01843919 0.01793727 0.01765874 0.01750012 0.01714247
 0.01705087 0.01673302 0.01628498 0.01601756 0.01569990 0.01539952 0.01533754 0.01581052 0.01586397 0.01574210
 0.01565649 0.01548782 0.01510294 0.01489587 0.01480106 0.01456585 0.01423471 0.01377975 0.01322767 0.01253783
 0.01196470 0.01147071 0.01120932 0.01124845 0.01156592 0.01180196 0.01209482 0.01219572 0.01202936 0.01176203
 0.01156604 0.01136310 0.01138158 0.01180609 0.01246672 0.01324218 0.01409385 0.01494382 0.01547121 0.01586933
 0.01630397 0.01658809 0.01683707 0.01729295 0.01784865 0.01826536 0.01856989 0.01887150 0.01905035 0.01901166
 0.01877403 0.01867059 0.01846315 0.01832332 0.01838354 0.01868766 0.01907610 0.01965308 0.02043783 0.02139298
 0.02249042 0.02371966 0.02505915 0.02630446 0.02746986 0.02869832 0.03012209 0.03147316 0.03299648 0.03464102
 0.03617571 0.03761636 0.03899240 0.04023124 0.04130251 0.04235765 0.04335145 0.04442284 0.04534948 0.04610064
 0.04674927 0.04722218 0.04753116 0.04794536 0.04826476 0.04845414 0.04873878 0.04879383 0.04871039 0.04865699
 0.04839768 0.04790414 0.04734304 0.04663618 0.04597591 0.04546711 0.04529286 0.04567615 0.04627716 0.04740604
 0.04908476 0.05069782 0.05240365 0.05438626 0.05583288 0.05658329 0.05660662 0.05611670 0.05545047 0.05486245
 0.05405093 0.05322832 0.05247876 0.05145101 0.05023127 0.04934874 0.04903202 0.04859760 0.04807307 0.04741925
 0.04685731 0.04594821 0.04516810 0.04486358 0.04485440 0.04488872 0.04570826 0.04682774 0.04809373 0.04957682
 0.05132678 0.05320230 0.05448106 0.05538513 0.05614787 0.05657858 0.05646538 0.05659712 0.05606386 0.05525823
 0.05454124 0.05373163 0.05251946 0.05099538 0.04976247 0.04832990 0.04672707 0.04512790 0.04437519 0.04371111
 0.04374647 0.04484772 0.04766158 0.05156323 0.05685628 0.06416768 0.07363529 0.08407248 0.09515138 0.10782872
 0.11713095
rock9.txt "Sat May 18 17:07:15 CDT 2013" 448.85 5 5 (IT-msec AV BX)
 0.01783103 0.01931072 0.02034049 0.02116910 0.02155512 0.02200790 0.02270794 0.02330389 0.02374338 0.02463241
 0.02574050 0.02576462 0.02530583 0.02512117 0.02477412 0.02396846 0.02344779 0.02349343 0.02334438 0.02267718
 0.02197003 0.02121119 0.02074105 0.02062369 0.02114633 0.02178081 0.02230348 0.02256573 0.02236285 0.02158248
 0.02066318 0.02036082 0.01971439 0.01902848 0.01881382 0.01843919 0.01793727 0.01765874 0.01750012 0.01714247
 0.01705087 0.01673302 0.01628498 0.01601756 0.01569990 0.01539952 0.01533754 0.01581052 0.01586397 0.01574210
 0.01565649 0.01548782 0.01510294 0.01489587 0.01480106 0.01456585 0.01423471 0.01377975 0.01322767 0.01253783
 0.01196470 0.01147071 0.01120932 0.01124845 0.01156592 0.01180196 0.01209482 0.01219572 0.01202936 0.01176203
 0.01156604 0.01136310 0.01138158 0.01180609 0.01246672 0.01324218 0.01409385 0.01494382 0.01547121 0.01586933
 0.01630397 0.01658809 0.01683707 0.01729295 0.01784865 0.01826536 0.01856989 0.01887150 0.01905035 0.01901166
 0.01877403 0.01867059 0.01846315 0.01832332 0.01838354 0.01868766 0.01907610 0.01965308 0.02043783 0.02139298
 0.02249042 0.02371966 0.02505915 0.02630446 0.02746986 0.02869832 0.03012209 0.03147316 0.03299648 0.03464102
 0.03617571 0.03761636 0.03899240 0.04023124 0.04130251 0.04235765 0.04335145 0.04442284 0.04534948 0.04610064
 0.04674927 0.04722218 0.04753116 0.04794536 0.04826476 0.04845414 0.04873878 0.04879383 0.04871039 0.04865699
 0.04839768 0.04790414 0.04734304 0.04663618 0.04597591 0.04546711 0.04529286 0.04567615 0.04627716 0.04740604
 0.04908476 0.05069782 0.05240365 0.05438626 0.05583288 0.05658329 0.05660662 0.05611670 0.05545047 0.05486245
 0.05405093 0.05322832 0.05247876 0.05145101 0.05023127 0.04934874 0.04903202 0.04859760 0.04807307 0.04741925
 0.04685731 0.04594821 0.04516810 0.04486358 0.04485440 0.04488872 0.04570826 0.04682774 0.04809373 0.04957682
 0.05132678 0.05320230 0.05448106 0.05538513 0.05614787 0.05657858 0.05646538 0.05659712 0.05606386 0.05525823
 0.05454124 0.05373163 0.05251946 0.05099538 0.04976247 0.04832990 0.04672707 0.04512790 0.04437519 0.04371111
 0.04374647 0.04484772 0.04766158 0.05156323 0.05685628 0.06416768 0.07363529 0.08407248 0.09515138 0.10782872
 0.11713095
whitishyellowishrock.txt "Sat May 18 17:02:39 CDT 2013" 448.85 5 5 (IT-msec AV BX)
 0.01783103 0.01931072 0.02034049 0.02116910 0.02155512 0.02200790 0.02270794 0.02330389 0.02374338 0.02463241
 0.02574050 0.02576462 0.02530583 0.02512117 0.02477412 0.02396846 0.02344779 0.02349343 0.02334438 0.02267718
 0.02197003 0.02121119 0.02074105 0.02062369 0.02114633 0.02178081 0.02230348 0.02256573 0.02236285 0.02158248
 0.02066318 0.02036082 0.01971439 0.01902848 0.01881382 0.01843919 0.01793727 0.01765874 0.01750012 0.01714247
 0.01705087 0.01673302 0.01628498 0.01601756 0.01569990 0.01539952 0.01533754 0.01581052 0.01586397 0.01574210
 0.01565649 0.01548782 0.01510294 0.01489587 0.01480106 0.01456585 0.01423471 0.01377975 0.01322767 0.01253783
 0.01196470 0.01147071 0.01120932 0.01124845 0.01156592 0.01180196 0.01209482 0.01219572 0.01202936 0.01176203
 0.01156604 0.01136310 0.01138158 0.01180609 0.01246672 0.01324218 0.01409385 0.01494382 0.01547121 0.01586933
 0.01630397 0.01658809 0.01683707 0.01729295 0.01784865 0.01826536 0.01856989 0.01887150 0.01905035 0.01901166
 0.01877403 0.01867059 0.01846315 0.01832332 0.01838354 0.01868766 0.01907610 0.01965308 0.02043783 0.02139298
 0.02249042 0.02371966 0.02505915 0.02630446 0.02746986 0.02869832 0.03012209 0.03147316 0.03299648 0.03464102
 0.03617571 0.03761636 0.03899240 0.04023124 0.04130251 0.04235765 0.04335145 0.04442284 0.04534948 0.04610064
 0.04674927 0.04722218 0.04753116 0.04794536 0.04826476 0.04845414 0.04873878 0.04879383 0.04871039 0.04865699
 0.04839768 0.04790414 0.04734304 0.04663618 0.04597591 0.04546711 0.04529286 0.04567615 0.04627716 0.04740604
 0.04908476 0.05069782 0.05240365 0.05438626 0.05583288 0.05658329 0.05660662 0.05611670 0.05545047 0.05486245
 0.05405093 0.05322832 0.05247876 0.05145101 0.05023127 0.04934874 0.04903202 0.04859760 0.04807307 0.04741925
 0.04685731 0.04594821 0.04516810 0.04486358 0.04485440 0.04488872 0.04570826 0.04682774 0.04809373 0.04957682
 0.05132678 0.05320230 0.05448106 0.05538513 0.05614787 0.05657858 0.05646538 0.05659712 0.05606386 0.05525823
 0.05454124 0.05373163 0.05251946 0.05099538 0.04976247 0.04832990 0.04672707 0.04512790 0.04437519 0.04371111
 0.04374647 0.04484772 0.04766158 0.05156323 0.05685628 0.06416768 0.07363529 0.08407248 0.09515138 0.10782872
 0.11713095
yelbrownleaf.txt "Sat May 18 17:01:37 CDT 2013" 448.85 5 5 (IT-msec AV BX)
 0.01783103 0.01931072 0.02034049 0.02116910 0.02155512 0.02200790 0.02270794 0.02330389 0.02374338 0.02463241
 0.02574050 0.02576462 0.02530583 0.02512117 0.02477412 0.02396846 0.02344779 0.02349343 0.02334438 0.02267718
 0.02197003 0.02121119 0.02074105 0.02062369 0.02114633 0.02178081 0.02230348 0.02256573 0.02236285 0.02158248
 0.02066318 0.02036082 0.01971439 0.01902848 0.01881382 0.01843919 0.01793727 0.01765874 0.01750012 0.01714247
 0.01705087 0.01673302 0.01628498 0.01601756 0.01569990 0.01539952 0.01533754 0.01581052 0.01586397 0.01574210
 0.01565649 0.01548782 0.01510294 0.01489587 0.01480106 0.01456585 0.01423471 0.01377975 0.01322767 0.01253783
 0.01196470 0.01147071 0.01120932 0.01124845 0.01156592 0.01180196 0.01209482 0.01219572 0.01202936 0.01176203
 0.01156604 0.01136310 0.01138158 0.01180609 0.01246672 0.01324218 0.01409385 0.01494382 0.01547121 0.01586933
 0.01630397 0.01658809 0.01683707 0.01729295 0.01784865 0.01826536 0.01856989 0.01887150 0.01905035 0.01901166
 0.01877403 0.01867059 0.01846315 0.01832332 0.01838354 0.01868766 0.01907610 0.01965308 0.02043783 0.02139298
 0.02249042 0.02371966 0.02505915 0.02630446 0.02746986 0.02869832 0.03012209 0.03147316 0.03299648 0.03464102
 0.03617571 0.03761636 0.03899240 0.04023124 0.04130251 0.04235765 0.04335145 0.04442284 0.04534948 0.04610064
 0.04674927 0.04722218 0.04753116 0.04794536 0.04826476 0.04845414 0.04873878 0.04879383 0.04871039 0.04865699
 0.04839768 0.04790414 0.04734304 0.04663618 0.04597591 0.04546711 0.04529286 0.04567615 0.04627716 0.04740604
 0.04908476 0.05069782 0.05240365 0.05438626 0.05583288 0.05658329 0.05660662 0.05611670 0.05545047 0.05486245
 0.05405093 0.05322832 0.05247876 0.05145101 0.05023127 0.04934874 0.04903202 0.04859760 0.04807307 0.04741925
 0.04685731 0.04594821 0.04516810 0.04486358 0.04485440 0.04488872 0.04570826 0.04682774 0.04809373 0.04957682
 0.05132678 0.05320230 0.05448106 0.05538513 0.05614787 0.05657858 0.05646538 0.05659712 0.05606386 0.05525823
 0.05454124 0.05373163 0.05251946 0.05099538 0.04976247 0.04832990 0.04672707 0.04512790 0.04437519 0.04371111
 0.04374647 0.04484772 0.04766158 0.05156323 0.05685628 0.06416768 0.07363529 0.08407248 0.09515138 0.10782872
 0.11713095
yelbrownleaf2.txt "Sat May 18 17:04:34 CDT 2013" 448.85 5 5 (IT-msec AV BX)
 0.01783103 0.01931072 0.02034049 0.02116910 0.02155512 0.02200790 0.02270794 0.02330389 0.02374338 0.02463241
 0.02574050 0.02576462 0.02530583 0.02512117 0.02477412 0.02396846 0.02344779 0.02349343 0.02334438 0.02267718
 0.02197003 0.02121119 0.02074105 0.02062369 0.02114633 0.02178081 0.02230348 0.02256573 0.02236285 0.02158248
 0.02066318 0.02036082 0.01971439 0.01902848 0.01881382 0.01843919 0.01793727 0.01765874 0.01750012 0.01714247
 0.01705087 0.01673302 0.01628498 0.01601756 0.01569990 0.01539952 0.01533754 0.01581052 0.01586397 0.01574210
 0.01565649 0.01548782 0.01510294 0.01489587 0.01480106 0.01456585 0.01423471 0.01377975 0.01322767 0.01253783
 0.01196470 0.01147071 0.01120932 0.01124845 0.01156592 0.01180196 0.01209482 0.01219572 0.01202936 0.01176203
 0.01156604 0.01136310 0.01138158 0.01180609 0.01246672 0.01324218 0.01409385 0.01494382 0.01547121 0.01586933
 0.01630397 0.01658809 0.01683707 0.01729295 0.01784865 0.01826536 0.01856989 0.01887150 0.01905035 0.01901166
 0.01877403 0.01867059 0.01846315 0.01832332 0.01838354 0.01868766 0.01907610 0.01965308 0.02043783 0.02139298
 0.02249042 0.02371966 0.02505915 0.02630446 0.02746986 0.02869832 0.03012209 0.03147316 0.03299648 0.03464102
 0.03617571 0.03761636 0.03899240 0.04023124 0.04130251 0.04235765 0.04335145 0.04442284 0.04534948 0.04610064
 0.04674927 0.04722218 0.04753116 0.04794536 0.04826476 0.04845414 0.04873878 0.04879383 0.04871039 0.04865699
 0.04839768 0.04790414 0.04734304 0.04663618 0.04597591 0.04546711 0.04529286 0.04567615 0.04627716 0.04740604
 0.04908476 0.05069782 0.05240365 0.05438626 0.05583288 0.05658329 0.05660662 0.05611670 0.05545047 0.05486245
 0.05405093 0.05322832 0.05247876 0.05145101 0.05023127 0.04934874 0.04903202 0.04859760 0.04807307 0.04741925
 0.04685731 0.04594821 0.04516810 0.04486358 0.04485440 0.04488872 0.04570826 0.04682774 0.04809373 0.04957682
 0.05132678 0.05320230 0.05448106 0.05538513 0.05614787 0.05657858 0.05646538 0.05659712 0.05606386 0.05525823
 0.05454124 0.05373163 0.05251946 0.05099538 0.04976247 0.04832990 0.04672707 0.04512790 0.04437519 0.04371111
 0.04374647 0.04484772 0.04766158 0.05156323 0.05685628 0.06416768 0.07363529 0.08407248 0.09515138 0.10782872
 0.11713095
brownleaf-25.txt "Tue May 13 09:50:01 CDT 2014" 400 5 0 (IT-msec AV BX)
 0.01783103 0.01931072 0.02034049 0.02116910 0.02155512 0.02200790 0.02270794 0.02330389 0.02374338 0.02463241
 0.02574050 0.02576462 0.02530583 0.02512117 0.02477412 0.02396846 0.02344779 0.02349343 0.02334438 0.02267718
 0.02197003 0.02121119 0.02074105 0.02062369 0.02114633 0.02178081 0.02230348 0.02256573 0.02236285 0.02158248
 0.02066318 0.02036082 0.01971439 0.01902848 0.01881382 0.01843919 0.01793727 0.01765874 0.01750012 0.01714247
 0.01705087 0.01673302 0.01628498 0.01601756 0.01569990 0.01539952 0.01533754 0.01581052 0.01586397 0.01574210
 0.01565649 0.01548782 0.01510294 0.01489587 0.01480106 0.01456585 0.01423471 0.01377975 0.01322767 0.01253783
 0.01196470 0.01147071 0.01120932 0.01124845 0.01156592 0.01180196 0.01209482 0.01219572 0.01202936 0.01176203
 0.01156604 0.01136310 0.01138158 0.01180609 0.01246672 0.01324218 0.01409385 0.01494382 0.01547121 0.01586933
 0.01630397 0.01658809 0.01683707 0.01729295 0.01784865 0.01826536 0.01856989 0.01887150 0.01905035 0.01901166
 0.01877403 0.01867059 0.01846315 0.01832332 0.01838354 0.01868766 0.01907610 0.01965308 0.02043783 0.02139298
 0.02249042 0.02371966 0.02505915 0.02630446 0.02746986 0.02869832 0.03012209 0.03147316 0.03299648 0.03464102
 0.03617571 0.03761636 0.03899240 0.04023124 0.04130251 0.04235765 0.04335145 0.04442284 0.04534948 0.04610064
 0.04674927 0.04722218 0.04753116 0.04794536 0.04826476 0.04845414 0.04873878 0.04879383 0.04871039 0.04865699
 0.04839768 0.04790414 0.04734304 0.04663618 0.04597591 0.04546711 0.04529286 0.04567615 0.04627716 0.04740604
 0.04908476 0.05069782 0.05240365 0.05438626 0.05583288 0.05658329 0.05660662 0.05611670 0.05545047 0.05486245
 0.05405093 0.05322832 0.05247876 0.05145101 0.05023127 0.04934874 0.04903202 0.04859760 0.04807307 0.04741925
 0.04685731 0.04594821 0.04516810 0.04486358 0.04485440 0.04488872 0.04570826 0.04682774 0.04809373 0.04957682
 0.05132678 0.05320230 0.05448106 0.05538513 0.05614787 0.05657858 0.05646538 0.05659712 0.05606386 0.05525823
 0.05454124 0.05373163 0.05251946 0.05099538 0.04976247 0.04832990 0.04672707 0.04512790 0.04437519 0.04371111
 0.04374647 0.04484772 0.04766158 0.05156323 0.05685628 0.06416768 0.07363529 0.08407248 0.09515138 0.10782872
 0.11713095
brownleaf-37.txt "Tue May 13 09:57:24 CDT 2014" 400 5 0 (IT-msec AV BX)
 0.01783103 0.01931072 0.02034049 0.02116910 0.02155512 0.02200790 0.02270794 0.02330389 0.02374338 0.02463241
 0.02574050 0.02576462 0.02530583 0.02512117 0.02477412 0.02396846 0.02344779 0.02349343 0.02334438 0.02267718
 0.02197003 0.02121119 0.02074105 0.02062369 0.02114633 0.02178081 0.02230348 0.02256573 0.02236285 0.02158248
 0.02066318 0.02036082 0.01971439 0.01902848 0.01881382 0.01843919 0.01793727 0.01765874 0.01750012 0.01714247
 0.01705087 0.01673302 0.01628498 0.01601756 0.01569990 0.01539952 0.01533754 0.01581052 0.01586397 0.01574210
 0.01565649 0.01548782 0.01510294 0.01489587 0.01480106 0.01456585 0.01423471 0.01377975 0.01322767 0.01253783
 0.01196470 0.01147071 0.01120932 0.01124845 0.01156592 0.01180196 0.01209482 0.01219572 0.01202936 0.01176203
 0.01156604 0.01136310 0.01138158 0.01180609 0.01246672 0.01324218 0.01409385 0.01494382 0.01547121 0.01586933
 0.01630397 0.01658809 0.01683707 0.01729295 0.01784865 0.01826536 0.01856989 0.01887150 0.01905035 0.01901166
 0.01877403 0.01867059 0.01846315 0.01832332 0.01838354 0.01868766 0.01907610 0.01965308 0.02043783 0.02139298
 0.02249042 0.02371966 0.02505915 0.02630446 0.02746986 0.02869832 0.03012209 0.03147316 0.03299648 0.03464102
 0.03617571 0.03761636 0.03899240 0.04023124 0.04130251 0.04235765 0.04335145 0.04442284 0.04534948 0.04610064
 0.04674927 0.04722218 0.04753116 0.04794536 0.04826476 0.04845414 0.04873878 0.04879383 0.04871039 0.04865699
 0.04839768 0.04790414 0.04734304 0.04663618 0.04597591 0.04546711 0.04529286 0.04567615 0.04627716 0.04740604
 0.04908476 0.05069782 0.05240365 0.05438626 0.05583288 0.05658329 0.05660662 0.05611670 0.05545047 0.05486245
 0.05405093 0.05322832 0.05247876 0.05145101 0.05023127 0.04934874 0.04903202 0.04859760 0.04807307 0.04741925
 0.04685731 0.04594821 0.04516810 0.04486358 0.04485440 0.04488872 0.04570826 0.04682774 0.04809373 0.04957682
 0.05132678 0.05320230 0.05448106 0.05538513 0.05614787 0.05657858 0.05646538 0.05659712 0.05606386 0.05525823
 0.05454124 0.05373163 0.05251946 0.05099538 0.04976247 0.04832990 0.04672707 0.04512790 0.04437519 0.04371111
 0.04374647 0.04484772 0.04766158 0.05156323 0.05685628 0.06416768 0.07363529 0.08407248 0.09515138 0.10782872
 0.11713095
brownleafwithalgae-35.txt "Tue May 13 09:56:34 CDT 2014" 400 5 0 (IT-msec AV BX)
 0.01783103 0.01931072 0.02034049 0.02116910 0.02155512 0.02200790 0.02270794 0.02330389 0.02374338 0.02463241
 0.02574050 0.02576462 0.02530583 0.02512117 0.02477412 0.02396846 0.02344779 0.02349343 0.02334438 0.02267718
 0.02197003 0.02121119 0.02074105 0.02062369 0.02114633 0.02178081 0.02230348 0.02256573 0.02236285 0.02158248
 0.02066318 0.02036082 0.01971439 0.01902848 0.01881382 0.01843919 0.01793727 0.01765874 0.01750012 0.01714247
 0.01705087 0.01673302 0.01628498 0.01601756 0.01569990 0.01539952 0.01533754 0.01581052 0.01586397 0.01574210
 0.01565649 0.01548782 0.01510294 0.01489587 0.01480106 0.01456585 0.01423471 0.01377975 0.01322767 0.01253783
 0.01196470 0.01147071 0.01120932 0.01124845 0.01156592 0.01180196 0.01209482 0.01219572 0.01202936 0.01176203
 0.01156604 0.01136310 0.01138158 0.01180609 0.01246672 0.01324218 0.01409385 0.01494382 0.01547121 0.01586933
 0.01630397 0.01658809 0.01683707 0.01729295 0.01784865 0.01826536 0.01856989 0.01887150 0.01905035 0.01901166
 0.01877403 0.01867059 0.01846315 0.01832332 0.01838354 0.01868766 0.01907610 0.01965308 0.02043783 0.02139298
 0.02249042 0.02371966 0.02505915 0.02630446 0.02746986 0.02869832 0.03012209 0.03147316 0.03299648 0.03464102
 0.03617571 0.03761636 0.03899240 0.04023124 0.04130251 0.04235765 0.04335145 0.04442284 0.04534948 0.04610064
 0.04674927 0.04722218 0.04753116 0.04794536 0.04826476 0.04845414 0.04873878 0.04879383 0.04871039 0.04865699
 0.04839768 0.04790414 0.04734304 0.04663618 0.04597591 0.04546711 0.04529286 0.04567615 0.04627716 0.04740604
 0.04908476 0.05069782 0.05240365 0.05438626 0.05583288 0.05658329 0.05660662 0.05611670 0.05545047 0.05486245
 0.05405093 0.05322832 0.05247876 0.05145101 0.05023127 0.04934874 0.04903202 0.04859760 0.04807307 0.04741925
 0.04685731 0.04594821 0.04516810 0.04486358 0.04485440 0.04488872 0.04570826 0.04682774 0.04809373 0.04957682
 0.05132678 0.05320230 0.05448106 0.05538513 0.05614787 0.05657858 0.05646538 0.05659712 0.05606386 0.05525823
 0.05454124 0.05373163 0.05251946 0.05099538 0.04976247 0.04832990 0.04672707 0.04512790 0.04437519 0.04371111
 0.04374647 0.04484772 0.04766158 0.05156323 0.05685628 0.06416768 0.07363529 0.08407248 0.09515138 0.10782872
 0.11713095
brownleafwithgunk-14.txt "Tue May 13 09:41:22 CDT 2014" 400 5 0 (IT-msec AV BX)
 0.01783103 0.01931072 0.02034049 0.02116910 0.02155512 0.02200790 0.02270794 0.02330389 0.02374338 0.02463241
 0.02574050 0.02576462 0.02530583 0.02512117 0.02477412 0.02396846 0.02344779 0.02349343 0.02334438 0.02267718
 0.02197003 0.02121119 0.02074105 0.02062369 0.02114633 0.02178081 0.02230348 0.02256573 0.02236285 0.02158248
 0.02066318 0.02036082 0.01971439 0.01902848 0.01881382 0.01843919 0.01793727 0.01765874 0.01750012 0.01714247
 0.01705087 0.01673302 0.01628498 0.01601756 0.01569990 0.01539952 0.01533754 0.01581052 0.01586397 0.01574210
 0.01565649 0.01548782 0.01510294 0.01489587 0.01480106 0.01456585 0.01423471 0.01377975 0.01322767 0.01253783
 0.01196470 0.01147071 0.01120932 0.01124845 0.01156592 0.01180196 0.01209482 0.01219572 0.01202936 0.01176203
 0.01156604 0.01136310 0.01138158 0.01180609 0.01246672 0.01324218 0.01409385 0.01494382 0.01547121 0.01586933
 0.01630397 0.01658809 0.01683707 0.01729295 0.01784865 0.01826536 0.01856989 0.01887150 0.01905035 0.01901166
 0.01877403 0.01867059 0.01846315 0.01832332 0.01838354 0.01868766 0.01907610 0.01965308 0.02043783 0.02139298
 0.02249042 0.02371966 0.02505915 0.02630446 0.02746986 0.02869832 0.03012209 0.03147316 0.03299648 0.03464102
 0.03617571 0.03761636 0.03899240 0.04023124 0.04130251 0.04235765 0.04335145 0.04442284 0.04534948 0.04610064
 0.04674927 0.04722218 0.04753116 0.04794536 0.04826476 0.04845414 0.04873878 0.04879383 0.04871039 0.04865699
 0.04839768 0.04790414 0.04734304 0.04663618 0.04597591 0.04546711 0.04529286 0.04567615 0.04627716 0.04740604
 0.04908476 0.05069782 0.05240365 0.05438626 0.05583288 0.05658329 0.05660662 0.05611670 0.05545047 0.05486245
 0.05405093 0.05322832 0.05247876 0.05145101 0.05023127 0.04934874 0.04903202 0.04859760 0.04807307 0.04741925
 0.04685731 0.04594821 0.04516810 0.04486358 0.04485440 0.04488872 0.04570826 0.04682774 0.04809373 0.04957682
 0.05132678 0.05320230 0.05448106 0.05538513 0.05614787 0.05657858 0.05646538 0.05659712 0.05606386 0.05525823
 0.05454124 0.05373163 0.05251946 0.05099538 0.04976247 0.04832990 0.04672707 0.04512790 0.04437519 0.04371111
 0.04374647 0.04484772 0.04766158 0.05156323 0.05685628 0.06416768 0.07363529 0.08407248 0.09515138 0.10782872
 0.11713095
brownrockwithalgae-8.txt "Tue May 13 09:34:37 CDT 2014" 400 5 0 (IT-msec AV BX)
 0.01783103 0.01931072 0.02034049 0.02116910 0.02155512 0.02200790 0.02270794 0.02330389 0.02374338 0.02463241
 0.02574050 0.02576462 0.02530583 0.02512117 0.02477412 0.02396846 0.02344779 0.02349343 0.02334438 0.02267718
 0.02197003 0.02121119 0.02074105 0.02062369 0.02114633 0.02178081 0.02230348 0.02256573 0.02236285 0.02158248
 0.02066318 0.02036082 0.01971439 0.01902848 0.01881382 0.01843919 0.01793727 0.01765874 0.01750012 0.01714247
 0.01705087 0.01673302 0.01628498 0.01601756 0.01569990 0.01539952 0.01533754 0.01581052 0.01586397 0.01574210
 0.01565649 0.01548782 0.01510294 0.01489587 0.01480106 0.01456585 0.01423471 0.01377975 0.01322767 0.01253783
 0.01196470 0.01147071 0.01120932 0.01124845 0.01156592 0.01180196 0.01209482 0.01219572 0.01202936 0.01176203
 0.01156604 0.01136310 0.01138158 0.01180609 0.01246672 0.01324218 0.01409385 0.01494382 0.01547121 0.01586933
 0.01630397 0.01658809 0.01683707 0.01729295 0.01784865 0.01826536 0.01856989 0.01887150 0.01905035 0.01901166
 0.01877403 0.01867059 0.01846315 0.01832332 0.01838354 0.01868766 0.01907610 0.01965308 0.02043783 0.02139298
 0.02249042 0.02371966 0.02505915 0.02630446 0.02746986 0.02869832 0.03012209 0.03147316 0.03299648 0.03464102
 0.03617571 0.03761636 0.03899240 0.04023124 0.04130251 0.04235765 0.04335145 0.04442284 0.04534948 0.04610064
 0.04674927 0.04722218 0.04753116 0.04794536 0.04826476 0.04845414 0.04873878 0.04879383 0.04871039 0.04865699
 0.04839768 0.04790414 0.04734304 0.04663618 0.04597591 0.04546711 0.04529286 0.04567615 0.04627716 0.04740604
 0.04908476 0.05069782 0.05240365 0.05438626 0.05583288 0.05658329 0.05660662 0.05611670 0.05545047 0.05486245
 0.05405093 0.05322832 0.05247876 0.05145101 0.05023127 0.04934874 0.04903202 0.04859760 0.04807307 0.04741925
 0.04685731 0.04594821 0.04516810 0.04486358 0.04485440 0.04488872 0.04570826 0.04682774 0.04809373 0.04957682
 0.05132678 0.05320230 0.05448106 0.05538513 0.05614787 0.05657858 0.05646538 0.05659712 0.05606386 0.05525823
 0.05454124 0.05373163 0.05251946 0.05099538 0.04976247 0.04832990 0.04672707 0.04512790 0.04437519 0.04371111
 0.04374647 0.04484772 0.04766158 0.05156323 0.05685628 0.06416768 0.07363529 0.08407248 0.09515138 0.10782872
 0.11713095
darkbrownleaf-32.txt "Tue May 13 09:52:45 CDT 2014" 400 5 0 (IT-msec AV BX)
 0.01783103 0.01931072 0.02034049 0.02116910 0.02155512 0.02200790 0.02270794 0.02330389 0.02374338 0.02463241
 0.02574050 0.02576462 0.02530583 0.02512117 0.02477412 0.02396846 0.02344779 0.02349343 0.02334438 0.02267718
 0.02197003 0.02121119 0.02074105 0.02062369 0.02114633 0.02178081 0.02230348 0.02256573 0.02236285 0.02158248
 0.02066318 0.02036082 0.01971439 0.01902848 0.01881382 0.01843919 0.01793727 0.01765874 0.01750012 0.01714247
 0.01705087 0.01673302 0.01628498 0.01601756 0.01569990 0.01539952 0.01533754 0.01581052 0.01586397 0.01574210
 0.01565649 0.01548782 0.01510294 0.01489587 0.01480106 0.01456585 0.01423471 0.01377975 0.01322767 0.01253783
 0.01196470 0.01147071 0.01120932 0.01124845 0.01156592 0.01180196 0.01209482 0.01219572 0.01202936 0.01176203
 0.01156604 0.01136310 0.01138158 0.01180609 0.01246672 0.01324218 0.01409385 0.01494382 0.01547121 0.01586933
 0.01630397 0.01658809 0.01683707 0.01729295 0.01784865 0.01826536 0.01856989 0.01887150 0.01905035 0.01901166
 0.01877403 0.01867059 0.01846315 0.01832332 0.01838354 0.01868766 0.01907610 0.01965308 0.02043783 0.02139298
 0.02249042 0.02371966 0.02505915 0.02630446 0.02746986 0.02869832 0.03012209 0.03147316 0.03299648 0.03464102
 0.03617571 0.03761636 0.03899240 0.04023124 0.04130251 0.04235765 0.04335145 0.04442284 0.04534948 0.04610064
 0.04674927 0.04722218 0.04753116 0.04794536 0.04826476 0.04845414 0.04873878 0.04879383 0.04871039 0.04865699
 0.04839768 0.04790414 0.04734304 0.04663618 0.04597591 0.04546711 0.04529286 0.04567615 0.04627716 0.04740604
 0.04908476 0.05069782 0.05240365 0.05438626 0.05583288 0.05658329 0.05660662 0.05611670 0.05545047 0.05486245
 0.05405093 0.05322832 0.05247876 0.05145101 0.05023127 0.04934874 0.04903202 0.04859760 0.04807307 0.04741925
 0.04685731 0.04594821 0.04516810 0.04486358 0.04485440 0.04488872 0.04570826 0.04682774 0.04809373 0.04957682
 0.05132678 0.05320230 0.05448106 0.05538513 0.05614787 0.05657858 0.05646538 0.05659712 0.05606386 0.05525823
 0.05454124 0.05373163 0.05251946 0.05099538 0.04976247 0.04832990 0.04672707 0.04512790 0.04437519 0.04371111
 0.04374647 0.04484772 0.04766158 0.05156323 0.05685628 0.06416768 0.07363529 0.08407248 0.09515138 0.10782872
 0.11713095
darkbrownleaf-33.txt "Tue May 13 09:53:33 CDT 2014" 400 5 0 (IT-msec AV BX)
 0.01783103 0.01931072 0.02034049 0.02116910 0.02155512 0.02200790 0.02270794 0.02330389 0.02374338 0.02463241
 0.02574050 0.02576462 0.02530583 0.02512117 0.02477412 0.02396846 0.02344779 0.02349343 0.02334438 0.02267718
 0.02197003 0.02121119 0.02074105 0.02062369 0.02114633 0.02178081 0.02230348 0.02256573 0.02236285 0.02158248
 0.02066318 0.02036082 0.01971439 0.01902848 0.01881382 0.01843919 0.01793727 0.01765874 0.01750012 0.01714247
 0.01705087 0.01673302 0.01628498 0.01601756 0.01569990 0.01539952 0.01533754 0.01581052 0.01586397 0.01574210
 0.01565649 0.01548782 0.01510294 0.01489587 0.01480106 0.01456585 0.01423471 0.01377975 0.01322767 0.01253783
 0.01196470 0.01147071 0.01120932 0.01124845 0.01156592 0.01180196 0.01209482 0.01219572 0.01202936 0.01176203
 0.01156604 0.01136310 0.01138158 0.01180609 0.01246672 0.01324218 0.01409385 0.01494382 0.01547121 0.01586933
 0.01630397 0.01658809 0.01683707 0.01729295 0.01784865 0.01826536 0.01856989 0.01887150 0.01905035 0.01901166
 0.01877403 0.01867059 0.01846315 0.01832332 0.01838354 0.01868766 0.01907610 0.01965308 0.02043783 0.02139298
 0.02249042 0.02371966 0.02505915 0.02630446 0.02746986 0.02869832 0.03012209 0.03147316 0.03299648 0.03464102
 0.03617571 0.03761636 0.03899240 0.04023124 0.04130251 0.04235765 0.04335145 0.04442284 0.04534948 0.04610064
 0.04674927 0.04722218 0.04753116 0.04794536 0.04826476 0.04845414 0.04873878 0.04879383 0.04871039 0.04865699
 0.04839768 0.04790414 0.04734304 0.04663618 0.04597591 0.04546711 0.04529286 0.04567615 0.04627716 0.04740604
 0.04908476 0.05069782 0.05240365 0.05438626 0.05583288 0.05658329 0.05660662 0.05611670 0.05545047 0.05486245
 0.05405093 0.05322832 0.05247876 0.05145101 0.05023127 0.04934874 0.04903202 0.04859760 0.04807307 0.04741925
 0.04685731 0.04594821 0.04516810 0.04486358 0.04485440 0.04488872 0.04570826 0.04682774 0.04809373 0.04957682
 0.05132678 0.05320230 0.05448106 0.05538513 0.05614787 0.05657858 0.05646538 0.05659712 0.05606386 0.05525823
 0.05454124 0.05373163 0.05251946 0.05099538 0.04976247 0.04832990 0.04672707 0.04512790 0.04437519 0.04371111
 0.04374647 0.04484772 0.04766158 0.05156323 0.05685628 0.06416768 0.07363529 0.08407248 0.09515138 0.10782872
 0.11713095
decayingleafwithvegetation-1.txt "Tue May 13 09:28:06 CDT 2014" 400 5 0 (IT-msec AV BX)
 0.01783103 0.01931072 0.02034049 0.02116910 0.02155512 0.02200790 0.02270794 0.02330389 0.02374338 0.02463241
 0.02574050 0.02576462 0.02530583 0.02512117 0.02477412 0.02396846 0.02344779 0.02349343 0.02334438 0.02267718
 0.02197003 0.02121119 0.02074105 0.02062369 0.02114633 0.02178081 0.02230348 0.02256573 0.02236285 0.02158248
 0.02066318 0.02036082 0.01971439 0.01902848 0.01881382 0.01843919 0.01793727 0.01765874 0.01750012 0.01714247
 0.01705087 0.01673302 0.01628498 0.01601756 0.01569990 0.01539952 0.01533754 0.01581052 0.01586397 0.01574210
 0.01565649 0.01548782 0.01510294 0.01489587 0.01480106 0.01456585 0.01423471 0.01377975 0.01322767 0.01253783
 0.01196470 0.01147071 0.01120932 0.01124845 0.01156592 0.01180196 0.01209482 0.01219572 0.01202936 0.01176203
 0.01156604 0.01136310 0.01138158 0.01180609 0.01246672 0.01324218 0.01409385 0.01494382 0.01547121 0.01586933
 0.01630397 0.01658809 0.01683707 0.01729295 0.01784865 0.01826536 0.01856989 0.01887150 0.01905035 0.01901166
 0.01877403 0.01867059 0.01846315 0.01832332 0.01838354 0.01868766 0.01907610 0.01965308 0.02043783 0.02139298
 0.02249042 0.02371966 0.02505915 0.02630446 0.02746986 0.02869832 0.03012209 0.03147316 0.03299648 0.03464102
 0.03617571 0.03761636 0.03899240 0.04023124 0.04130251 0.04235765 0.04335145 0.04442284 0.04534948 0.04610064
 0.04674927 0.04722218 0.04753116 0.04794536 0.04826476 0.04845414 0.04873878 0.04879383 0.04871039 0.04865699
 0.04839768 0.04790414 0.04734304 0.04663618 0.04597591 0.04546711 0.04529286 0.04567615 0.04627716 0.04740604
 0.04908476 0.05069782 0.05240365 0.05438626 0.05583288 0.05658329 0.05660662 0.05611670 0.05545047 0.05486245
 0.05405093 0.05322832 0.05247876 0.05145101 0.05023127 0.04934874 0.04903202 0.04859760 0.04807307 0.04741925
 0.04685731 0.04594821 0.04516810 0.04486358 0.04485440 0.04488872 0.04570826 0.04682774 0.04809373 0.04957682
 0.05132678 0.05320230 0.05448106 0.05538513 0.05614787 0.05657858 0.05646538 0.05659712 0.05606386 0.05525823
 0.05454124 0.05373163 0.05251946 0.05099538 0.04976247 0.04832990 0.04672707 0.04512790 0.04437519 0.04371111
 0.04374647 0.04484772 0.04766158 0.05156323 0.05685628 0.06416768 0.07363529 0.08407248 0.09515138 0.10782872
 0.11713095
greenleaf-22.txt "Tue May 13 09:48:29 CDT 2014" 400 5 0 (IT-msec AV BX)
 0.01783103 0.01931072 0.02034049 0.02116910 0.02155512 0.02200790 0.02270794 0.02330389 0.02374338 0.02463241
 0.02574050 0.02576462 0.02530583 0.02512117 0.02477412 0.02396846 0.02344779 0.02349343 0.02334438 0.02267718
 0.02197003 0.02121119 0.02074105 0.02062369 0.02114633 0.02178081 0.02230348 0.02256573 0.02236285 0.02158248
 0.02066318 0.02036082 0.01971439 0.01902848 0.01881382 0.01843919 0.01793727 0.01765874 0.01750012 0.01714247
 0.01705087 0.01673302 0.01628498 0.01601756 0.01569990 0.01539952 0.01533754 0.01581052 0.01586397 0.01574210
 0.01565649 0.01548782 0.01510294 0.01489587 0.01480106 0.01456585 0.01423471 0.01377975 0.01322767 0.01253783
 0.01196470 0.01147071 0.01120932 0.01124845 0.01156592 0.01180196 0.01209482 0.01219572 0.01202936 0.01176203
 0.01156604 0.01136310 0.01138158 0.01180609 0.01246672 0.01324218 0.01409385 0.01494382 0.01547121 0.01586933
 0.01630397 0.01658809 0.01683707 0.01729295 0.01784865 0.01826536 0.01856989 0.01887150 0.01905035 0.01901166
 0.01877403 0.01867059 0.01846315 0.01832332 0.01838354 0.01868766 0.01907610 0.01965308 0.02043783 0.02139298
 0.02249042 0.02371966 0.02505915 0.02630446 0.02746986 0.02869832 0.03012209 0.03147316 0.03299648 0.03464102
 0.03617571 0.03761636 0.03899240 0.04023124 0.04130251 0.04235765 0.04335145 0.04442284 0.04534948 0.04610064
 0.04674927 0.04722218 0.04753116 0.04794536 0.04826476 0.04845414 0.04873878 0.04879383 0.04871039 0.04865699
 0.04839768 0.04790414 0.04734304 0.04663618 0.04597591 0.04546711 0.04529286 0.04567615 0.04627716 0.04740604
 0.04908476 0.05069782 0.05240365 0.05438626 0.05583288 0.05658329 0.05660662 0.05611670 0.05545047 0.05486245
 0.05405093 0.05322832 0.05247876 0.05145101 0.05023127 0.04934874 0.04903202 0.04859760 0.04807307 0.04741925
 0.04685731 0.04594821 0.04516810 0.04486358 0.04485440 0.04488872 0.04570826 0.04682774 0.04809373 0.04957682
 0.05132678 0.05320230 0.05448106 0.05538513 0.05614787 0.05657858 0.05646538 0.05659712 0.05606386 0.05525823
 0.05454124 0.05373163 0.05251946 0.05099538 0.04976247 0.04832990 0.04672707 0.04512790 0.04437519 0.04371111
 0.04374647 0.04484772 0.04766158 0.05156323 0.05685628 0.06416768 0.07363529 0.08407248 0.09515138 0.10782872
 0.11713095
greenleafwithgunk-12-good.txt "Tue May 13 09:40:18 CDT 2014" 400 5 0 (IT-msec AV BX)
 0.01783103 0.01931072 0.02034049 0.02116910 0.02155512 0.02200790 0.02270794 0.02330389 0.02374338 0.02463241
 0.02574050 0.02576462 0.02530583 0.02512117 0.02477412 0.02396846 0.02344779 0.02349343 0.02334438 0.02267718
 0.02197003 0.02121119 0.02074105 0.02062369 0.02114633 0.02178081 0.02230348 0.02256573 0.02236285 0.02158248
 0.02066318 0.02036082 0.01971439 0.01902848 0.01881382 0.01843919 0.01793727 0.01765874 0.01750012 0.01714247
 0.01705087 0.01673302 0.01628498 0.01601756 0.01569990 0.01539952 0.01533754 0.01581052 0.01586397 0.01574210
 0.01565649 0.01548782 0.01510294 0.01489587 0.01480106 0.01456585 0.01423471 0.01377975 0.01322767 0.01253783
 0.01196470 0.01147071 0.01120932 0.01124845 0.01156592 0.01180196 0.01209482 0.01219572 0.01202936 0.01176203
 0.01156604 0.01136310 0.01138158 0.01180609 0.01246672 0.01324218 0.01409385 0.01494382 0.01547121 0.01586933
 0.01630397 0.01658809 0.01683707 0.01729295 0.01784865 0.01826536 0.01856989 0.01887150 0.01905035 0.01901166
 0.01877403 0.01867059 0.01846315 0.01832332 0.01838354 0.01868766 0.01907610 0.01965308 0.02043783 0.02139298
 0.02249042 0.02371966 0.02505915 0.02630446 0.02746986 0.02869832 0.03012209 0.03147316 0.03299648 0.03464102
 0.03617571 0.03761636 0.03899240 0.04023124 0.04130251 0.04235765 0.04335145 0.04442284 0.04534948 0.04610064
 0.04674927 0.04722218 0.04753116 0.04794536 0.04826476 0.04845414 0.04873878 0.04879383 0.04871039 0.04865699
 0.04839768 0.04790414 0.04734304 0.04663618 0.04597591 0.04546711 0.04529286 0.04567615 0.04627716 0.04740604
 0.04908476 0.05069782 0.05240365 0.05438626 0.05583288 0.05658329 0.05660662 0.05611670 0.05545047 0.05486245
 0.05405093 0.05322832 0.05247876 0.05145101 0.05023127 0.04934874 0.04903202 0.04859760 0.04807307 0.04741925
 0.04685731 0.04594821 0.04516810 0.04486358 0.04485440 0.04488872 0.04570826 0.04682774 0.04809373 0.04957682
 0.05132678 0.05320230 0.05448106 0.05538513 0.05614787 0.05657858 0.05646538 0.05659712 0.05606386 0.05525823
 0.05454124 0.05373163 0.05251946 0.05099538 0.04976247 0.04832990 0.04672707 0.04512790 0.04437519 0.04371111
 0.04374647 0.04484772 0.04766158 0.05156323 0.05685628 0.06416768 0.07363529 0.08407248 0.09515138 0.10782872
 0.11713095
greyrock-15.txt "Tue May 13 09:42:19 CDT 2014" 400 5 0 (IT-msec AV BX)
 0.01783103 0.01931072 0.02034049 0.02116910 0.02155512 0.02200790 0.02270794 0.02330389 0.02374338 0.02463241
 0.02574050 0.02576462 0.02530583 0.02512117 0.02477412 0.02396846 0.02344779 0.02349343 0.02334438 0.02267718
 0.02197003 0.02121119 0.02074105 0.02062369 0.02114633 0.02178081 0.02230348 0.02256573 0.02236285 0.02158248
 0.02066318 0.02036082 0.01971439 0.01902848 0.01881382 0.01843919 0.01793727 0.01765874 0.01750012 0.01714247
 0.01705087 0.01673302 0.01628498 0.01601756 0.01569990 0.01539952 0.01533754 0.01581052 0.01586397 0.01574210
 0.01565649 0.01548782 0.01510294 0.01489587 0.01480106 0.01456585 0.01423471 0.01377975 0.01322767 0.01253783
 0.01196470 0.01147071 0.01120932 0.01124845 0.01156592 0.01180196 0.01209482 0.01219572 0.01202936 0.01176203
 0.01156604 0.01136310 0.01138158 0.01180609 0.01246672 0.01324218 0.01409385 0.01494382 0.01547121 0.01586933
 0.01630397 0.01658809 0.01683707 0.01729295 0.01784865 0.01826536 0.01856989 0.01887150 0.01905035 0.01901166
 0.01877403 0.01867059 0.01846315 0.01832332 0.01838354 0.01868766 0.01907610 0.01965308 0.02043783 0.02139298
 0.02249042 0.02371966 0.02505915 0.02630446 0.02746986 0.02869832 0.03012209 0.03147316 0.03299648 0.03464102
 0.03617571 0.03761636 0.03899240 0.04023124 0.04130251 0.04235765 0.04335145 0.04442284 0.04534948 0.04610064
 0.04674927 0.04722218 0.04753116 0.04794536 0.04826476 0.04845414 0.04873878 0.04879383 0.04871039 0.04865699
 0.04839768 0.04790414 0.04734304 0.04663618 0.04597591 0.04546711 0.04529286 0.04567615 0.04627716 0.04740604
 0.04908476 0.05069782 0.05240365 0.05438626 0.05583288 0.05658329 0.05660662 0.05611670 0.05545047 0.05486245
 0.05405093 0.05322832 0.05247876 0.05145101 0.05023127 0.04934874 0.04903202 0.04859760 0.04807307 0.04741925
 0.04685731 0.04594821 0.04516810 0.04486358 0.04485440 0.04488872 0.04570826 0.04682774 0.04809373 0.04957682
 0.05132678 0.05320230 0.05448106 0.05538513 0.05614787 0.05657858 0.05646538 0.05659712 0.05606386 0.05525823
 0.05454124 0.05373163 0.05251946 0.05099538 0.04976247 0.04832990 0.04672707 0.04512790 0.04437519 0.04371111
 0.04374647 0.04484772 0.04766158 0.05156323 0.05685628 0.06416768 0.07363529 0.08407248 0.09515138 0.10782872
 0.11713095
greyrock-16.txt "Tue May 13 09:44:19 CDT 2014" 400 5 0 (IT-msec AV BX)
 0.01783103 0.01931072 0.02034049 0.02116910 0.02155512 0.02200790 0.02270794 0.02330389 0.02374338 0.02463241
 0.02574050 0.02576462 0.02530583 0.02512117 0.02477412 0.02396846 0.02344779 0.02349343 0.02334438 0.02267718
 0.02197003 0.02121119 0.02074105 0.02062369 0.02114633 0.02178081 0.02230348 0.02256573 0.02236285 0.02158248
 0.02066318 0.02036082 0.01971439 0.01902848 0.01881382 0.01843919 0.01793727 0.01765874 0.01750012 0.01714247
 0.01705087 0.01673302 0.01628498 0.01601756 0.01569990 0.01539952 0.01533754 0.01581052 0.01586397 0.01574210
 0.01565649 0.01548782 0.01510294 0.01489587 0.01480106 0.01456585 0.01423471 0.01377975 0.01322767 0.01253783
 0.01196470 0.01147071 0.01120932 0.01124845 0.01156592 0.01180196 0.01209482 0.01219572 0.01202936 0.01176203
 0.01156604 0.01136310 0.01138158 0.01180609 0.01246672 0.01324218 0.01409385 0.01494382 0.01547121 0.01586933
 0.01630397 0.01658809 0.01683707 0.01729295 0.01784865 0.01826536 0.01856989 0.01887150 0.01905035 0.01901166
 0.01877403 0.01867059 0.01846315 0.01832332 0.01838354 0.01868766 0.01907610 0.01965308 0.02043783 0.02139298
 0.02249042 0.02371966 0.02505915 0.02630446 0.02746986 0.02869832 0.03012209 0.03147316 0.03299648 0.03464102
 0.03617571 0.03761636 0.03899240 0.04023124 0.04130251 0.04235765 0.04335145 0.04442284 0.04534948 0.04610064
 0.04674927 0.04722218 0.04753116 0.04794536 0.04826476 0.04845414 0.04873878 0.04879383 0.04871039 0.04865699
 0.04839768 0.04790414 0.04734304 0.04663618 0.04597591 0.04546711 0.04529286 0.04567615 0.04627716 0.04740604
 0.04908476 0.05069782 0.05240365 0.05438626 0.05583288 0.05658329 0.05660662 0.05611670 0.05545047 0.05486245
 0.05405093 0.05322832 0.05247876 0.05145101 0.05023127 0.04934874 0.04903202 0.04859760 0.04807307 0.04741925
 0.04685731 0.04594821 0.04516810 0.04486358 0.04485440 0.04488872 0.04570826 0.04682774 0.04809373 0.04957682
 0.05132678 0.05320230 0.05448106 0.05538513 0.05614787 0.05657858 0.05646538 0.05659712 0.05606386 0.05525823
 0.05454124 0.05373163 0.05251946 0.05099538 0.04976247 0.04832990 0.04672707 0.04512790 0.04437519 0.04371111
 0.04374647 0.04484772 0.04766158 0.05156323 0.05685628 0.06416768 0.07363529 0.08407248 0.09515138 0.10782872
 0.11713095
greyrock-17.txt "Tue May 13 09:44:45 CDT 2014" 400 5 0 (IT-msec AV BX)
 0.01783103 0.01931072 0.02034049 0.02116910 0.02155512 0.02200790 0.02270794 0.02330389 0.02374338 0.02463241
 0.02574050 0.02576462 0.02530583 0.02512117 0.02477412 0.02396846 0.02344779 0.02349343 0.02334438 0.02267718
 0.02197003 0.02121119 0.02074105 0.02062369 0.02114633 0.02178081 0.02230348 0.02256573 0.02236285 0.02158248
 0.02066318 0.02036082 0.01971439 0.01902848 0.01881382 0.01843919 0.01793727 0.01765874 0.01750012 0.01714247
 0.01705087 0.01673302 0.01628498 0.01601756 0.01569990 0.01539952 0.01533754 0.01581052 0.01586397 0.01574210
 0.01565649 0.01548782 0.01510294 0.01489587 0.01480106 0.01456585 0.01423471 0.01377975 0.01322767 0.01253783
 0.01196470 0.01147071 0.01120932 0.01124845 0.01156592 0.01180196 0.01209482 0.01219572 0.01202936 0.01176203
 0.01156604 0.01136310 0.01138158 0.01180609 0.01246672 0.01324218 0.01409385 0.01494382 0.01547121 0.01586933
 0.01630397 0.01658809 0.01683707 0.01729295 0.01784865 0.01826536 0.01856989 0.01887150 0.01905035 0.01901166
 0.01877403 0.01867059 0.01846315 0.01832332 0.01838354 0.01868766 0.01907610 0.01965308 0.02043783 0.02139298
 0.02249042 0.02371966 0.02505915 0.02630446 0.02746986 0.02869832 0.03012209 0.03147316 0.03299648 0.03464102
 0.03617571 0.03761636 0.03899240 0.04023124 0.04130251 0.04235765 0.04335145 0.04442284 0.04534948 0.04610064
 0.04674927 0.04722218 0.04753116 0.04794536 0.04826476 0.04845414 0.04873878 0.04879383 0.04871039 0.04865699
 0.04839768 0.04790414 0.04734304 0.04663618 0.04597591 0.04546711 0.04529286 0.04567615 0.04627716 0.04740604
 0.04908476 0.05069782 0.05240365 0.05438626 0.05583288 0.05658329 0.05660662 0.05611670 0.05545047 0.05486245
 0.05405093 0.05322832 0.05247876 0.05145101 0.05023127 0.04934874 0.04903202 0.04859760 0.04807307 0.04741925
 0.04685731 0.04594821 0.04516810 0.04486358 0.04485440 0.04488872 0.04570826 0.04682774 0.04809373 0.04957682
 0.05132678 0.05320230 0.05448106 0.05538513 0.05614787 0.05657858 0.05646538 0.05659712 0.05606386 0.05525823
 0.05454124 0.05373163 0.05251946 0.05099538 0.04976247 0.04832990 0.04672707 0.04512790 0.04437519 0.04371111
 0.04374647 0.04484772 0.04766158 0.05156323 0.05685628 0.06416768 0.07363529 0.08407248 0.09515138 0.10782872
 0.11713095
greyrock-20.txt "Tue May 13 09:47:27 CDT 2014" 400 5 0 (IT-msec AV BX)
 0.01783103 0.01931072 0.02034049 0.02116910 0.02155512 0.02200790 0.02270794 0.02330389 0.02374338 0.02463241
 0.02574050 0.02576462 0.02530583 0.02512117 0.02477412 0.02396846 0.02344779 0.02349343 0.02334438 0.02267718
 0.02197003 0.02121119 0.02074105 0.02062369 0.02114633 0.02178081 0.02230348 0.02256573 0.02236285 0.02158248
 0.02066318 0.02036082 0.01971439 0.01902848 0.01881382 0.01843919 0.01793727 0.01765874 0.01750012 0.01714247
 0.01705087 0.01673302 0.01628498 0.01601756 0.01569990 0.01539952 0.01533754 0.01581052 0.01586397 0.01574210
 0.01565649 0.01548782 0.01510294 0.01489587 0.01480106 0.01456585 0.01423471 0.01377975 0.01322767 0.01253783
 0.01196470 0.01147071 0.01120932 0.01124845 0.01156592 0.01180196 0.01209482 0.01219572 0.01202936 0.01176203
 0.01156604 0.01136310 0.01138158 0.01180609 0.01246672 0.01324218 0.01409385 0.01494382 0.01547121 0.01586933
 0.01630397 0.01658809 0.01683707 0.01729295 0.01784865 0.01826536 0.01856989 0.01887150 0.01905035 0.01901166
 0.01877403 0.01867059 0.01846315 0.01832332 0.01838354 0.01868766 0.01907610 0.01965308 0.02043783 0.02139298
 0.02249042 0.02371966 0.02505915 0.02630446 0.02746986 0.02869832 0.03012209 0.03147316 0.03299648 0.03464102
 0.03617571 0.03761636 0.03899240 0.04023124 0.04130251 0.04235765 0.04335145 0.04442284 0.04534948 0.04610064
 0.04674927 0.04722218 0.04753116 0.04794536 0.04826476 0.04845414 0.04873878 0.04879383 0.04871039 0.04865699
 0.04839768 0.04790414 0.04734304 0.04663618 0.04597591 0.04546711 0.04529286 0.04567615 0.04627716 0.04740604
 0.04908476 0.05069782 0.05240365 0.05438626 0.05583288 0.05658329 0.05660662 0.05611670 0.05545047 0.05486245
 0.05405093 0.05322832 0.05247876 0.05145101 0.05023127 0.04934874 0.04903202 0.04859760 0.04807307 0.04741925
 0.04685731 0.04594821 0.04516810 0.04486358 0.04485440 0.04488872 0.04570826 0.04682774 0.04809373 0.04957682
 0.05132678 0.05320230 0.05448106 0.05538513 0.05614787 0.05657858 0.05646538 0.05659712 0.05606386 0.05525823
 0.05454124 0.05373163 0.05251946 0.05099538 0.04976247 0.04832990 0.04672707 0.04512790 0.04437519 0.04371111
 0.04374647 0.04484772 0.04766158 0.05156323 0.05685628 0.06416768 0.07363529 0.08407248 0.09515138 0.10782872
 0.11713095
greyrockwithbenthos-10.txt "Tue May 13 09:36:51 CDT 2014" 400 5 0 (IT-msec AV BX)
 0.01783103 0.01931072 0.02034049 0.02116910 0.02155512 0.02200790 0.02270794 0.02330389 0.02374338 0.02463241
 0.02574050 0.02576462 0.02530583 0.02512117 0.02477412 0.02396846 0.02344779 0.02349343 0.02334438 0.02267718
 0.02197003 0.02121119 0.02074105 0.02062369 0.02114633 0.02178081 0.02230348 0.02256573 0.02236285 0.02158248
 0.02066318 0.02036082 0.01971439 0.01902848 0.01881382 0.01843919 0.01793727 0.01765874 0.01750012 0.01714247
 0.01705087 0.01673302 0.01628498 0.01601756 0.01569990 0.01539952 0.01533754 0.01581052 0.01586397 0.01574210
 0.01565649 0.01548782 0.01510294 0.01489587 0.01480106 0.01456585 0.01423471 0.01377975 0.01322767 0.01253783
 0.01196470 0.01147071 0.01120932 0.01124845 0.01156592 0.01180196 0.01209482 0.01219572 0.01202936 0.01176203
 0.01156604 0.01136310 0.01138158 0.01180609 0.01246672 0.01324218 0.01409385 0.01494382 0.01547121 0.01586933
 0.01630397 0.01658809 0.01683707 0.01729295 0.01784865 0.01826536 0.01856989 0.01887150 0.01905035 0.01901166
 0.01877403 0.01867059 0.01846315 0.01832332 0.01838354 0.01868766 0.01907610 0.01965308 0.02043783 0.02139298
 0.02249042 0.02371966 0.02505915 0.02630446 0.02746986 0.02869832 0.03012209 0.03147316 0.03299648 0.03464102
 0.03617571 0.03761636 0.03899240 0.04023124 0.04130251 0.04235765 0.04335145 0.04442284 0.04534948 0.04610064
 0.04674927 0.04722218 0.04753116 0.04794536 0.04826476 0.04845414 0.04873878 0.04879383 0.04871039 0.04865699
 0.04839768 0.04790414 0.04734304 0.04663618 0.04597591 0.04546711 0.04529286 0.04567615 0.04627716 0.04740604
 0.04908476 0.05069782 0.05240365 0.05438626 0.05583288 0.05658329 0.05660662 0.05611670 0.05545047 0.05486245
 0.05405093 0.05322832 0.05247876 0.05145101 0.05023127 0.04934874 0.04903202 0.04859760 0.04807307 0.04741925
 0.04685731 0.04594821 0.04516810 0.04486358 0.04485440 0.04488872 0.04570826 0.04682774 0.04809373 0.04957682
 0.05132678 0.05320230 0.05448106 0.05538513 0.05614787 0.05657858 0.05646538 0.05659712 0.05606386 0.05525823
 0.05454124 0.05373163 0.05251946 0.05099538 0.04976247 0.04832990 0.04672707 0.04512790 0.04437519 0.04371111
 0.04374647 0.04484772 0.04766158 0.05156323 0.05685628 0.06416768 0.07363529 0.08407248 0.09515138 0.10782872
 0.11713095
greyrockwithgunk-17.txt "Tue May 13 09:45:37 CDT 2014" 400 5 0 (IT-msec AV BX)
 0.01783103 0.01931072 0.02034049 0.02116910 0.02155512 0.02200790 0.02270794 0.02330389 0.02374338 0.02463241
 0.02574050 0.02576462 0.02530583 0.02512117 0.02477412 0.02396846 0.02344779 0.02349343 0.02334438 0.02267718
 0.02197003 0.02121119 0.02074105 0.02062369 0.02114633 0.02178081 0.02230348 0.02256573 0.02236285 0.02158248
 0.02066318 0.02036082 0.01971439 0.01902848 0.01881382 0.01843919 0.01793727 0.01765874 0.01750012 0.01714247
 0.01705087 0.01673302 0.01628498 0.01601756 0.01569990 0.01539952 0.01533754 0.01581052 0.01586397 0.01574210
 0.01565649 0.01548782 0.01510294 0.01489587 0.01480106 0.01456585 0.01423471 0.01377975 0.01322767 0.01253783
 0.01196470 0.01147071 0.01120932 0.01124845 0.01156592 0.01180196 0.01209482 0.01219572 0.01202936 0.01176203
 0.01156604 0.01136310 0.01138158 0.01180609 0.01246672 0.01324218 0.01409385 0.01494382 0.01547121 0.01586933
 0.01630397 0.01658809 0.01683707 0.01729295 0.01784865 0.01826536 0.01856989 0.01887150 0.01905035 0.01901166
 0.01877403 0.01867059 0.01846315 0.01832332 0.01838354 0.01868766 0.01907610 0.01965308 0.02043783 0.02139298
 0.02249042 0.02371966 0.02505915 0.02630446 0.02746986 0.02869832 0.03012209 0.03147316 0.03299648 0.03464102
 0.03617571 0.03761636 0.03899240 0.04023124 0.04130251 0.04235765 0.04335145 0.04442284 0.04534948 0.04610064
 0.04674927 0.04722218 0.04753116 0.04794536 0.04826476 0.04845414 0.04873878 0.04879383 0.04871039 0.04865699
 0.04839768 0.04790414 0.04734304 0.04663618 0.04597591 0.04546711 0.04529286 0.04567615 0.04627716 0.04740604
 0.04908476 0.05069782 0.05240365 0.05438626 0.05583288 0.05658329 0.05660662 0.05611670 0.05545047 0.05486245
 0.05405093 0.05322832 0.05247876 0.05145101 0.05023127 0.04934874 0.04903202 0.04859760 0.04807307 0.04741925
 0.04685731 0.04594821 0.04516810 0.04486358 0.04485440 0.04488872 0.04570826 0.04682774 0.04809373 0.04957682
 0.05132678 0.05320230 0.05448106 0.05538513 0.05614787 0.05657858 0.05646538 0.05659712 0.05606386 0.05525823
 0.05454124 0.05373163 0.05251946 0.05099538 0.04976247 0.04832990 0.04672707 0.04512790 0.04437519 0.04371111
 0.04374647 0.04484772 0.04766158 0.05156323 0.05685628 0.06416768 0.07363529 0.08407248 0.09515138 0.10782872
 0.11713095
greywithgunk-17.txt "Tue May 13 09:45:11 CDT 2014" 400 5 0 (IT-msec AV BX)
 0.01783103 0.01931072 0.02034049 0.02116910 0.02155512 0.02200790 0.02270794 0.02330389 0.02374338 0.02463241
 0.02574050 0.02576462 0.02530583 0.02512117 0.02477412 0.02396846 0.02344779 0.02349343 0.02334438 0.02267718
 0.02197003 0.02121119 0.02074105 0.02062369 0.02114633 0.02178081 0.02230348 0.02256573 0.02236285 0.02158248
 0.02066318 0.02036082 0.01971439 0.01902848 0.01881382 0.01843919 0.01793727 0.01765874 0.01750012 0.01714247
 0.01705087 0.01673302 0.01628498 0.01601756 0.01569990 0.01539952 0.01533754 0.01581052 0.01586397 0.01574210
 0.01565649 0.01548782 0.01510294 0.01489587 0.01480106 0.01456585 0.01423471 0.01377975 0.01322767 0.01253783
 0.01196470 0.01147071 0.01120932 0.01124845 0.01156592 0.01180196 0.01209482 0.01219572 0.01202936 0.01176203
 0.01156604 0.01136310 0.01138158 0.01180609 0.01246672 0.01324218 0.01409385 0.01494382 0.01547121 0.01586933
 0.01630397 0.01658809 0.01683707 0.01729295 0.01784865 0.01826536 0.01856989 0.01887150 0.01905035 0.01901166
 0.01877403 0.01867059 0.01846315 0.01832332 0.01838354 0.01868766 0.01907610 0.01965308 0.02043783 0.02139298
 0.02249042 0.02371966 0.02505915 0.02630446 0.02746986 0.02869832 0.03012209 0.03147316 0.03299648 0.03464102
 0.03617571 0.03761636 0.03899240 0.04023124 0.04130251 0.04235765 0.04335145 0.04442284 0.04534948 0.04610064
 0.04674927 0.04722218 0.04753116 0.04794536 0.04826476 0.04845414 0.04873878 0.04879383 0.04871039 0.04865699
 0.04839768 0.04790414 0.04734304 0.04663618 0.04597591 0.04546711 0.04529286 0.04567615 0.04627716 0.04740604
 0.04908476 0.05069782 0.05240365 0.05438626 0.05583288 0.05658329 0.05660662 0.05611670 0.05545047 0.05486245
 0.05405093 0.05322832 0.05247876 0.05145101 0.05023127 0.04934874 0.04903202 0.04859760 0.04807307 0.04741925
 0.04685731 0.04594821 0.04516810 0.04486358 0.04485440 0.04488872 0.04570826 0.04682774 0.04809373 0.04957682
 0.05132678 0.05320230 0.05448106 0.05538513 0.05614787 0.05657858 0.05646538 0.05659712 0.05606386 0.05525823
 0.05454124 0.05373163 0.05251946 0.05099538 0.04976247 0.04832990 0.04672707 0.04512790 0.04437519 0.04371111
 0.04374647 0.04484772 0.04766158 0.05156323 0.05685628 0.06416768 0.07363529 0.08407248 0.09515138 0.10782872
 0.11713095
leafwithalgae-3.txt "Tue May 13 09:29:48 CDT 2014" 400 5 0 (IT-msec AV BX)
 0.01783103 0.01931072 0.02034049 0.02116910 0.02155512 0.02200790 0.02270794 0.02330389 0.02374338 0.02463241
 0.02574050 0.02576462 0.02530583 0.02512117 0.02477412 0.02396846 0.02344779 0.02349343 0.02334438 0.02267718
 0.02197003 0.02121119 0.02074105 0.02062369 0.02114633 0.02178081 0.02230348 0.02256573 0.02236285 0.02158248
 0.02066318 0.02036082 0.01971439 0.01902848 0.01881382 0.01843919 0.01793727 0.01765874 0.01750012 0.01714247
 0.01705087 0.01673302 0.01628498 0.01601756 0.01569990 0.01539952 0.01533754 0.01581052 0.01586397 0.01574210
 0.01565649 0.01548782 0.01510294 0.01489587 0.01480106 0.01456585 0.01423471 0.01377975 0.01322767 0.01253783
 0.01196470 0.01147071 0.01120932 0.01124845 0.01156592 0.01180196 0.01209482 0.01219572 0.01202936 0.01176203
 0.01156604 0.01136310 0.01138158 0.01180609 0.01246672 0.01324218 0.01409385 0.01494382 0.01547121 0.01586933
 0.01630397 0.01658809 0.01683707 0.01729295 0.01784865 0.01826536 0.01856989 0.01887150 0.01905035 0.01901166
 0.01877403 0.01867059 0.01846315 0.01832332 0.01838354 0.01868766 0.01907610 0.01965308 0.02043783 0.02139298
 0.02249042 0.02371966 0.02505915 0.02630446 0.02746986 0.02869832 0.03012209 0.03147316 0.03299648 0.03464102
 0.03617571 0.03761636 0.03899240 0.04023124 0.04130251 0.04235765 0.04335145 0.04442284 0.04534948 0.04610064
 0.04674927 0.04722218 0.04753116 0.04794536 0.04826476 0.04845414 0.04873878 0.04879383 0.04871039 0.04865699
 0.04839768 0.04790414 0.04734304 0.04663618 0.04597591 0.04546711 0.04529286 0.04567615 0.04627716 0.04740604
 0.04908476 0.05069782 0.05240365 0.05438626 0.05583288 0.05658329 0.05660662 0.05611670 0.05545047 0.05486245
 0.05405093 0.05322832 0.05247876 0.05145101 0.05023127 0.04934874 0.04903202 0.04859760 0.04807307 0.04741925
 0.04685731 0.04594821 0.04516810 0.04486358 0.04485440 0.04488872 0.04570826 0.04682774 0.04809373 0.04957682
 0.05132678 0.05320230 0.05448106 0.05538513 0.05614787 0.05657858 0.05646538 0.05659712 0.05606386 0.05525823
 0.05454124 0.05373163 0.05251946 0.05099538 0.04976247 0.04832990 0.04672707 0.04512790 0.04437519 0.04371111
 0.04374647 0.04484772 0.04766158 0.05156323 0.05685628 0.06416768 0.07363529 0.08407248 0.09515138 0.10782872
 0.11713095
leafwithgunk-30.txt "Tue May 13 09:52:05 CDT 2014" 400 5 0 (IT-msec AV BX)
 0.01783103 0.01931072 0.02034049 0.02116910 0.02155512 0.02200790 0.02270794 0.02330389 0.02374338 0.02463241
 0.02574050 0.02576462 0.02530583 0.02512117 0.02477412 0.02396846 0.02344779 0.02349343 0.02334438 0.02267718
 0.02197003 0.02121119 0.02074105 0.02062369 0.02114633 0.02178081 0.02230348 0.02256573 0.02236285 0.02158248
 0.02066318 0.02036082 0.01971439 0.01902848 0.01881382 0.01843919 0.01793727 0.01765874 0.01750012 0.01714247
 0.01705087 0.01673302 0.01628498 0.01601756 0.01569990 0.01539952 0.01533754 0.01581052 0.01586397 0.01574210
 0.01565649 0.01548782 0.01510294 0.01489587 0.01480106 0.01456585 0.01423471 0.01377975 0.01322767 0.01253783
 0.01196470 0.01147071 0.01120932 0.01124845 0.01156592 0.01180196 0.01209482 0.01219572 0.01202936 0.01176203
 0.01156604 0.01136310 0.01138158 0.01180609 0.01246672 0.01324218 0.01409385 0.01494382 0.01547121 0.01586933
 0.01630397 0.01658809 0.01683707 0.01729295 0.01784865 0.01826536 0.01856989 0.01887150 0.01905035 0.01901166
 0.01877403 0.01867059 0.01846315 0.01832332 0.01838354 0.01868766 0.01907610 0.01965308 0.02043783 0.02139298
 0.02249042 0.02371966 0.02505915 0.02630446 0.02746986 0.02869832 0.03012209 0.03147316 0.03299648 0.03464102
 0.03617571 0.03761636 0.03899240 0.04023124 0.04130251 0.04235765 0.04335145 0.04442284 0.04534948 0.04610064
 0.04674927 0.04722218 0.04753116 0.04794536 0.04826476 0.04845414 0.04873878 0.04879383 0.04871039 0.04865699
 0.04839768 0.04790414 0.04734304 0.04663618 0.04597591 0.04546711 0.04529286 0.04567615 0.04627716 0.04740604
 0.04908476 0.05069782 0.05240365 0.05438626 0.05583288 0.05658329 0.05660662 0.05611670 0.05545047 0.05486245
 0.05405093 0.05322832 0.05247876 0.05145101 0.05023127 0.04934874 0.04903202 0.04859760 0.04807307 0.04741925
 0.04685731 0.04594821 0.04516810 0.04486358 0.04485440 0.04488872 0.04570826 0.04682774 0.04809373 0.04957682
 0.05132678 0.05320230 0.05448106 0.05538513 0.05614787 0.05657858 0.05646538 0.05659712 0.05606386 0.05525823
 0.05454124 0.05373163 0.05251946 0.05099538 0.04976247 0.04832990 0.04672707 0.04512790 0.04437519 0.04371111
 0.04374647 0.04484772 0.04766158 0.05156323 0.05685628 0.06416768 0.07363529 0.08407248 0.09515138 0.10782872
 0.11713095
logwithalgae-2.txt "Tue May 13 09:28:52 CDT 2014" 400 5 0 (IT-msec AV BX)
 0.01783103 0.01931072 0.02034049 0.02116910 0.02155512 0.02200790 0.02270794 0.02330389 0.02374338 0.02463241
 0.02574050 0.02576462 0.02530583 0.02512117 0.02477412 0.02396846 0.02344779 0.02349343 0.02334438 0.02267718
 0.02197003 0.02121119 0.02074105 0.02062369 0.02114633 0.02178081 0.02230348 0.02256573 0.02236285 0.02158248
 0.02066318 0.02036082 0.01971439 0.01902848 0.01881382 0.01843919 0.01793727 0.01765874 0.01750012 0.01714247
 0.01705087 0.01673302 0.01628498 0.01601756 0.01569990 0.01539952 0.01533754 0.01581052 0.01586397 0.01574210
 0.01565649 0.01548782 0.01510294 0.01489587 0.01480106 0.01456585 0.01423471 0.01377975 0.01322767 0.01253783
 0.01196470 0.01147071 0.01120932 0.01124845 0.01156592 0.01180196 0.01209482 0.01219572 0.01202936 0.01176203
 0.01156604 0.01136310 0.01138158 0.01180609 0.01246672 0.01324218 0.01409385 0.01494382 0.01547121 0.01586933
 0.01630397 0.01658809 0.01683707 0.01729295 0.01784865 0.01826536 0.01856989 0.01887150 0.01905035 0.01901166
 0.01877403 0.01867059 0.01846315 0.01832332 0.01838354 0.01868766 0.01907610 0.01965308 0.02043783 0.02139298
 0.02249042 0.02371966 0.02505915 0.02630446 0.02746986 0.02869832 0.03012209 0.03147316 0.03299648 0.03464102
 0.03617571 0.03761636 0.03899240 0.04023124 0.04130251 0.04235765 0.04335145 0.04442284 0.04534948 0.04610064
 0.04674927 0.04722218 0.04753116 0.04794536 0.04826476 0.04845414 0.04873878 0.04879383 0.04871039 0.04865699
 0.04839768 0.04790414 0.04734304 0.04663618 0.04597591 0.04546711 0.04529286 0.04567615 0.04627716 0.04740604
 0.04908476 0.05069782 0.05240365 0.05438626 0.05583288 0.05658329 0.05660662 0.05611670 0.05545047 0.05486245
 0.05405093 0.05322832 0.05247876 0.05145101 0.05023127 0.04934874 0.04903202 0.04859760 0.04807307 0.04741925
 0.04685731 0.04594821 0.04516810 0.04486358 0.04485440 0.04488872 0.04570826 0.04682774 0.04809373 0.04957682
 0.05132678 0.05320230 0.05448106 0.05538513 0.05614787 0.05657858 0.05646538 0.05659712 0.05606386 0.05525823
 0.05454124 0.05373163 0.05251946 0.05099538 0.04976247 0.04832990 0.04672707 0.04512790 0.04437519 0.04371111
 0.04374647 0.04484772 0.04766158 0.05156323 0.05685628 0.06416768 0.07363529 0.08407248 0.09515138 0.10782872
 0.11713095
orange-rock-7.txt "Tue May 13 09:34:11 CDT 2014" 400 5 0 (IT-msec AV BX)
 0.01783103 0.01931072 0.02034049 0.02116910 0.02155512 0.02200790 0.02270794 0.02330389 0.02374338 0.02463241
 0.02574050 0.02576462 0.02530583 0.02512117 0.02477412 0.02396846 0.02344779 0.02349343 0.02334438 0.02267718
 0.02197003 0.02121119 0.02074105 0.02062369 0.02114633 0.02178081 0.02230348 0.02256573 0.02236285 0.02158248
 0.02066318 0.02036082 0.01971439 0.01902848 0.01881382 0.01843919 0.01793727 0.01765874 0.01750012 0.01714247
 0.01705087 0.01673302 0.01628498 0.01601756 0.01569990 0.01539952 0.01533754 0.01581052 0.01586397 0.01574210
 0.01565649 0.01548782 0.01510294 0.01489587 0.01480106 0.01456585 0.01423471 0.01377975 0.01322767 0.01253783
 0.01196470 0.01147071 0.01120932 0.01124845 0.01156592 0.01180196 0.01209482 0.01219572 0.01202936 0.01176203
 0.01156604 0.01136310 0.01138158 0.01180609 0.01246672 0.01324218 0.01409385 0.01494382 0.01547121 0.01586933
 0.01630397 0.01658809 0.01683707 0.01729295 0.01784865 0.01826536 0.01856989 0.01887150 0.01905035 0.01901166
 0.01877403 0.01867059 0.01846315 0.01832332 0.01838354 0.01868766 0.01907610 0.01965308 0.02043783 0.02139298
 0.02249042 0.02371966 0.02505915 0.02630446 0.02746986 0.02869832 0.03012209 0.03147316 0.03299648 0.03464102
 0.03617571 0.03761636 0.03899240 0.04023124 0.04130251 0.04235765 0.04335145 0.04442284 0.04534948 0.04610064
 0.04674927 0.04722218 0.04753116 0.04794536 0.04826476 0.04845414 0.04873878 0.04879383 0.04871039 0.04865699
 0.04839768 0.04790414 0.04734304 0.04663618 0.04597591 0.04546711 0.04529286 0.04567615 0.04627716 0.04740604
 0.04908476 0.05069782 0.05240365 0.05438626 0.05583288 0.05658329 0.05660662 0.05611670 0.05545047 0.05486245
 0.05405093 0.05322832 0.05247876 0.05145101 0.05023127 0.04934874 0.04903202 0.04859760 0.04807307 0.04741925
 0.04685731 0.04594821 0.04516810 0.04486358 0.04485440 0.04488872 0.04570826 0.04682774 0.04809373 0.04957682
 0.05132678 0.05320230 0.05448106 0.05538513 0.05614787 0.05657858 0.05646538 0.05659712 0.05606386 0.05525823
 0.05454124 0.05373163 0.05251946 0.05099538 0.04976247 0.04832990 0.04672707 0.04512790 0.04437519 0.04371111
 0.04374647 0.04484772 0.04766158 0.05156323 0.05685628 0.06416768 0.07363529 0.08407248 0.09515138 0.10782872
 0.11713095
redbrownrock-40.txt "Tue May 13 09:58:18 CDT 2014" 400 5 0 (IT-msec AV BX)
 0.01783103 0.01931072 0.02034049 0.02116910 0.02155512 0.02200790 0.02270794 0.02330389 0.02374338 0.02463241
 0.02574050 0.02576462 0.02530583 0.02512117 0.02477412 0.02396846 0.02344779 0.02349343 0.02334438 0.02267718
 0.02197003 0.02121119 0.02074105 0.02062369 0.02114633 0.02178081 0.02230348 0.02256573 0.02236285 0.02158248
 0.02066318 0.02036082 0.01971439 0.01902848 0.01881382 0.01843919 0.01793727 0.01765874 0.01750012 0.01714247
 0.01705087 0.01673302 0.01628498 0.01601756 0.01569990 0.01539952 0.01533754 0.01581052 0.01586397 0.01574210
 0.01565649 0.01548782 0.01510294 0.01489587 0.01480106 0.01456585 0.01423471 0.01377975 0.01322767 0.01253783
 0.01196470 0.01147071 0.01120932 0.01124845 0.01156592 0.01180196 0.01209482 0.01219572 0.01202936 0.01176203
 0.01156604 0.01136310 0.01138158 0.01180609 0.01246672 0.01324218 0.01409385 0.01494382 0.01547121 0.01586933
 0.01630397 0.01658809 0.01683707 0.01729295 0.01784865 0.01826536 0.01856989 0.01887150 0.01905035 0.01901166
 0.01877403 0.01867059 0.01846315 0.01832332 0.01838354 0.01868766 0.01907610 0.01965308 0.02043783 0.02139298
 0.02249042 0.02371966 0.02505915 0.02630446 0.02746986 0.02869832 0.03012209 0.03147316 0.03299648 0.03464102
 0.03617571 0.03761636 0.03899240 0.04023124 0.04130251 0.04235765 0.04335145 0.04442284 0.04534948 0.04610064
 0.04674927 0.04722218 0.04753116 0.04794536 0.04826476 0.04845414 0.04873878 0.04879383 0.04871039 0.04865699
 0.04839768 0.04790414 0.04734304 0.04663618 0.04597591 0.04546711 0.04529286 0.04567615 0.04627716 0.04740604
 0.04908476 0.05069782 0.05240365 0.05438626 0.05583288 0.05658329 0.05660662 0.05611670 0.05545047 0.05486245
 0.05405093 0.05322832 0.05247876 0.05145101 0.05023127 0.04934874 0.04903202 0.04859760 0.04807307 0.04741925
 0.04685731 0.04594821 0.04516810 0.04486358 0.04485440 0.04488872 0.04570826 0.04682774 0.04809373 0.04957682
 0.05132678 0.05320230 0.05448106 0.05538513 0.05614787 0.05657858 0.05646538 0.05659712 0.05606386 0.05525823
 0.05454124 0.05373163 0.05251946 0.05099538 0.04976247 0.04832990 0.04672707 0.04512790 0.04437519 0.04371111
 0.04374647 0.04484772 0.04766158 0.05156323 0.05685628 0.06416768 0.07363529 0.08407248 0.09515138 0.10782872
 0.11713095
redleaf-23.txt "Tue May 13 09:48:53 CDT 2014" 400 5 0 (IT-msec AV BX)
 0.01783103 0.01931072 0.02034049 0.02116910 0.02155512 0.02200790 0.02270794 0.02330389 0.02374338 0.02463241
 0.02574050 0.02576462 0.02530583 0.02512117 0.02477412 0.02396846 0.02344779 0.02349343 0.02334438 0.02267718
 0.02197003 0.02121119 0.02074105 0.02062369 0.02114633 0.02178081 0.02230348 0.02256573 0.02236285 0.02158248
 0.02066318 0.02036082 0.01971439 0.01902848 0.01881382 0.01843919 0.01793727 0.01765874 0.01750012 0.01714247
 0.01705087 0.01673302 0.01628498 0.01601756 0.01569990 0.01539952 0.01533754 0.01581052 0.01586397 0.01574210
 0.01565649 0.01548782 0.01510294 0.01489587 0.01480106 0.01456585 0.01423471 0.01377975 0.01322767 0.01253783
 0.01196470 0.01147071 0.01120932 0.01124845 0.01156592 0.01180196 0.01209482 0.01219572 0.01202936 0.01176203
 0.01156604 0.01136310 0.01138158 0.01180609 0.01246672 0.01324218 0.01409385 0.01494382 0.01547121 0.01586933
 0.01630397 0.01658809 0.01683707 0.01729295 0.01784865 0.01826536 0.01856989 0.01887150 0.01905035 0.01901166
 0.01877403 0.01867059 0.01846315 0.01832332 0.01838354 0.01868766 0.01907610 0.01965308 0.02043783 0.02139298
 0.02249042 0.02371966 0.02505915 0.02630446 0.02746986 0.02869832 0.03012209 0.03147316 0.03299648 0.03464102
 0.03617571 0.03761636 0.03899240 0.04023124 0.04130251 0.04235765 0.04335145 0.04442284 0.04534948 0.04610064
 0.04674927 0.04722218 0.04753116 0.04794536 0.04826476 0.04845414 0.04873878 0.04879383 0.04871039 0.04865699
 0.04839768 0.04790414 0.04734304 0.04663618 0.04597591 0.04546711 0.04529286 0.04567615 0.04627716 0.04740604
 0.04908476 0.05069782 0.05240365 0.05438626 0.05583288 0.05658329 0.05660662 0.05611670 0.05545047 0.05486245
 0.05405093 0.05322832 0.05247876 0.05145101 0.05023127 0.04934874 0.04903202 0.04859760 0.04807307 0.04741925
 0.04685731 0.04594821 0.04516810 0.04486358 0.04485440 0.04488872 0.04570826 0.04682774 0.04809373 0.04957682
 0.05132678 0.05320230 0.05448106 0.05538513 0.05614787 0.05657858 0.05646538 0.05659712 0.05606386 0.05525823
 0.05454124 0.05373163 0.05251946 0.05099538 0.04976247 0.04832990 0.04672707 0.04512790 0.04437519 0.04371111
 0.04374647 0.04484772 0.04766158 0.05156323 0.05685628 0.06416768 0.07363529 0.08407248 0.09515138 0.10782872
 0.11713095
redleafwithgunk-24.txt "Tue May 13 09:49:15 CDT 2014" 400 5 0 (IT-msec AV BX)
 0.01783103 0.01931072 0.02034049 0.02116910 0.02155512 0.02200790 0.02270794 0.02330389 0.02374338 0.02463241
 0.02574050 0.02576462 0.02530583 0.02512117 0.02477412 0.02396846 0.02344779 0.02349343 0.02334438 0.02267718
 0.02197003 0.02121119 0.02074105 0.02062369 0.02114633 0.02178081 0.02230348 0.02256573 0.02236285 0.02158248
 0.02066318 0.02036082 0.01971439 0.01902848 0.01881382 0.01843919 0.01793727 0.01765874 0.01750012 0.01714247
 0.01705087 0.01673302 0.01628498 0.01601756 0.01569990 0.01539952 0.01533754 0.01581052 0.01586397 0.01574210
 0.01565649 0.01548782 0.01510294 0.01489587 0.01480106 0.01456585 0.01423471 0.01377975 0.01322767 0.01253783
 0.01196470 0.01147071 0.01120932 0.01124845 0.01156592 0.01180196 0.01209482 0.01219572 0.01202936 0.01176203
 0.01156604 0.01136310 0.01138158 0.01180609 0.01246672 0.01324218 0.01409385 0.01494382 0.01547121 0.01586933
 0.01630397 0.01658809 0.01683707 0.01729295 0.01784865 0.01826536 0.01856989 0.01887150 0.01905035 0.01901166
 0.01877403 0.01867059 0.01846315 0.01832332 0.01838354 0.01868766 0.01907610 0.01965308 0.02043783 0.02139298
 0.02249042 0.02371966 0.02505915 0.02630446 0.02746986 0.02869832 0.03012209 0.03147316 0.03299648 0.03464102
 0.03617571 0.03761636 0.03899240 0.04023124 0.04130251 0.04235765 0.04335145 0.04442284 0.04534948 0.04610064
 0.04674927 0.04722218 0.04753116 0.04794536 0.04826476 0.04845414 0.04873878 0.04879383 0.04871039 0.04865699
 0.04839768 0.04790414 0.04734304 0.04663618 0.04597591 0.04546711 0.04529286 0.04567615 0.04627716 0.04740604
 0.04908476 0.05069782 0.05240365 0.05438626 0.05583288 0.05658329 0.05660662 0.05611670 0.05545047 0.05486245
 0.05405093 0.05322832 0.05247876 0.05145101 0.05023127 0.04934874 0.04903202 0.04859760 0.04807307 0.04741925
 0.04685731 0.04594821 0.04516810 0.04486358 0.04485440 0.04488872 0.04570826 0.04682774 0.04809373 0.04957682
 0.05132678 0.05320230 0.05448106 0.05538513 0.05614787 0.05657858 0.05646538 0.05659712 0.05606386 0.05525823
 0.05454124 0.05373163 0.05251946 0.05099538 0.04976247 0.04832990 0.04672707 0.04512790 0.04437519 0.04371111
 0.04374647 0.04484772 0.04766158 0.05156323 0.05685628 0.06416768 0.07363529 0.08407248 0.09515138 0.10782872
 0.11713095
redrock.txt "Tue May 13 09:47:05 CDT 2014" 400 5 0 (IT-msec AV BX)
 0.01783103 0.01931072 0.02034049 0.02116910 0.02155512 0.02200790 0.02270794 0.02330389 0.02374338 0.02463241
 0.02574050 0.02576462 0.02530583 0.02512117 0.02477412 0.02396846 0.02344779 0.02349343 0.02334438 0.02267718
 0.02197003 0.02121119 0.02074105 0.02062369 0.02114633 0.02178081 0.02230348 0.02256573 0.02236285 0.02158248
 0.02066318 0.02036082 0.01971439 0.01902848 0.01881382 0.01843919 0.01793727 0.01765874 0.01750012 0.01714247
 0.01705087 0.01673302 0.01628498 0.01601756 0.01569990 0.01539952 0.01533754 0.01581052 0.01586397 0.01574210
 0.01565649 0.01548782 0.01510294 0.01489587 0.01480106 0.01456585 0.01423471 0.01377975 0.01322767 0.01253783
 0.01196470 0.01147071 0.01120932 0.01124845 0.01156592 0.01180196 0.01209482 0.01219572 0.01202936 0.01176203
 0.01156604 0.01136310 0.01138158 0.01180609 0.01246672 0.01324218 0.01409385 0.01494382 0.01547121 0.01586933
 0.01630397 0.01658809 0.01683707 0.01729295 0.01784865 0.01826536 0.01856989 0.01887150 0.01905035 0.01901166
 0.01877403 0.01867059 0.01846315 0.01832332 0.01838354 0.01868766 0.01907610 0.01965308 0.02043783 0.02139298
 0.02249042 0.02371966 0.02505915 0.02630446 0.02746986 0.02869832 0.03012209 0.03147316 0.03299648 0.03464102
 0.03617571 0.03761636 0.03899240 0.04023124 0.04130251 0.04235765 0.04335145 0.04442284 0.04534948 0.04610064
 0.04674927 0.04722218 0.04753116 0.04794536 0.04826476 0.04845414 0.04873878 0.04879383 0.04871039 0.04865699
 0.04839768 0.04790414 0.04734304 0.04663618 0.04597591 0.04546711 0.04529286 0.04567615 0.04627716 0.04740604
 0.04908476 0.05069782 0.05240365 0.05438626 0.05583288 0.05658329 0.05660662 0.05611670 0.05545047 0.05486245
 0.05405093 0.05322832 0.05247876 0.05145101 0.05023127 0.04934874 0.04903202 0.04859760 0.04807307 0.04741925
 0.04685731 0.04594821 0.04516810 0.04486358 0.04485440 0.04488872 0.04570826 0.04682774 0.04809373 0.04957682
 0.05132678 0.05320230 0.05448106 0.05538513 0.05614787 0.05657858 0.05646538 0.05659712 0.05606386 0.05525823
 0.05454124 0.05373163 0.05251946 0.05099538 0.04976247 0.04832990 0.04672707 0.04512790 0.04437519 0.04371111
 0.04374647 0.04484772 0.04766158 0.05156323 0.05685628 0.06416768 0.07363529 0.08407248 0.09515138 0.10782872
 0.11713095
rock-4-2.txt "Tue May 13 09:30:44 CDT 2014" 400 5 0 (IT-msec AV BX)
 0.01783103 0.01931072 0.02034049 0.02116910 0.02155512 0.02200790 0.02270794 0.02330389 0.02374338 0.02463241
 0.02574050 0.02576462 0.02530583 0.02512117 0.02477412 0.02396846 0.02344779 0.02349343 0.02334438 0.02267718
 0.02197003 0.02121119 0.02074105 0.02062369 0.02114633 0.02178081 0.02230348 0.02256573 0.02236285 0.02158248
 0.02066318 0.02036082 0.01971439 0.01902848 0.01881382 0.01843919 0.01793727 0.01765874 0.01750012 0.01714247
 0.01705087 0.01673302 0.01628498 0.01601756 0.01569990 0.01539952 0.01533754 0.01581052 0.01586397 0.01574210
 0.01565649 0.01548782 0.01510294 0.01489587 0.01480106 0.01456585 0.01423471 0.01377975 0.01322767 0.01253783
 0.01196470 0.01147071 0.01120932 0.01124845 0.01156592 0.01180196 0.01209482 0.01219572 0.01202936 0.01176203
 0.01156604 0.01136310 0.01138158 0.01180609 0.01246672 0.01324218 0.01409385 0.01494382 0.01547121 0.01586933
 0.01630397 0.01658809 0.01683707 0.01729295 0.01784865 0.01826536 0.01856989 0.01887150 0.01905035 0.01901166
 0.01877403 0.01867059 0.01846315 0.01832332 0.01838354 0.01868766 0.01907610 0.01965308 0.02043783 0.02139298
 0.02249042 0.02371966 0.02505915 0.02630446 0.02746986 0.02869832 0.03012209 0.03147316 0.03299648 0.03464102
 0.03617571 0.03761636 0.03899240 0.04023124 0.04130251 0.04235765 0.04335145 0.04442284 0.04534948 0.04610064
 0.04674927 0.04722218 0.04753116 0.04794536 0.04826476 0.04845414 0.04873878 0.04879383 0.04871039 0.04865699
 0.04839768 0.04790414 0.04734304 0.04663618 0.04597591 0.04546711 0.04529286 0.04567615 0.04627716 0.04740604
 0.04908476 0.05069782 0.05240365 0.05438626 0.05583288 0.05658329 0.05660662 0.05611670 0.05545047 0.05486245
 0.05405093 0.05322832 0.05247876 0.05145101 0.05023127 0.04934874 0.04903202 0.04859760 0.04807307 0.04741925
 0.04685731 0.04594821 0.04516810 0.04486358 0.04485440 0.04488872 0.04570826 0.04682774 0.04809373 0.04957682
 0.05132678 0.05320230 0.05448106 0.05538513 0.05614787 0.05657858 0.05646538 0.05659712 0.05606386 0.05525823
 0.05454124 0.05373163 0.05251946 0.05099538 0.04976247 0.04832990 0.04672707 0.04512790 0.04437519 0.04371111
 0.04374647 0.04484772 0.04766158 0.05156323 0.05685628 0.06416768 0.07363529 0.08407248 0.09515138 0.10782872
 0.11713095
rock-5.txt "Tue May 13 09:31:14 CDT 2014" 400 5 0 (IT-msec AV BX)
 0.01783103 0.01931072 0.02034049 0.02116910 0.02155512 0.02200790 0.02270794 0.02330389 0.02374338 0.02463241
 0.02574050 0.02576462 0.02530583 0.02512117 0.02477412 0.02396846 0.02344779 0.02349343 0.02334438 0.02267718
 0.02197003 0.02121119 0.02074105 0.02062369 0.02114633 0.02178081 0.02230348 0.02256573 0.02236285 0.02158248
 0.02066318 0.02036082 0.01971439 0.01902848 0.01881382 0.01843919 0.01793727 0.01765874 0.01750012 0.01714247
 0.01705087 0.01673302 0.01628498 0.01601756 0.01569990 0.01539952 0.01533754 0.01581052 0.01586397 0.01574210
 0.01565649 0.01548782 0.01510294 0.01489587 0.01480106 0.01456585 0.01423471 0.01377975 0.01322767 0.01253783
 0.01196470 0.01147071 0.01120932 0.01124845 0.01156592 0.01180196 0.01209482 0.01219572 0.01202936 0.01176203
 0.01156604 0.01136310 0.01138158 0.01180609 0.01246672 0.01324218 0.01409385 0.01494382 0.01547121 0.01586933
 0.01630397 0.01658809 0.01683707 0.01729295 0.01784865 0.01826536 0.01856989 0.01887150 0.01905035 0.01901166
 0.01877403 0.01867059 0.01846315 0.01832332 0.01838354 0.01868766 0.01907610 0.01965308 0.02043783 0.02139298
 0.02249042 0.02371966 0.02505915 0.02630446 0.02746986 0.02869832 0.03012209 0.03147316 0.03299648 0.03464102
 0.03617571 0.03761636 0.03899240 0.04023124 0.04130251 0.04235765 0.04335145 0.04442284 0.04534948 0.04610064
 0.04674927 0.04722218 0.04753116 0.04794536 0.04826476 0.04845414 0.04873878 0.04879383 0.04871039 0.04865699
 0.04839768 0.04790414 0.04734304 0.04663618 0.04597591 0.04546711 0.04529286 0.04567615 0.04627716 0.04740604
 0.04908476 0.05069782 0.05240365 0.05438626 0.05583288 0.05658329 0.05660662 0.05611670 0.05545047 0.05486245
 0.05405093 0.05322832 0.05247876 0.05145101 0.05023127 0.04934874 0.04903202 0.04859760 0.04807307 0.04741925
 0.04685731 0.04594821 0.04516810 0.04486358 0.04485440 0.04488872 0.04570826 0.04682774 0.04809373 0.04957682
 0.05132678 0.05320230 0.05448106 0.05538513 0.05614787 0.05657858 0.05646538 0.05659712 0.05606386 0.05525823
 0.05454124 0.05373163 0.05251946 0.05099538 0.04976247 0.04832990 0.04672707 0.04512790 0.04437519 0.04371111
 0.04374647 0.04484772 0.04766158 0.05156323 0.05685628 0.06416768 0.07363529 0.08407248 0.09515138 0.10782872
 0.11713095
rock-6.txt "Tue May 13 09:33:49 CDT 2014" 400 5 0 (IT-msec AV BX)
 0.01783103 0.01931072 0.02034049 0.02116910 0.02155512 0.02200790 0.02270794 0.02330389 0.02374338 0.02463241
 0.02574050 0.02576462 0.02530583 0.02512117 0.02477412 0.02396846 0.02344779 0.02349343 0.02334438 0.02267718
 0.02197003 0.02121119 0.02074105 0.02062369 0.02114633 0.02178081 0.02230348 0.02256573 0.02236285 0.02158248
 0.02066318 0.02036082 0.01971439 0.01902848 0.01881382 0.01843919 0.01793727 0.01765874 0.01750012 0.01714247
 0.01705087 0.01673302 0.01628498 0.01601756 0.01569990 0.01539952 0.01533754 0.01581052 0.01586397 0.01574210
 0.01565649 0.01548782 0.01510294 0.01489587 0.01480106 0.01456585 0.01423471 0.01377975 0.01322767 0.01253783
 0.01196470 0.01147071 0.01120932 0.01124845 0.01156592 0.01180196 0.01209482 0.01219572 0.01202936 0.01176203
 0.01156604 0.01136310 0.01138158 0.01180609 0.01246672 0.01324218 0.01409385 0.01494382 0.01547121 0.01586933
 0.01630397 0.01658809 0.01683707 0.01729295 0.01784865 0.01826536 0.01856989 0.01887150 0.01905035 0.01901166
 0.01877403 0.01867059 0.01846315 0.01832332 0.01838354 0.01868766 0.01907610 0.01965308 0.02043783 0.02139298
 0.02249042 0.02371966 0.02505915 0.02630446 0.02746986 0.02869832 0.03012209 0.03147316 0.03299648 0.03464102
 0.03617571 0.03761636 0.03899240 0.04023124 0.04130251 0.04235765 0.04335145 0.04442284 0.04534948 0.04610064
 0.04674927 0.04722218 0.04753116 0.04794536 0.04826476 0.04845414 0.04873878 0.04879383 0.04871039 0.04865699
 0.04839768 0.04790414 0.04734304 0.04663618 0.04597591 0.04546711 0.04529286 0.04567615 0.04627716 0.04740604
 0.04908476 0.05069782 0.05240365 0.05438626 0.05583288 0.05658329 0.05660662 0.05611670 0.05545047 0.05486245
 0.05405093 0.05322832 0.05247876 0.05145101 0.05023127 0.04934874 0.04903202 0.04859760 0.04807307 0.04741925
 0.04685731 0.04594821 0.04516810 0.04486358 0.04485440 0.04488872 0.04570826 0.04682774 0.04809373 0.04957682
 0.05132678 0.05320230 0.05448106 0.05538513 0.05614787 0.05657858 0.05646538 0.05659712 0.05606386 0.05525823
 0.05454124 0.05373163 0.05251946 0.05099538 0.04976247 0.04832990 0.04672707 0.04512790 0.04437519 0.04371111
 0.04374647 0.04484772 0.04766158 0.05156323 0.05685628 0.06416768 0.07363529 0.08407248 0.09515138 0.10782872
 0.11713095
rock26.txt "Tue May 13 09:50:49 CDT 2014" 400 5 0 (IT-msec AV BX)
 0.01783103 0.01931072 0.02034049 0.02116910 0.02155512 0.02200790 0.02270794 0.02330389 0.02374338 0.02463241
 0.02574050 0.02576462 0.02530583 0.02512117 0.02477412 0.02396846 0.02344779 0.02349343 0.02334438 0.02267718
 0.02197003 0.02121119 0.02074105 0.02062369 0.02114633 0.02178081 0.02230348 0.02256573 0.02236285 0.02158248
 0.02066318 0.02036082 0.01971439 0.01902848 0.01881382 0.01843919 0.01793727 0.01765874 0.01750012 0.01714247
 0.01705087 0.01673302 0.01628498 0.01601756 0.01569990 0.01539952 0.01533754 0.01581052 0.01586397 0.01574210
 0.01565649 0.01548782 0.01510294 0.01489587 0.01480106 0.01456585 0.01423471 0.01377975 0.01322767 0.01253783
 0.01196470 0.01147071 0.01120932 0.01124845 0.01156592 0.01180196 0.01209482 0.01219572 0.01202936 0.01176203
 0.01156604 0.01136310 0.01138158 0.01180609 0.01246672 0.01324218 0.01409385 0.01494382 0.01547121 0.01586933
 0.01630397 0.01658809 0.01683707 0.01729295 0.01784865 0.01826536 0.01856989 0.01887150 0.01905035 0.01901166
 0.01877403 0.01867059 0.01846315 0.01832332 0.01838354 0.01868766 0.01907610 0.01965308 0.02043783 0.02139298
 0.02249042 0.02371966 0.02505915 0.02630446 0.02746986 0.02869832 0.03012209 0.03147316 0.03299648 0.03464102
 0.03617571 0.03761636 0.03899240 0.04023124 0.04130251 0.04235765 0.04335145 0.04442284 0.04534948 0.04610064
 0.04674927 0.04722218 0.04753116 0.04794536 0.04826476 0.04845414 0.04873878 0.04879383 0.04871039 0.04865699
 0.04839768 0.04790414 0.04734304 0.04663618 0.04597591 0.04546711 0.04529286 0.04567615 0.04627716 0.04740604
 0.04908476 0.05069782 0.05240365 0.05438626 0.05583288 0.05658329 0.05660662 0.05611670 0.05545047 0.05486245
 0.05405093 0.05322832 0.05247876 0.05145101 0.05023127 0.04934874 0.04903202 0.04859760 0.04807307 0.04741925
 0.04685731 0.04594821 0.04516810 0.04486358 0.04485440 0.04488872 0.04570826 0.04682774 0.04809373 0.04957682
 0.05132678 0.05320230 0.05448106 0.05538513 0.05614787 0.05657858 0.05646538 0.05659712 0.05606386 0.05525823
 0.05454124 0.05373163 0.05251946 0.05099538 0.04976247 0.04832990 0.04672707 0.04512790 0.04437519 0.04371111
 0.04374647 0.04484772 0.04766158 0.05156323 0.05685628 0.06416768 0.07363529 0.08407248 0.09515138 0.10782872
 0.11713095
rock27.txt "Tue May 13 09:51:11 CDT 2014" 400 5 0 (IT-msec AV BX)
 0.01783103 0.01931072 0.02034049 0.02116910 0.02155512 0.02200790 0.02270794 0.02330389 0.02374338 0.02463241
 0.02574050 0.02576462 0.02530583 0.02512117 0.02477412 0.02396846 0.02344779 0.02349343 0.02334438 0.02267718
 0.02197003 0.02121119 0.02074105 0.02062369 0.02114633 0.02178081 0.02230348 0.02256573 0.02236285 0.02158248
 0.02066318 0.02036082 0.01971439 0.01902848 0.01881382 0.01843919 0.01793727 0.01765874 0.01750012 0.01714247
 0.01705087 0.01673302 0.01628498 0.01601756 0.01569990 0.01539952 0.01533754 0.01581052 0.01586397 0.01574210
 0.01565649 0.01548782 0.01510294 0.01489587 0.01480106 0.01456585 0.01423471 0.01377975 0.01322767 0.01253783
 0.01196470 0.01147071 0.01120932 0.01124845 0.01156592 0.01180196 0.01209482 0.01219572 0.01202936 0.01176203
 0.01156604 0.01136310 0.01138158 0.01180609 0.01246672 0.01324218 0.01409385 0.01494382 0.01547121 0.01586933
 0.01630397 0.01658809 0.01683707 0.01729295 0.01784865 0.01826536 0.01856989 0.01887150 0.01905035 0.01901166
 0.01877403 0.01867059 0.01846315 0.01832332 0.01838354 0.01868766 0.01907610 0.01965308 0.02043783 0.02139298
 0.02249042 0.02371966 0.02505915 0.02630446 0.02746986 0.02869832 0.03012209 0.03147316 0.03299648 0.03464102
 0.03617571 0.03761636 0.03899240 0.04023124 0.04130251 0.04235765 0.04335145 0.04442284 0.04534948 0.04610064
 0.04674927 0.04722218 0.04753116 0.04794536 0.04826476 0.04845414 0.04873878 0.04879383 0.04871039 0.04865699
 0.04839768 0.04790414 0.04734304 0.04663618 0.04597591 0.04546711 0.04529286 0.04567615 0.04627716 0.04740604
 0.04908476 0.05069782 0.05240365 0.05438626 0.05583288 0.05658329 0.05660662 0.05611670 0.05545047 0.05486245
 0.05405093 0.05322832 0.05247876 0.05145101 0.05023127 0.04934874 0.04903202 0.04859760 0.04807307 0.04741925
 0.04685731 0.04594821 0.04516810 0.04486358 0.04485440 0.04488872 0.04570826 0.04682774 0.04809373 0.04957682
 0.05132678 0.05320230 0.05448106 0.05538513 0.05614787 0.05657858 0.05646538 0.05659712 0.05606386 0.05525823
 0.05454124 0.05373163 0.05251946 0.05099538 0.04976247 0.04832990 0.04672707 0.04512790 0.04437519 0.04371111
 0.04374647 0.04484772 0.04766158 0.05156323 0.05685628 0.06416768 0.07363529 0.08407248 0.09515138 0.10782872
 0.11713095
rock28.txt "Tue May 13 09:51:29 CDT 2014" 400 5 0 (IT-msec AV BX)
 0.01783103 0.01931072 0.02034049 0.02116910 0.02155512 0.02200790 0.02270794 0.02330389 0.02374338 0.02463241
 0.02574050 0.02576462 0.02530583 0.02512117 0.02477412 0.02396846 0.02344779 0.02349343 0.02334438 0.02267718
 0.02197003 0.02121119 0.02074105 0.02062369 0.02114633 0.02178081 0.02230348 0.02256573 0.02236285 0.02158248
 0.02066318 0.02036082 0.01971439 0.01902848 0.01881382 0.01843919 0.01793727 0.01765874 0.01750012 0.01714247
 0.01705087 0.01673302 0.01628498 0.01601756 0.01569990 0.01539952 0.01533754 0.01581052 0.01586397 0.01574210
 0.01565649 0.01548782 0.01510294 0.01489587 0.01480106 0.01456585 0.01423471 0.01377975 0.01322767 0.01253783
 0.01196470 0.01147071 0.01120932 0.01124845 0.01156592 0.01180196 0.01209482 0.01219572 0.01202936 0.01176203
 0.01156604 0.01136310 0.01138158 0.01180609 0.01246672 0.01324218 0.01409385 0.01494382 0.01547121 0.01586933
 0.01630397 0.01658809 0.01683707 0.01729295 0.01784865 0.01826536 0.01856989 0.01887150 0.01905035 0.01901166
 0.01877403 0.01867059 0.01846315 0.01832332 0.01838354 0.01868766 0.01907610 0.01965308 0.02043783 0.02139298
 0.02249042 0.02371966 0.02505915 0.02630446 0.02746986 0.02869832 0.03012209 0.03147316 0.03299648 0.03464102
 0.03617571 0.03761636 0.03899240 0.04023124 0.04130251 0.04235765 0.04335145 0.04442284 0.04534948 0.04610064
 0.04674927 0.04722218 0.04753116 0.04794536 0.04826476 0.04845414 0.04873878 0.04879383 0.04871039 0.04865699
 0.04839768 0.04790414 0.04734304 0.04663618 0.04597591 0.04546711 0.04529286 0.04567615 0.04627716 0.04740604
 0.04908476 0.05069782 0.05240365 0.05438626 0.05583288 0.05658329 0.05660662 0.05611670 0.05545047 0.05486245
 0.05405093 0.05322832 0.05247876 0.05145101 0.05023127 0.04934874 0.04903202 0.04859760 0.04807307 0.04741925
 0.04685731 0.04594821 0.04516810 0.04486358 0.04485440 0.04488872 0.04570826 0.04682774 0.04809373 0.04957682
 0.05132678 0.05320230 0.05448106 0.05538513 0.05614787 0.05657858 0.05646538 0.05659712 0.05606386 0.05525823
 0.05454124 0.05373163 0.05251946 0.05099538 0.04976247 0.04832990 0.04672707 0.04512790 0.04437519 0.04371111
 0.04374647 0.04484772 0.04766158 0.05156323 0.05685628 0.06416768 0.07363529 0.08407248 0.09515138 0.10782872
 0.11713095
rock29.txt "Tue May 13 09:51:47 CDT 2014" 400 5 0 (IT-msec AV BX)
 0.01783103 0.01931072 0.02034049 0.02116910 0.02155512 0.02200790 0.02270794 0.02330389 0.02374338 0.02463241
 0.02574050 0.02576462 0.02530583 0.02512117 0.02477412 0.02396846 0.02344779 0.02349343 0.02334438 0.02267718
 0.02197003 0.02121119 0.02074105 0.02062369 0.02114633 0.02178081 0.02230348 0.02256573 0.02236285 0.02158248
 0.02066318 0.02036082 0.01971439 0.01902848 0.01881382 0.01843919 0.01793727 0.01765874 0.01750012 0.01714247
 0.01705087 0.01673302 0.01628498 0.01601756 0.01569990 0.01539952 0.01533754 0.01581052 0.01586397 0.01574210
 0.01565649 0.01548782 0.01510294 0.01489587 0.01480106 0.01456585 0.01423471 0.01377975 0.01322767 0.01253783
 0.01196470 0.01147071 0.01120932 0.01124845 0.01156592 0.01180196 0.01209482 0.01219572 0.01202936 0.01176203
 0.01156604 0.01136310 0.01138158 0.01180609 0.01246672 0.01324218 0.01409385 0.01494382 0.01547121 0.01586933
 0.01630397 0.01658809 0.01683707 0.01729295 0.01784865 0.01826536 0.01856989 0.01887150 0.01905035 0.01901166
 0.01877403 0.01867059 0.01846315 0.01832332 0.01838354 0.01868766 0.01907610 0.01965308 0.02043783 0.02139298
 0.02249042 0.02371966 0.02505915 0.02630446 0.02746986 0.02869832 0.03012209 0.03147316 0.03299648 0.03464102
 0.03617571 0.03761636 0.03899240 0.04023124 0.04130251 0.04235765 0.04335145 0.04442284 0.04534948 0.04610064
 0.04674927 0.04722218 0.04753116 0.04794536 0.04826476 0.04845414 0.04873878 0.04879383 0.04871039 0.04865699
 0.04839768 0.04790414 0.04734304 0.04663618 0.04597591 0.04546711 0.04529286 0.04567615 0.04627716 0.04740604
 0.04908476 0.05069782 0.05240365 0.05438626 0.05583288 0.05658329 0.05660662 0.05611670 0.05545047 0.05486245
 0.05405093 0.05322832 0.05247876 0.05145101 0.05023127 0.04934874 0.04903202 0.04859760 0.04807307 0.04741925
 0.04685731 0.04594821 0.04516810 0.04486358 0.04485440 0.04488872 0.04570826 0.04682774 0.04809373 0.04957682
 0.05132678 0.05320230 0.05448106 0.05538513 0.05614787 0.05657858 0.05646538 0.05659712 0.05606386 0.05525823
 0.05454124 0.05373163 0.05251946 0.05099538 0.04976247 0.04832990 0.04672707 0.04512790 0.04437519 0.04371111
 0.04374647 0.04484772 0.04766158 0.05156323 0.05685628 0.06416768 0.07363529 0.08407248 0.09515138 0.10782872
 0.11713095
rock38.txt "Tue May 13 09:57:48 CDT 2014" 400 5 0 (IT-msec AV BX)
 0.01783103 0.01931072 0.02034049 0.02116910 0.02155512 0.02200790 0.02270794 0.02330389 0.02374338 0.02463241
 0.02574050 0.02576462 0.02530583 0.02512117 0.02477412 0.02396846 0.02344779 0.02349343 0.02334438 0.02267718
 0.02197003 0.02121119 0.02074105 0.02062369 0.02114633 0.02178081 0.02230348 0.02256573 0.02236285 0.02158248
 0.02066318 0.02036082 0.01971439 0.01902848 0.01881382 0.01843919 0.01793727 0.01765874 0.01750012 0.01714247
 0.01705087 0.01673302 0.01628498 0.01601756 0.01569990 0.01539952 0.01533754 0.01581052 0.01586397 0.01574210
 0.01565649 0.01548782 0.01510294 0.01489587 0.01480106 0.01456585 0.01423471 0.01377975 0.01322767 0.01253783
 0.01196470 0.01147071 0.01120932 0.01124845 0.01156592 0.01180196 0.01209482 0.01219572 0.01202936 0.01176203
 0.01156604 0.01136310 0.01138158 0.01180609 0.01246672 0.01324218 0.01409385 0.01494382 0.01547121 0.01586933
 0.01630397 0.01658809 0.01683707 0.01729295 0.01784865 0.01826536 0.01856989 0.01887150 0.01905035 0.01901166
 0.01877403 0.01867059 0.01846315 0.01832332 0.01838354 0.01868766 0.01907610 0.01965308 0.02043783 0.02139298
 0.02249042 0.02371966 0.02505915 0.02630446 0.02746986 0.02869832 0.03012209 0.03147316 0.03299648 0.03464102
 0.03617571 0.03761636 0.03899240 0.04023124 0.04130251 0.04235765 0.04335145 0.04442284 0.04534948 0.04610064
 0.04674927 0.04722218 0.04753116 0.04794536 0.04826476 0.04845414 0.04873878 0.04879383 0.04871039 0.04865699
 0.04839768 0.04790414 0.04734304 0.04663618 0.04597591 0.04546711 0.04529286 0.04567615 0.04627716 0.04740604
 0.04908476 0.05069782 0.05240365 0.05438626 0.05583288 0.05658329 0.05660662 0.05611670 0.05545047 0.05486245
 0.05405093 0.05322832 0.05247876 0.05145101 0.05023127 0.04934874 0.04903202 0.04859760 0.04807307 0.04741925
 0.04685731 0.04594821 0.04516810 0.04486358 0.04485440 0.04488872 0.04570826 0.04682774 0.04809373 0.04957682
 0.05132678 0.05320230 0.05448106 0.05538513 0.05614787 0.05657858 0.05646538 0.05659712 0.05606386 0.05525823
 0.05454124 0.05373163 0.05251946 0.05099538 0.04976247 0.04832990 0.04672707 0.04512790 0.04437519 0.04371111
 0.04374647 0.04484772 0.04766158 0.05156323 0.05685628 0.06416768 0.07363529 0.08407248 0.09515138 0.10782872
 0.11713095
rockwithalgae36.txt "Tue May 13 09:57:00 CDT 2014" 400 5 0 (IT-msec AV BX)
 0.01783103 0.01931072 0.02034049 0.02116910 0.02155512 0.02200790 0.02270794 0.02330389 0.02374338 0.02463241
 0.02574050 0.02576462 0.02530583 0.02512117 0.02477412 0.02396846 0.02344779 0.02349343 0.02334438 0.02267718
 0.02197003 0.02121119 0.02074105 0.02062369 0.02114633 0.02178081 0.02230348 0.02256573 0.02236285 0.02158248
 0.02066318 0.02036082 0.01971439 0.01902848 0.01881382 0.01843919 0.01793727 0.01765874 0.01750012 0.01714247
 0.01705087 0.01673302 0.01628498 0.01601756 0.01569990 0.01539952 0.01533754 0.01581052 0.01586397 0.01574210
 0.01565649 0.01548782 0.01510294 0.01489587 0.01480106 0.01456585 0.01423471 0.01377975 0.01322767 0.01253783
 0.01196470 0.01147071 0.01120932 0.01124845 0.01156592 0.01180196 0.01209482 0.01219572 0.01202936 0.01176203
 0.01156604 0.01136310 0.01138158 0.01180609 0.01246672 0.01324218 0.01409385 0.01494382 0.01547121 0.01586933
 0.01630397 0.01658809 0.01683707 0.01729295 0.01784865 0.01826536 0.01856989 0.01887150 0.01905035 0.01901166
 0.01877403 0.01867059 0.01846315 0.01832332 0.01838354 0.01868766 0.01907610 0.01965308 0.02043783 0.02139298
 0.02249042 0.02371966 0.02505915 0.02630446 0.02746986 0.02869832 0.03012209 0.03147316 0.03299648 0.03464102
 0.03617571 0.03761636 0.03899240 0.04023124 0.04130251 0.04235765 0.04335145 0.04442284 0.04534948 0.04610064
 0.04674927 0.04722218 0.04753116 0.04794536 0.04826476 0.04845414 0.04873878 0.04879383 0.04871039 0.04865699
 0.04839768 0.04790414 0.04734304 0.04663618 0.04597591 0.04546711 0.04529286 0.04567615 0.04627716 0.04740604
 0.04908476 0.05069782 0.05240365 0.05438626 0.05583288 0.05658329 0.05660662 0.05611670 0.05545047 0.05486245
 0.05405093 0.05322832 0.05247876 0.05145101 0.05023127 0.04934874 0.04903202 0.04859760 0.04807307 0.04741925
 0.04685731 0.04594821 0.04516810 0.04486358 0.04485440 0.04488872 0.04570826 0.04682774 0.04809373 0.04957682
 0.05132678 0.05320230 0.05448106 0.05538513 0.05614787 0.05657858 0.05646538 0.05659712 0.05606386 0.05525823
 0.05454124 0.05373163 0.05251946 0.05099538 0.04976247 0.04832990 0.04672707 0.04512790 0.04437519 0.04371111
 0.04374647 0.04484772 0.04766158 0.05156323 0.05685628 0.06416768 0.07363529 0.08407248 0.09515138 0.10782872
 0.11713095
woodwithalgae-9.txt "Tue May 13 09:35:17 CDT 2014" 400 5 0 (IT-msec AV BX)
 0.01783103 0.01931072 0.02034049 0.02116910 0.02155512 0.02200790 0.02270794 0.02330389 0.02374338 0.02463241
 0.02574050 0.02576462 0.02530583 0.02512117 0.02477412 0.02396846 0.02344779 0.02349343 0.02334438 0.02267718
 0.02197003 0.02121119 0.02074105 0.02062369 0.02114633 0.02178081 0.02230348 0.02256573 0.02236285 0.02158248
 0.02066318 0.02036082 0.01971439 0.01902848 0.01881382 0.01843919 0.01793727 0.01765874 0.01750012 0.01714247
 0.01705087 0.01673302 0.01628498 0.01601756 0.01569990 0.01539952 0.01533754 0.01581052 0.01586397 0.01574210
 0.01565649 0.01548782 0.01510294 0.01489587 0.01480106 0.01456585 0.01423471 0.01377975 0.01322767 0.01253783
 0.01196470 0.01147071 0.01120932 0.01124845 0.01156592 0.01180196 0.01209482 0.01219572 0.01202936 0.01176203
 0.01156604 0.01136310 0.01138158 0.01180609 0.01246672 0.01324218 0.01409385 0.01494382 0.01547121 0.01586933
 0.01630397 0.01658809 0.01683707 0.01729295 0.01784865 0.01826536 0.01856989 0.01887150 0.01905035 0.01901166
 0.01877403 0.01867059 0.01846315 0.01832332 0.01838354 0.01868766 0.01907610 0.01965308 0.02043783 0.02139298
 0.02249042 0.02371966 0.02505915 0.02630446 0.02746986 0.02869832 0.03012209 0.03147316 0.03299648 0.03464102
 0.03617571 0.03761636 0.03899240 0.04023124 0.04130251 0.04235765 0.04335145 0.04442284 0.04534948 0.04610064
 0.04674927 0.04722218 0.04753116 0.04794536 0.04826476 0.04845414 0.04873878 0.04879383 0.04871039 0.04865699
 0.04839768 0.04790414 0.04734304 0.04663618 0.04597591 0.04546711 0.04529286 0.04567615 0.04627716 0.04740604
 0.04908476 0.05069782 0.05240365 0.05438626 0.05583288 0.05658329 0.05660662 0.05611670 0.05545047 0.05486245
 0.05405093 0.05322832 0.05247876 0.05145101 0.05023127 0.04934874 0.04903202 0.04859760 0.04807307 0.04741925
 0.04685731 0.04594821 0.04516810 0.04486358 0.04485440 0.04488872 0.04570826 0.04682774 0.04809373 0.04957682
 0.05132678 0.05320230 0.05448106 0.05538513 0.05614787 0.05657858 0.05646538 0.05659712 0.05606386 0.05525823
 0.05454124 0.05373163 0.05251946 0.05099538 0.04976247 0.04832990 0.04672707 0.04512790 0.04437519 0.04371111
 0.04374647 0.04484772 0.04766158 0.05156323 0.05685628 0.06416768 0.07363529 0.08407248 0.09515138 0.10782872
 0.11713095
woodwithjgubk-21.txt "Tue May 13 09:48:01 CDT 2014" 400 5 0 (IT-msec AV BX)
 0.01783103 0.01931072 0.02034049 0.02116910 0.02155512 0.02200790 0.02270794 0.02330389 0.02374338 0.02463241
 0.02574050 0.02576462 0.02530583 0.02512117 0.02477412 0.02396846 0.02344779 0.02349343 0.02334438 0.02267718
 0.02197003 0.02121119 0.02074105 0.02062369 0.02114633 0.02178081 0.02230348 0.02256573 0.02236285 0.02158248
 0.02066318 0.02036082 0.01971439 0.01902848 0.01881382 0.01843919 0.01793727 0.01765874 0.01750012 0.01714247
 0.01705087 0.01673302 0.01628498 0.01601756 0.01569990 0.01539952 0.01533754 0.01581052 0.01586397 0.01574210
 0.01565649 0.01548782 0.01510294 0.01489587 0.01480106 0.01456585 0.01423471 0.01377975 0.01322767 0.01253783
 0.01196470 0.01147071 0.01120932 0.01124845 0.01156592 0.01180196 0.01209482 0.01219572 0.01202936 0.01176203
 0.01156604 0.01136310 0.01138158 0.01180609 0.01246672 0.01324218 0.01409385 0.01494382 0.01547121 0.01586933
 0.01630397 0.01658809 0.01683707 0.01729295 0.01784865 0.01826536 0.01856989 0.01887150 0.01905035 0.01901166
 0.01877403 0.01867059 0.01846315 0.01832332 0.01838354 0.01868766 0.01907610 0.01965308 0.02043783 0.02139298
 0.02249042 0.02371966 0.02505915 0.02630446 0.02746986 0.02869832 0.03012209 0.03147316 0.03299648 0.03464102
 0.03617571 0.03761636 0.03899240 0.04023124 0.04130251 0.04235765 0.04335145 0.04442284 0.04534948 0.04610064
 0.04674927 0.04722218 0.04753116 0.04794536 0.04826476 0.04845414 0.04873878 0.04879383 0.04871039 0.04865699
 0.04839768 0.04790414 0.04734304 0.04663618 0.04597591 0.04546711 0.04529286 0.04567615 0.04627716 0.04740604
 0.04908476 0.05069782 0.05240365 0.05438626 0.05583288 0.05658329 0.05660662 0.05611670 0.05545047 0.05486245
 0.05405093 0.05322832 0.05247876 0.05145101 0.05023127 0.04934874 0.04903202 0.04859760 0.04807307 0.04741925
 0.04685731 0.04594821 0.04516810 0.04486358 0.04485440 0.04488872 0.04570826 0.04682774 0.04809373 0.04957682
 0.05132678 0.05320230 0.05448106 0.05538513 0.05614787 0.05657858 0.05646538 0.05659712 0.05606386 0.05525823
 0.05454124 0.05373163 0.05251946 0.05099538 0.04976247 0.04832990 0.04672707 0.04512790 0.04437519 0.04371111
 0.04374647 0.04484772 0.04766158 0.05156323 0.05685628 0.06416768 0.07363529 0.08407248 0.09515138 0.10782872
 0.11713095
rock13.txt "Thu May 16 14:05:11 CDT 2013" 350 5 5 (IT-msec AV BX)
 0.01783103 0.01931072 0.02034049 0.02116910 0.02155512 0.02200790 0.02270794 0.02330389 0.02374338 0.02463241
 0.02574050 0.02576462 0.02530583 0.02512117 0.02477412 0.02396846 0.02344779 0.02349343 0.02334438 0.02267718
 0.02197003 0.02121119 0.02074105 0.02062369 0.02114633 0.02178081 0.02230348 0.02256573 0.02236285 0.02158248
 0.02066318 0.02036082 0.01971439 0.01902848 0.01881382 0.01843919 0.01793727 0.01765874 0.01750012 0.01714247
 0.01705087 0.01673302 0.01628498 0.01601756 0.01569990 0.01539952 0.01533754 0.01581052 0.01586397 0.01574210
 0.01565649 0.01548782 0.01510294 0.01489587 0.01480106 0.01456585 0.01423471 0.01377975 0.01322767 0.01253783
 0.01196470 0.01147071 0.01120932 0.01124845 0.01156592 0.01180196 0.01209482 0.01219572 0.01202936 0.01176203
 0.01156604 0.01136310 0.01138158 0.01180609 0.01246672 0.01324218 0.01409385 0.01494382 0.01547121 0.01586933
 0.01630397 0.01658809 0.01683707 0.01729295 0.01784865 0.01826536 0.01856989 0.01887150 0.01905035 0.01901166
 0.01877403 0.01867059 0.01846315 0.01832332 0.01838354 0.01868766 0.01907610 0.01965308 0.02043783 0.02139298
 0.02249042 0.02371966 0.02505915 0.02630446 0.02746986 0.02869832 0.03012209 0.03147316 0.03299648 0.03464102
 0.03617571 0.03761636 0.03899240 0.04023124 0.04130251 0.04235765 0.04335145 0.04442284 0.04534948 0.04610064
 0.04674927 0.04722218 0.04753116 0.04794536 0.04826476 0.04845414 0.04873878 0.04879383 0.04871039 0.04865699
 0.04839768 0.04790414 0.04734304 0.04663618 0.04597591 0.04546711 0.04529286 0.04567615 0.04627716 0.04740604
 0.04908476 0.05069782 0.05240365 0.05438626 0.05583288 0.05658329 0.05660662 0.05611670 0.05545047 0.05486245
 0.05405093 0.05322832 0.05247876 0.05145101 0.05023127 0.04934874 0.04903202 0.04859760 0.04807307 0.04741925
 0.04685731 0.04594821 0.04516810 0.04486358 0.04485440 0.04488872 0.04570826 0.04682774 0.04809373 0.04957682
 0.05132678 0.05320230 0.05448106 0.05538513 0.05614787 0.05657858 0.05646538 0.05659712 0.05606386 0.05525823
 0.05454124 0.05373163 0.05251946 0.05099538 0.04976247 0.04832990 0.04672707 0.04512790 0.04437519 0.04371111
 0.04374647 0.04484772 0.04766158 0.05156323 0.05685628 0.06416768 0.07363529 0.08407248 0.09515138 0.10782872
 0.11713095
rock14-otrange.txt "Thu May 16 14:05:34 CDT 2013" 350 5 5 (IT-msec AV BX)
 0.01783103 0.01931072 0.02034049 0.02116910 0.02155512 0.02200790 0.02270794 0.02330389 0.02374338 0.02463241
 0.02574050 0.02576462 0.02530583 0.02512117 0.02477412 0.02396846 0.02344779 0.02349343 0.02334438 0.02267718
 0.02197003 0.02121119 0.02074105 0.02062369 0.02114633 0.02178081 0.02230348 0.02256573 0.02236285 0.02158248
 0.02066318 0.02036082 0.01971439 0.01902848 0.01881382 0.01843919 0.01793727 0.01765874 0.01750012 0.01714247
 0.01705087 0.01673302 0.01628498 0.01601756 0.01569990 0.01539952 0.01533754 0.01581052 0.01586397 0.01574210
 0.01565649 0.01548782 0.01510294 0.01489587 0.01480106 0.01456585 0.01423471 0.01377975 0.01322767 0.01253783
 0.01196470 0.01147071 0.01120932 0.01124845 0.01156592 0.01180196 0.01209482 0.01219572 0.01202936 0.01176203
 0.01156604 0.01136310 0.01138158 0.01180609 0.01246672 0.01324218 0.01409385 0.01494382 0.01547121 0.01586933
 0.01630397 0.01658809 0.01683707 0.01729295 0.01784865 0.01826536 0.01856989 0.01887150 0.01905035 0.01901166
 0.01877403 0.01867059 0.01846315 0.01832332 0.01838354 0.01868766 0.01907610 0.01965308 0.02043783 0.02139298
 0.02249042 0.02371966 0.02505915 0.02630446 0.02746986 0.02869832 0.03012209 0.03147316 0.03299648 0.03464102
 0.03617571 0.03761636 0.03899240 0.04023124 0.04130251 0.04235765 0.04335145 0.04442284 0.04534948 0.04610064
 0.04674927 0.04722218 0.04753116 0.04794536 0.04826476 0.04845414 0.04873878 0.04879383 0.04871039 0.04865699
 0.04839768 0.04790414 0.04734304 0.04663618 0.04597591 0.04546711 0.04529286 0.04567615 0.04627716 0.04740604
 0.04908476 0.05069782 0.05240365 0.05438626 0.05583288 0.05658329 0.05660662 0.05611670 0.05545047 0.05486245
 0.05405093 0.05322832 0.05247876 0.05145101 0.05023127 0.04934874 0.04903202 0.04859760 0.04807307 0.04741925
 0.04685731 0.04594821 0.04516810 0.04486358 0.04485440 0.04488872 0.04570826 0.04682774 0.04809373 0.04957682
 0.05132678 0.05320230 0.05448106 0.05538513 0.05614787 0.05657858 0.05646538 0.05659712 0.05606386 0.05525823
 0.05454124 0.05373163 0.05251946 0.05099538 0.04976247 0.04832990 0.04672707 0.04512790 0.04437519 0.04371111
 0.04374647 0.04484772 0.04766158 0.05156323 0.05685628 0.06416768 0.07363529 0.08407248 0.09515138 0.10782872
 0.11713095
rock15-hrey.txt "Thu May 16 14:05:57 CDT 2013" 350 5 5 (IT-msec AV BX)
 0.01783103 0.01931072 0.02034049 0.02116910 0.02155512 0.02200790 0.02270794 0.02330389 0.02374338 0.02463241
 0.02574050 0.02576462 0.02530583 0.02512117 0.02477412 0.02396846 0.02344779 0.02349343 0.02334438 0.02267718
 0.02197003 0.02121119 0.02074105 0.02062369 0.02114633 0.02178081 0.02230348 0.02256573 0.02236285 0.02158248
 0.02066318 0.02036082 0.01971439 0.01902848 0.01881382 0.01843919 0.01793727 0.01765874 0.01750012 0.01714247
 0.01705087 0.01673302 0.01628498 0.01601756 0.01569990 0.01539952 0.01533754 0.01581052 0.01586397 0.01574210
 0.01565649 0.01548782 0.01510294 0.01489587 0.01480106 0.01456585 0.01423471 0.01377975 0.01322767 0.01253783
 0.01196470 0.01147071 0.01120932 0.01124845 0.01156592 0.01180196 0.01209482 0.01219572 0.01202936 0.01176203
 0.01156604 0.01136310 0.01138158 0.01180609 0.01246672 0.01324218 0.01409385 0.01494382 0.01547121 0.01586933
 0.01630397 0.01658809 0.01683707 0.01729295 0.01784865 0.01826536 0.01856989 0.01887150 0.01905035 0.01901166
 0.01877403 0.01867059 0.01846315 0.01832332 0.01838354 0.01868766 0.01907610 0.01965308 0.02043783 0.02139298
 0.02249042 0.02371966 0.02505915 0.02630446 0.02746986 0.02869832 0.03012209 0.03147316 0.03299648 0.03464102
 0.03617571 0.03761636 0.03899240 0.04023124 0.04130251 0.04235765 0.04335145 0.04442284 0.04534948 0.04610064
 0.04674927 0.04722218 0.04753116 0.04794536 0.04826476 0.04845414 0.04873878 0.04879383 0.04871039 0.04865699
 0.04839768 0.04790414 0.04734304 0.04663618 0.04597591 0.04546711 0.04529286 0.04567615 0.04627716 0.04740604
 0.04908476 0.05069782 0.05240365 0.05438626 0.05583288 0.05658329 0.05660662 0.05611670 0.05545047 0.05486245
 0.05405093 0.05322832 0.05247876 0.05145101 0.05023127 0.04934874 0.04903202 0.04859760 0.04807307 0.04741925
 0.04685731 0.04594821 0.04516810 0.04486358 0.04485440 0.04488872 0.04570826 0.04682774 0.04809373 0.04957682
 0.05132678 0.05320230 0.05448106 0.05538513 0.05614787 0.05657858 0.05646538 0.05659712 0.05606386 0.05525823
 0.05454124 0.05373163 0.05251946 0.05099538 0.04976247 0.04832990 0.04672707 0.04512790 0.04437519 0.04371111
 0.04374647 0.04484772 0.04766158 0.05156323 0.05685628 0.06416768 0.07363529 0.08407248 0.09515138 0.10782872
 0.11713095
rock16.txt "Thu May 16 14:06:25 CDT 2013" 350 5 5 (IT-msec AV BX)
 0.01783103 0.01931072 0.02034049 0.02116910 0.02155512 0.02200790 0.02270794 0.02330389 0.02374338 0.02463241
 0.02574050 0.02576462 0.02530583 0.02512117 0.02477412 0.02396846 0.02344779 0.02349343 0.02334438 0.02267718
 0.02197003 0.02121119 0.02074105 0.02062369 0.02114633 0.02178081 0.02230348 0.02256573 0.02236285 0.02158248
 0.02066318 0.02036082 0.01971439 0.01902848 0.01881382 0.01843919 0.01793727 0.01765874 0.01750012 0.01714247
 0.01705087 0.01673302 0.01628498 0.01601756 0.01569990 0.01539952 0.01533754 0.01581052 0.01586397 0.01574210
 0.01565649 0.01548782 0.01510294 0.01489587 0.01480106 0.01456585 0.01423471 0.01377975 0.01322767 0.01253783
 0.01196470 0.01147071 0.01120932 0.01124845 0.01156592 0.01180196 0.01209482 0.01219572 0.01202936 0.01176203
 0.01156604 0.01136310 0.01138158 0.01180609 0.01246672 0.01324218 0.01409385 0.01494382 0.01547121 0.01586933
 0.01630397 0.01658809 0.01683707 0.01729295 0.01784865 0.01826536 0.01856989 0.01887150 0.01905035 0.01901166
 0.01877403 0.01867059 0.01846315 0.01832332 0.01838354 0.01868766 0.01907610 0.01965308 0.02043783 0.02139298
 0.02249042 0.02371966 0.02505915 0.02630446 0.02746986 0.02869832 0.03012209 0.03147316 0.03299648 0.03464102
 0.03617571 0.03761636 0.03899240 0.04023124 0.04130251 0.04235765 0.04335145 0.04442284 0.04534948 0.04610064
 0.04674927 0.04722218 0.04753116 0.04794536 0.04826476 0.04845414 0.04873878 0.04879383 0.04871039 0.04865699
 0.04839768 0.04790414 0.04734304 0.04663618 0.04597591 0.04546711 0.04529286 0.04567615 0.04627716 0.04740604
 0.04908476 0.05069782 0.05240365 0.05438626 0.05583288 0.05658329 0.05660662 0.05611670 0.05545047 0.05486245
 0.05405093 0.05322832 0.05247876 0.05145101 0.05023127 0.04934874 0.04903202 0.04859760 0.04807307 0.04741925
 0.04685731 0.04594821 0.04516810 0.04486358 0.04485440 0.04488872 0.04570826 0.04682774 0.04809373 0.04957682
 0.05132678 0.05320230 0.05448106 0.05538513 0.05614787 0.05657858 0.05646538 0.05659712 0.05606386 0.05525823
 0.05454124 0.05373163 0.05251946 0.05099538 0.04976247 0.04832990 0.04672707 0.04512790 0.04437519 0.04371111
 0.04374647 0.04484772 0.04766158 0.05156323 0.05685628 0.06416768 0.07363529 0.08407248 0.09515138 0.10782872
 0.11713095
rock17.txt "Thu May 16 14:06:49 CDT 2013" 350 5 5 (IT-msec AV BX)
 0.01783103 0.01931072 0.02034049 0.02116910 0.02155512 0.02200790 0.02270794 0.02330389 0.02374338 0.02463241
 0.02574050 0.02576462 0.02530583 0.02512117 0.02477412 0.02396846 0.02344779 0.02349343 0.02334438 0.02267718
 0.02197003 0.02121119 0.02074105 0.02062369 0.02114633 0.02178081 0.02230348 0.02256573 0.02236285 0.02158248
 0.02066318 0.02036082 0.01971439 0.01902848 0.01881382 0.01843919 0.01793727 0.01765874 0.01750012 0.01714247
 0.01705087 0.01673302 0.01628498 0.01601756 0.01569990 0.01539952 0.01533754 0.01581052 0.01586397 0.01574210
 0.01565649 0.01548782 0.01510294 0.01489587 0.01480106 0.01456585 0.01423471 0.01377975 0.01322767 0.01253783
 0.01196470 0.01147071 0.01120932 0.01124845 0.01156592 0.01180196 0.01209482 0.01219572 0.01202936 0.01176203
 0.01156604 0.01136310 0.01138158 0.01180609 0.01246672 0.01324218 0.01409385 0.01494382 0.01547121 0.01586933
 0.01630397 0.01658809 0.01683707 0.01729295 0.01784865 0.01826536 0.01856989 0.01887150 0.01905035 0.01901166
 0.01877403 0.01867059 0.01846315 0.01832332 0.01838354 0.01868766 0.01907610 0.01965308 0.02043783 0.02139298
 0.02249042 0.02371966 0.02505915 0.02630446 0.02746986 0.02869832 0.03012209 0.03147316 0.03299648 0.03464102
 0.03617571 0.03761636 0.03899240 0.04023124 0.04130251 0.04235765 0.04335145 0.04442284 0.04534948 0.04610064
 0.04674927 0.04722218 0.04753116 0.04794536 0.04826476 0.04845414 0.04873878 0.04879383 0.04871039 0.04865699
 0.04839768 0.04790414 0.04734304 0.04663618 0.04597591 0.04546711 0.04529286 0.04567615 0.04627716 0.04740604
 0.04908476 0.05069782 0.05240365 0.05438626 0.05583288 0.05658329 0.05660662 0.05611670 0.05545047 0.05486245
 0.05405093 0.05322832 0.05247876 0.05145101 0.05023127 0.04934874 0.04903202 0.04859760 0.04807307 0.04741925
 0.04685731 0.04594821 0.04516810 0.04486358 0.04485440 0.04488872 0.04570826 0.04682774 0.04809373 0.04957682
 0.05132678 0.05320230 0.05448106 0.05538513 0.05614787 0.05657858 0.05646538 0.05659712 0.05606386 0.05525823
 0.05454124 0.05373163 0.05251946 0.05099538 0.04976247 0.04832990 0.04672707 0.04512790 0.04437519 0.04371111
 0.04374647 0.04484772 0.04766158 0.05156323 0.05685628 0.06416768 0.07363529 0.08407248 0.09515138 0.10782872
 0.11713095
rock18.txt "Thu May 16 14:07:14 CDT 2013" 350 5 5 (IT-msec AV BX)
 0.01783103 0.01931072 0.02034049 0.02116910 0.02155512 0.02200790 0.02270794 0.02330389 0.02374338 0.02463241
 0.02574050 0.02576462 0.02530583 0.02512117 0.02477412 0.02396846 0.02344779 0.02349343 0.02334438 0.02267718
 0.02197003 0.02121119 0.02074105 0.02062369 0.02114633 0.02178081 0.02230348 0.02256573 0.02236285 0.02158248
 0.02066318 0.02036082 0.01971439 0.01902848 0.01881382 0.01843919 0.01793727 0.01765874 0.01750012 0.01714247
 0.01705087 0.01673302 0.01628498 0.01601756 0.01569990 0.01539952 0.01533754 0.01581052 0.01586397 0.01574210
 0.01565649 0.01548782 0.01510294 0.01489587 0.01480106 0.01456585 0.01423471 0.01377975 0.01322767 0.01253783
 0.01196470 0.01147071 0.01120932 0.01124845 0.01156592 0.01180196 0.01209482 0.01219572 0.01202936 0.01176203
 0.01156604 0.01136310 0.01138158 0.01180609 0.01246672 0.01324218 0.01409385 0.01494382 0.01547121 0.01586933
 0.01630397 0.01658809 0.01683707 0.01729295 0.01784865 0.01826536 0.01856989 0.01887150 0.01905035 0.01901166
 0.01877403 0.01867059 0.01846315 0.01832332 0.01838354 0.01868766 0.01907610 0.01965308 0.02043783 0.02139298
 0.02249042 0.02371966 0.02505915 0.02630446 0.02746986 0.02869832 0.03012209 0.03147316 0.03299648 0.03464102
 0.03617571 0.03761636 0.03899240 0.04023124 0.04130251 0.04235765 0.04335145 0.04442284 0.04534948 0.04610064
 0.04674927 0.04722218 0.04753116 0.04794536 0.04826476 0.04845414 0.04873878 0.04879383 0.04871039 0.04865699
 0.04839768 0.04790414 0.04734304 0.04663618 0.04597591 0.04546711 0.04529286 0.04567615 0.04627716 0.04740604
 0.04908476 0.05069782 0.05240365 0.05438626 0.05583288 0.05658329 0.05660662 0.05611670 0.05545047 0.05486245
 0.05405093 0.05322832 0.05247876 0.05145101 0.05023127 0.04934874 0.04903202 0.04859760 0.04807307 0.04741925
 0.04685731 0.04594821 0.04516810 0.04486358 0.04485440 0.04488872 0.04570826 0.04682774 0.04809373 0.04957682
 0.05132678 0.05320230 0.05448106 0.05538513 0.05614787 0.05657858 0.05646538 0.05659712 0.05606386 0.05525823
 0.05454124 0.05373163 0.05251946 0.05099538 0.04976247 0.04832990 0.04672707 0.04512790 0.04437519 0.04371111
 0.04374647 0.04484772 0.04766158 0.05156323 0.05685628 0.06416768 0.07363529 0.08407248 0.09515138 0.10782872
 0.11713095
rock19.txt "Thu May 16 14:07:36 CDT 2013" 350 5 5 (IT-msec AV BX)
 0.01783103 0.01931072 0.02034049 0.02116910 0.02155512 0.02200790 0.02270794 0.02330389 0.02374338 0.02463241
 0.02574050 0.02576462 0.02530583 0.02512117 0.02477412 0.02396846 0.02344779 0.02349343 0.02334438 0.02267718
 0.02197003 0.02121119 0.02074105 0.02062369 0.02114633 0.02178081 0.02230348 0.02256573 0.02236285 0.02158248
 0.02066318 0.02036082 0.01971439 0.01902848 0.01881382 0.01843919 0.01793727 0.01765874 0.01750012 0.01714247
 0.01705087 0.01673302 0.01628498 0.01601756 0.01569990 0.01539952 0.01533754 0.01581052 0.01586397 0.01574210
 0.01565649 0.01548782 0.01510294 0.01489587 0.01480106 0.01456585 0.01423471 0.01377975 0.01322767 0.01253783
 0.01196470 0.01147071 0.01120932 0.01124845 0.01156592 0.01180196 0.01209482 0.01219572 0.01202936 0.01176203
 0.01156604 0.01136310 0.01138158 0.01180609 0.01246672 0.01324218 0.01409385 0.01494382 0.01547121 0.01586933
 0.01630397 0.01658809 0.01683707 0.01729295 0.01784865 0.01826536 0.01856989 0.01887150 0.01905035 0.01901166
 0.01877403 0.01867059 0.01846315 0.01832332 0.01838354 0.01868766 0.01907610 0.01965308 0.02043783 0.02139298
 0.02249042 0.02371966 0.02505915 0.02630446 0.02746986 0.02869832 0.03012209 0.03147316 0.03299648 0.03464102
 0.03617571 0.03761636 0.03899240 0.04023124 0.04130251 0.04235765 0.04335145 0.04442284 0.04534948 0.04610064
 0.04674927 0.04722218 0.04753116 0.04794536 0.04826476 0.04845414 0.04873878 0.04879383 0.04871039 0.04865699
 0.04839768 0.04790414 0.04734304 0.04663618 0.04597591 0.04546711 0.04529286 0.04567615 0.04627716 0.04740604
 0.04908476 0.05069782 0.05240365 0.05438626 0.05583288 0.05658329 0.05660662 0.05611670 0.05545047 0.05486245
 0.05405093 0.05322832 0.05247876 0.05145101 0.05023127 0.04934874 0.04903202 0.04859760 0.04807307 0.04741925
 0.04685731 0.04594821 0.04516810 0.04486358 0.04485440 0.04488872 0.04570826 0.04682774 0.04809373 0.04957682
 0.05132678 0.05320230 0.05448106 0.05538513 0.05614787 0.05657858 0.05646538 0.05659712 0.05606386 0.05525823
 0.05454124 0.05373163 0.05251946 0.05099538 0.04976247 0.04832990 0.04672707 0.04512790 0.04437519 0.04371111
 0.04374647 0.04484772 0.04766158 0.05156323 0.05685628 0.06416768 0.07363529 0.08407248 0.09515138 0.10782872
 0.11713095
rock2.txt "Thu May 16 13:59:51 CDT 2013" 350 5 5 (IT-msec AV BX)
 0.01783103 0.01931072 0.02034049 0.02116910 0.02155512 0.02200790 0.02270794 0.02330389 0.02374338 0.02463241
 0.02574050 0.02576462 0.02530583 0.02512117 0.02477412 0.02396846 0.02344779 0.02349343 0.02334438 0.02267718
 0.02197003 0.02121119 0.02074105 0.02062369 0.02114633 0.02178081 0.02230348 0.02256573 0.02236285 0.02158248
 0.02066318 0.02036082 0.01971439 0.01902848 0.01881382 0.01843919 0.01793727 0.01765874 0.01750012 0.01714247
 0.01705087 0.01673302 0.01628498 0.01601756 0.01569990 0.01539952 0.01533754 0.01581052 0.01586397 0.01574210
 0.01565649 0.01548782 0.01510294 0.01489587 0.01480106 0.01456585 0.01423471 0.01377975 0.01322767 0.01253783
 0.01196470 0.01147071 0.01120932 0.01124845 0.01156592 0.01180196 0.01209482 0.01219572 0.01202936 0.01176203
 0.01156604 0.01136310 0.01138158 0.01180609 0.01246672 0.01324218 0.01409385 0.01494382 0.01547121 0.01586933
 0.01630397 0.01658809 0.01683707 0.01729295 0.01784865 0.01826536 0.01856989 0.01887150 0.01905035 0.01901166
 0.01877403 0.01867059 0.01846315 0.01832332 0.01838354 0.01868766 0.01907610 0.01965308 0.02043783 0.02139298
 0.02249042 0.02371966 0.02505915 0.02630446 0.02746986 0.02869832 0.03012209 0.03147316 0.03299648 0.03464102
 0.03617571 0.03761636 0.03899240 0.04023124 0.04130251 0.04235765 0.04335145 0.04442284 0.04534948 0.04610064
 0.04674927 0.04722218 0.04753116 0.04794536 0.04826476 0.04845414 0.04873878 0.04879383 0.04871039 0.04865699
 0.04839768 0.04790414 0.04734304 0.04663618 0.04597591 0.04546711 0.04529286 0.04567615 0.04627716 0.04740604
 0.04908476 0.05069782 0.05240365 0.05438626 0.05583288 0.05658329 0.05660662 0.05611670 0.05545047 0.05486245
 0.05405093 0.05322832 0.05247876 0.05145101 0.05023127 0.04934874 0.04903202 0.04859760 0.04807307 0.04741925
 0.04685731 0.04594821 0.04516810 0.04486358 0.04485440 0.04488872 0.04570826 0.04682774 0.04809373 0.04957682
 0.05132678 0.05320230 0.05448106 0.05538513 0.05614787 0.05657858 0.05646538 0.05659712 0.05606386 0.05525823
 0.05454124 0.05373163 0.05251946 0.05099538 0.04976247 0.04832990 0.04672707 0.04512790 0.04437519 0.04371111
 0.04374647 0.04484772 0.04766158 0.05156323 0.05685628 0.06416768 0.07363529 0.08407248 0.09515138 0.10782872
 0.11713095
rock20.txt "Thu May 16 14:08:03 CDT 2013" 350 5 5 (IT-msec AV BX)
 0.01783103 0.01931072 0.02034049 0.02116910 0.02155512 0.02200790 0.02270794 0.02330389 0.02374338 0.02463241
 0.02574050 0.02576462 0.02530583 0.02512117 0.02477412 0.02396846 0.02344779 0.02349343 0.02334438 0.02267718
 0.02197003 0.02121119 0.02074105 0.02062369 0.02114633 0.02178081 0.02230348 0.02256573 0.02236285 0.02158248
 0.02066318 0.02036082 0.01971439 0.01902848 0.01881382 0.01843919 0.01793727 0.01765874 0.01750012 0.01714247
 0.01705087 0.01673302 0.01628498 0.01601756 0.01569990 0.01539952 0.01533754 0.01581052 0.01586397 0.01574210
 0.01565649 0.01548782 0.01510294 0.01489587 0.01480106 0.01456585 0.01423471 0.01377975 0.01322767 0.01253783
 0.01196470 0.01147071 0.01120932 0.01124845 0.01156592 0.01180196 0.01209482 0.01219572 0.01202936 0.01176203
 0.01156604 0.01136310 0.01138158 0.01180609 0.01246672 0.01324218 0.01409385 0.01494382 0.01547121 0.01586933
 0.01630397 0.01658809 0.01683707 0.01729295 0.01784865 0.01826536 0.01856989 0.01887150 0.01905035 0.01901166
 0.01877403 0.01867059 0.01846315 0.01832332 0.01838354 0.01868766 0.01907610 0.01965308 0.02043783 0.02139298
 0.02249042 0.02371966 0.02505915 0.02630446 0.02746986 0.02869832 0.03012209 0.03147316 0.03299648 0.03464102
 0.03617571 0.03761636 0.03899240 0.04023124 0.04130251 0.04235765 0.04335145 0.04442284 0.04534948 0.04610064
 0.04674927 0.04722218 0.04753116 0.04794536 0.04826476 0.04845414 0.04873878 0.04879383 0.04871039 0.04865699
 0.04839768 0.04790414 0.04734304 0.04663618 0.04597591 0.04546711 0.04529286 0.04567615 0.04627716 0.04740604
 0.04908476 0.05069782 0.05240365 0.05438626 0.05583288 0.05658329 0.05660662 0.05611670 0.05545047 0.05486245
 0.05405093 0.05322832 0.05247876 0.05145101 0.05023127 0.04934874 0.04903202 0.04859760 0.04807307 0.04741925
 0.04685731 0.04594821 0.04516810 0.04486358 0.04485440 0.04488872 0.04570826 0.04682774 0.04809373 0.04957682
 0.05132678 0.05320230 0.05448106 0.05538513 0.05614787 0.05657858 0.05646538 0.05659712 0.05606386 0.05525823
 0.05454124 0.05373163 0.05251946 0.05099538 0.04976247 0.04832990 0.04672707 0.04512790 0.04437519 0.04371111
 0.04374647 0.04484772 0.04766158 0.05156323 0.05685628 0.06416768 0.07363529 0.08407248 0.09515138 0.10782872
 0.11713095
rock21.txt "Thu May 16 14:08:25 CDT 2013" 350 5 5 (IT-msec AV BX)
 0.01783103 0.01931072 0.02034049 0.02116910 0.02155512 0.02200790 0.02270794 0.02330389 0.02374338 0.02463241
 0.02574050 0.02576462 0.02530583 0.02512117 0.02477412 0.02396846 0.02344779 0.02349343 0.02334438 0.02267718
 0.02197003 0.02121119 0.02074105 0.02062369 0.02114633 0.02178081 0.02230348 0.02256573 0.02236285 0.02158248
 0.02066318 0.02036082 0.01971439 0.01902848 0.01881382 0.01843919 0.01793727 0.01765874 0.01750012 0.01714247
 0.01705087 0.01673302 0.01628498 0.01601756 0.01569990 0.01539952 0.01533754 0.01581052 0.01586397 0.01574210
 0.01565649 0.01548782 0.01510294 0.01489587 0.01480106 0.01456585 0.01423471 0.01377975 0.01322767 0.01253783
 0.01196470 0.01147071 0.01120932 0.01124845 0.01156592 0.01180196 0.01209482 0.01219572 0.01202936 0.01176203
 0.01156604 0.01136310 0.01138158 0.01180609 0.01246672 0.01324218 0.01409385 0.01494382 0.01547121 0.01586933
 0.01630397 0.01658809 0.01683707 0.01729295 0.01784865 0.01826536 0.01856989 0.01887150 0.01905035 0.01901166
 0.01877403 0.01867059 0.01846315 0.01832332 0.01838354 0.01868766 0.01907610 0.01965308 0.02043783 0.02139298
 0.02249042 0.02371966 0.02505915 0.02630446 0.02746986 0.02869832 0.03012209 0.03147316 0.03299648 0.03464102
 0.03617571 0.03761636 0.03899240 0.04023124 0.04130251 0.04235765 0.04335145 0.04442284 0.04534948 0.04610064
 0.04674927 0.04722218 0.04753116 0.04794536 0.04826476 0.04845414 0.04873878 0.04879383 0.04871039 0.04865699
 0.04839768 0.04790414 0.04734304 0.04663618 0.04597591 0.04546711 0.04529286 0.04567615 0.04627716 0.04740604
 0.04908476 0.05069782 0.05240365 0.05438626 0.05583288 0.05658329 0.05660662 0.05611670 0.05545047 0.05486245
 0.05405093 0.05322832 0.05247876 0.05145101 0.05023127 0.04934874 0.04903202 0.04859760 0.04807307 0.04741925
 0.04685731 0.04594821 0.04516810 0.04486358 0.04485440 0.04488872 0.04570826 0.04682774 0.04809373 0.04957682
 0.05132678 0.05320230 0.05448106 0.05538513 0.05614787 0.05657858 0.05646538 0.05659712 0.05606386 0.05525823
 0.05454124 0.05373163 0.05251946 0.05099538 0.04976247 0.04832990 0.04672707 0.04512790 0.04437519 0.04371111
 0.04374647 0.04484772 0.04766158 0.05156323 0.05685628 0.06416768 0.07363529 0.08407248 0.09515138 0.10782872
 0.11713095
rock22.txt "Thu May 16 14:08:55 CDT 2013" 350 5 5 (IT-msec AV BX)
 0.01783103 0.01931072 0.02034049 0.02116910 0.02155512 0.02200790 0.02270794 0.02330389 0.02374338 0.02463241
 0.02574050 0.02576462 0.02530583 0.02512117 0.02477412 0.02396846 0.02344779 0.02349343 0.02334438 0.02267718
 0.02197003 0.02121119 0.02074105 0.02062369 0.02114633 0.02178081 0.02230348 0.02256573 0.02236285 0.02158248
 0.02066318 0.02036082 0.01971439 0.01902848 0.01881382 0.01843919 0.01793727 0.01765874 0.01750012 0.01714247
 0.01705087 0.01673302 0.01628498 0.01601756 0.01569990 0.01539952 0.01533754 0.01581052 0.01586397 0.01574210
 0.01565649 0.01548782 0.01510294 0.01489587 0.01480106 0.01456585 0.01423471 0.01377975 0.01322767 0.01253783
 0.01196470 0.01147071 0.01120932 0.01124845 0.01156592 0.01180196 0.01209482 0.01219572 0.01202936 0.01176203
 0.01156604 0.01136310 0.01138158 0.01180609 0.01246672 0.01324218 0.01409385 0.01494382 0.01547121 0.01586933
 0.01630397 0.01658809 0.01683707 0.01729295 0.01784865 0.01826536 0.01856989 0.01887150 0.01905035 0.01901166
 0.01877403 0.01867059 0.01846315 0.01832332 0.01838354 0.01868766 0.01907610 0.01965308 0.02043783 0.02139298
 0.02249042 0.02371966 0.02505915 0.02630446 0.02746986 0.02869832 0.03012209 0.03147316 0.03299648 0.03464102
 0.03617571 0.03761636 0.03899240 0.04023124 0.04130251 0.04235765 0.04335145 0.04442284 0.04534948 0.04610064
 0.04674927 0.04722218 0.04753116 0.04794536 0.04826476 0.04845414 0.04873878 0.04879383 0.04871039 0.04865699
 0.04839768 0.04790414 0.04734304 0.04663618 0.04597591 0.04546711 0.04529286 0.04567615 0.04627716 0.04740604
 0.04908476 0.05069782 0.05240365 0.05438626 0.05583288 0.05658329 0.05660662 0.05611670 0.05545047 0.05486245
 0.05405093 0.05322832 0.05247876 0.05145101 0.05023127 0.04934874 0.04903202 0.04859760 0.04807307 0.04741925
 0.04685731 0.04594821 0.04516810 0.04486358 0.04485440 0.04488872 0.04570826 0.04682774 0.04809373 0.04957682
 0.05132678 0.05320230 0.05448106 0.05538513 0.05614787 0.05657858 0.05646538 0.05659712 0.05606386 0.05525823
 0.05454124 0.05373163 0.05251946 0.05099538 0.04976247 0.04832990 0.04672707 0.04512790 0.04437519 0.04371111
 0.04374647 0.04484772 0.04766158 0.05156323 0.05685628 0.06416768 0.07363529 0.08407248 0.09515138 0.10782872
 0.11713095
rock23.txt "Thu May 16 14:09:18 CDT 2013" 350 5 5 (IT-msec AV BX)
 0.01783103 0.01931072 0.02034049 0.02116910 0.02155512 0.02200790 0.02270794 0.02330389 0.02374338 0.02463241
 0.02574050 0.02576462 0.02530583 0.02512117 0.02477412 0.02396846 0.02344779 0.02349343 0.02334438 0.02267718
 0.02197003 0.02121119 0.02074105 0.02062369 0.02114633 0.02178081 0.02230348 0.02256573 0.02236285 0.02158248
 0.02066318 0.02036082 0.01971439 0.01902848 0.01881382 0.01843919 0.01793727 0.01765874 0.01750012 0.01714247
 0.01705087 0.01673302 0.01628498 0.01601756 0.01569990 0.01539952 0.01533754 0.01581052 0.01586397 0.01574210
 0.01565649 0.01548782 0.01510294 0.01489587 0.01480106 0.01456585 0.01423471 0.01377975 0.01322767 0.01253783
 0.01196470 0.01147071 0.01120932 0.01124845 0.01156592 0.01180196 0.01209482 0.01219572 0.01202936 0.01176203
 0.01156604 0.01136310 0.01138158 0.01180609 0.01246672 0.01324218 0.01409385 0.01494382 0.01547121 0.01586933
 0.01630397 0.01658809 0.01683707 0.01729295 0.01784865 0.01826536 0.01856989 0.01887150 0.01905035 0.01901166
 0.01877403 0.01867059 0.01846315 0.01832332 0.01838354 0.01868766 0.01907610 0.01965308 0.02043783 0.02139298
 0.02249042 0.02371966 0.02505915 0.02630446 0.02746986 0.02869832 0.03012209 0.03147316 0.03299648 0.03464102
 0.03617571 0.03761636 0.03899240 0.04023124 0.04130251 0.04235765 0.04335145 0.04442284 0.04534948 0.04610064
 0.04674927 0.04722218 0.04753116 0.04794536 0.04826476 0.04845414 0.04873878 0.04879383 0.04871039 0.04865699
 0.04839768 0.04790414 0.04734304 0.04663618 0.04597591 0.04546711 0.04529286 0.04567615 0.04627716 0.04740604
 0.04908476 0.05069782 0.05240365 0.05438626 0.05583288 0.05658329 0.05660662 0.05611670 0.05545047 0.05486245
 0.05405093 0.05322832 0.05247876 0.05145101 0.05023127 0.04934874 0.04903202 0.04859760 0.04807307 0.04741925
 0.04685731 0.04594821 0.04516810 0.04486358 0.04485440 0.04488872 0.04570826 0.04682774 0.04809373 0.04957682
 0.05132678 0.05320230 0.05448106 0.05538513 0.05614787 0.05657858 0.05646538 0.05659712 0.05606386 0.05525823
 0.05454124 0.05373163 0.05251946 0.05099538 0.04976247 0.04832990 0.04672707 0.04512790 0.04437519 0.04371111
 0.04374647 0.04484772 0.04766158 0.05156323 0.05685628 0.06416768 0.07363529 0.08407248 0.09515138 0.10782872
 0.11713095
rock24.txt "Thu May 16 14:09:41 CDT 2013" 350 5 5 (IT-msec AV BX)
 0.01783103 0.01931072 0.02034049 0.02116910 0.02155512 0.02200790 0.02270794 0.02330389 0.02374338 0.02463241
 0.02574050 0.02576462 0.02530583 0.02512117 0.02477412 0.02396846 0.02344779 0.02349343 0.02334438 0.02267718
 0.02197003 0.02121119 0.02074105 0.02062369 0.02114633 0.02178081 0.02230348 0.02256573 0.02236285 0.02158248
 0.02066318 0.02036082 0.01971439 0.01902848 0.01881382 0.01843919 0.01793727 0.01765874 0.01750012 0.01714247
 0.01705087 0.01673302 0.01628498 0.01601756 0.01569990 0.01539952 0.01533754 0.01581052 0.01586397 0.01574210
 0.01565649 0.01548782 0.01510294 0.01489587 0.01480106 0.01456585 0.01423471 0.01377975 0.01322767 0.01253783
 0.01196470 0.01147071 0.01120932 0.01124845 0.01156592 0.01180196 0.01209482 0.01219572 0.01202936 0.01176203
 0.01156604 0.01136310 0.01138158 0.01180609 0.01246672 0.01324218 0.01409385 0.01494382 0.01547121 0.01586933
 0.01630397 0.01658809 0.01683707 0.01729295 0.01784865 0.01826536 0.01856989 0.01887150 0.01905035 0.01901166
 0.01877403 0.01867059 0.01846315 0.01832332 0.01838354 0.01868766 0.01907610 0.01965308 0.02043783 0.02139298
 0.02249042 0.02371966 0.02505915 0.02630446 0.02746986 0.02869832 0.03012209 0.03147316 0.03299648 0.03464102
 0.03617571 0.03761636 0.03899240 0.04023124 0.04130251 0.04235765 0.04335145 0.04442284 0.04534948 0.04610064
 0.04674927 0.04722218 0.04753116 0.04794536 0.04826476 0.04845414 0.04873878 0.04879383 0.04871039 0.04865699
 0.04839768 0.04790414 0.04734304 0.04663618 0.04597591 0.04546711 0.04529286 0.04567615 0.04627716 0.04740604
 0.04908476 0.05069782 0.05240365 0.05438626 0.05583288 0.05658329 0.05660662 0.05611670 0.05545047 0.05486245
 0.05405093 0.05322832 0.05247876 0.05145101 0.05023127 0.04934874 0.04903202 0.04859760 0.04807307 0.04741925
 0.04685731 0.04594821 0.04516810 0.04486358 0.04485440 0.04488872 0.04570826 0.04682774 0.04809373 0.04957682
 0.05132678 0.05320230 0.05448106 0.05538513 0.05614787 0.05657858 0.05646538 0.05659712 0.05606386 0.05525823
 0.05454124 0.05373163 0.05251946 0.05099538 0.04976247 0.04832990 0.04672707 0.04512790 0.04437519 0.04371111
 0.04374647 0.04484772 0.04766158 0.05156323 0.05685628 0.06416768 0.07363529 0.08407248 0.09515138 0.10782872
 0.11713095
rock25.txt "Thu May 16 14:10:03 CDT 2013" 350 5 5 (IT-msec AV BX)
 0.01783103 0.01931072 0.02034049 0.02116910 0.02155512 0.02200790 0.02270794 0.02330389 0.02374338 0.02463241
 0.02574050 0.02576462 0.02530583 0.02512117 0.02477412 0.02396846 0.02344779 0.02349343 0.02334438 0.02267718
 0.02197003 0.02121119 0.02074105 0.02062369 0.02114633 0.02178081 0.02230348 0.02256573 0.02236285 0.02158248
 0.02066318 0.02036082 0.01971439 0.01902848 0.01881382 0.01843919 0.01793727 0.01765874 0.01750012 0.01714247
 0.01705087 0.01673302 0.01628498 0.01601756 0.01569990 0.01539952 0.01533754 0.01581052 0.01586397 0.01574210
 0.01565649 0.01548782 0.01510294 0.01489587 0.01480106 0.01456585 0.01423471 0.01377975 0.01322767 0.01253783
 0.01196470 0.01147071 0.01120932 0.01124845 0.01156592 0.01180196 0.01209482 0.01219572 0.01202936 0.01176203
 0.01156604 0.01136310 0.01138158 0.01180609 0.01246672 0.01324218 0.01409385 0.01494382 0.01547121 0.01586933
 0.01630397 0.01658809 0.01683707 0.01729295 0.01784865 0.01826536 0.01856989 0.01887150 0.01905035 0.01901166
 0.01877403 0.01867059 0.01846315 0.01832332 0.01838354 0.01868766 0.01907610 0.01965308 0.02043783 0.02139298
 0.02249042 0.02371966 0.02505915 0.02630446 0.02746986 0.02869832 0.03012209 0.03147316 0.03299648 0.03464102
 0.03617571 0.03761636 0.03899240 0.04023124 0.04130251 0.04235765 0.04335145 0.04442284 0.04534948 0.04610064
 0.04674927 0.04722218 0.04753116 0.04794536 0.04826476 0.04845414 0.04873878 0.04879383 0.04871039 0.04865699
 0.04839768 0.04790414 0.04734304 0.04663618 0.04597591 0.04546711 0.04529286 0.04567615 0.04627716 0.04740604
 0.04908476 0.05069782 0.05240365 0.05438626 0.05583288 0.05658329 0.05660662 0.05611670 0.05545047 0.05486245
 0.05405093 0.05322832 0.05247876 0.05145101 0.05023127 0.04934874 0.04903202 0.04859760 0.04807307 0.04741925
 0.04685731 0.04594821 0.04516810 0.04486358 0.04485440 0.04488872 0.04570826 0.04682774 0.04809373 0.04957682
 0.05132678 0.05320230 0.05448106 0.05538513 0.05614787 0.05657858 0.05646538 0.05659712 0.05606386 0.05525823
 0.05454124 0.05373163 0.05251946 0.05099538 0.04976247 0.04832990 0.04672707 0.04512790 0.04437519 0.04371111
 0.04374647 0.04484772 0.04766158 0.05156323 0.05685628 0.06416768 0.07363529 0.08407248 0.09515138 0.10782872
 0.11713095
rock27.txt "Thu May 16 14:10:49 CDT 2013" 350 5 5 (IT-msec AV BX)
 0.01783103 0.01931072 0.02034049 0.02116910 0.02155512 0.02200790 0.02270794 0.02330389 0.02374338 0.02463241
 0.02574050 0.02576462 0.02530583 0.02512117 0.02477412 0.02396846 0.02344779 0.02349343 0.02334438 0.02267718
 0.02197003 0.02121119 0.02074105 0.02062369 0.02114633 0.02178081 0.02230348 0.02256573 0.02236285 0.02158248
 0.02066318 0.02036082 0.01971439 0.01902848 0.01881382 0.01843919 0.01793727 0.01765874 0.01750012 0.01714247
 0.01705087 0.01673302 0.01628498 0.01601756 0.01569990 0.01539952 0.01533754 0.01581052 0.01586397 0.01574210
 0.01565649 0.01548782 0.01510294 0.01489587 0.01480106 0.01456585 0.01423471 0.01377975 0.01322767 0.01253783
 0.01196470 0.01147071 0.01120932 0.01124845 0.01156592 0.01180196 0.01209482 0.01219572 0.01202936 0.01176203
 0.01156604 0.01136310 0.01138158 0.01180609 0.01246672 0.01324218 0.01409385 0.01494382 0.01547121 0.01586933
 0.01630397 0.01658809 0.01683707 0.01729295 0.01784865 0.01826536 0.01856989 0.01887150 0.01905035 0.01901166
 0.01877403 0.01867059 0.01846315 0.01832332 0.01838354 0.01868766 0.01907610 0.01965308 0.02043783 0.02139298
 0.02249042 0.02371966 0.02505915 0.02630446 0.02746986 0.02869832 0.03012209 0.03147316 0.03299648 0.03464102
 0.03617571 0.03761636 0.03899240 0.04023124 0.04130251 0.04235765 0.04335145 0.04442284 0.04534948 0.04610064
 0.04674927 0.04722218 0.04753116 0.04794536 0.04826476 0.04845414 0.04873878 0.04879383 0.04871039 0.04865699
 0.04839768 0.04790414 0.04734304 0.04663618 0.04597591 0.04546711 0.04529286 0.04567615 0.04627716 0.04740604
 0.04908476 0.05069782 0.05240365 0.05438626 0.05583288 0.05658329 0.05660662 0.05611670 0.05545047 0.05486245
 0.05405093 0.05322832 0.05247876 0.05145101 0.05023127 0.04934874 0.04903202 0.04859760 0.04807307 0.04741925
 0.04685731 0.04594821 0.04516810 0.04486358 0.04485440 0.04488872 0.04570826 0.04682774 0.04809373 0.04957682
 0.05132678 0.05320230 0.05448106 0.05538513 0.05614787 0.05657858 0.05646538 0.05659712 0.05606386 0.05525823
 0.05454124 0.05373163 0.05251946 0.05099538 0.04976247 0.04832990 0.04672707 0.04512790 0.04437519 0.04371111
 0.04374647 0.04484772 0.04766158 0.05156323 0.05685628 0.06416768 0.07363529 0.08407248 0.09515138 0.10782872
 0.11713095
rock28.txt "Thu May 16 14:11:08 CDT 2013" 350 5 5 (IT-msec AV BX)
 0.01783103 0.01931072 0.02034049 0.02116910 0.02155512 0.02200790 0.02270794 0.02330389 0.02374338 0.02463241
 0.02574050 0.02576462 0.02530583 0.02512117 0.02477412 0.02396846 0.02344779 0.02349343 0.02334438 0.02267718
 0.02197003 0.02121119 0.02074105 0.02062369 0.02114633 0.02178081 0.02230348 0.02256573 0.02236285 0.02158248
 0.02066318 0.02036082 0.01971439 0.01902848 0.01881382 0.01843919 0.01793727 0.01765874 0.01750012 0.01714247
 0.01705087 0.01673302 0.01628498 0.01601756 0.01569990 0.01539952 0.01533754 0.01581052 0.01586397 0.01574210
 0.01565649 0.01548782 0.01510294 0.01489587 0.01480106 0.01456585 0.01423471 0.01377975 0.01322767 0.01253783
 0.01196470 0.01147071 0.01120932 0.01124845 0.01156592 0.01180196 0.01209482 0.01219572 0.01202936 0.01176203
 0.01156604 0.01136310 0.01138158 0.01180609 0.01246672 0.01324218 0.01409385 0.01494382 0.01547121 0.01586933
 0.01630397 0.01658809 0.01683707 0.01729295 0.01784865 0.01826536 0.01856989 0.01887150 0.01905035 0.01901166
 0.01877403 0.01867059 0.01846315 0.01832332 0.01838354 0.01868766 0.01907610 0.01965308 0.02043783 0.02139298
 0.02249042 0.02371966 0.02505915 0.02630446 0.02746986 0.02869832 0.03012209 0.03147316 0.03299648 0.03464102
 0.03617571 0.03761636 0.03899240 0.04023124 0.04130251 0.04235765 0.04335145 0.04442284 0.04534948 0.04610064
 0.04674927 0.04722218 0.04753116 0.04794536 0.04826476 0.04845414 0.04873878 0.04879383 0.04871039 0.04865699
 0.04839768 0.04790414 0.04734304 0.04663618 0.04597591 0.04546711 0.04529286 0.04567615 0.04627716 0.04740604
 0.04908476 0.05069782 0.05240365 0.05438626 0.05583288 0.05658329 0.05660662 0.05611670 0.05545047 0.05486245
 0.05405093 0.05322832 0.05247876 0.05145101 0.05023127 0.04934874 0.04903202 0.04859760 0.04807307 0.04741925
 0.04685731 0.04594821 0.04516810 0.04486358 0.04485440 0.04488872 0.04570826 0.04682774 0.04809373 0.04957682
 0.05132678 0.05320230 0.05448106 0.05538513 0.05614787 0.05657858 0.05646538 0.05659712 0.05606386 0.05525823
 0.05454124 0.05373163 0.05251946 0.05099538 0.04976247 0.04832990 0.04672707 0.04512790 0.04437519 0.04371111
 0.04374647 0.04484772 0.04766158 0.05156323 0.05685628 0.06416768 0.07363529 0.08407248 0.09515138 0.10782872
 0.11713095
rock29.txt "Thu May 16 14:12:34 CDT 2013" 350 5 5 (IT-msec AV BX)
 0.01783103 0.01931072 0.02034049 0.02116910 0.02155512 0.02200790 0.02270794 0.02330389 0.02374338 0.02463241
 0.02574050 0.02576462 0.02530583 0.02512117 0.02477412 0.02396846 0.02344779 0.02349343 0.02334438 0.02267718
 0.02197003 0.02121119 0.02074105 0.02062369 0.02114633 0.02178081 0.02230348 0.02256573 0.02236285 0.02158248
 0.02066318 0.02036082 0.01971439 0.01902848 0.01881382 0.01843919 0.01793727 0.01765874 0.01750012 0.01714247
 0.01705087 0.01673302 0.01628498 0.01601756 0.01569990 0.01539952 0.01533754 0.01581052 0.01586397 0.01574210
 0.01565649 0.01548782 0.01510294 0.01489587 0.01480106 0.01456585 0.01423471 0.01377975 0.01322767 0.01253783
 0.01196470 0.01147071 0.01120932 0.01124845 0.01156592 0.01180196 0.01209482 0.01219572 0.01202936 0.01176203
 0.01156604 0.01136310 0.01138158 0.01180609 0.01246672 0.01324218 0.01409385 0.01494382 0.01547121 0.01586933
 0.01630397 0.01658809 0.01683707 0.01729295 0.01784865 0.01826536 0.01856989 0.01887150 0.01905035 0.01901166
 0.01877403 0.01867059 0.01846315 0.01832332 0.01838354 0.01868766 0.01907610 0.01965308 0.02043783 0.02139298
 0.02249042 0.02371966 0.02505915 0.02630446 0.02746986 0.02869832 0.03012209 0.03147316 0.03299648 0.03464102
 0.03617571 0.03761636 0.03899240 0.04023124 0.04130251 0.04235765 0.04335145 0.04442284 0.04534948 0.04610064
 0.04674927 0.04722218 0.04753116 0.04794536 0.04826476 0.04845414 0.04873878 0.04879383 0.04871039 0.04865699
 0.04839768 0.04790414 0.04734304 0.04663618 0.04597591 0.04546711 0.04529286 0.04567615 0.04627716 0.04740604
 0.04908476 0.05069782 0.05240365 0.05438626 0.05583288 0.05658329 0.05660662 0.05611670 0.05545047 0.05486245
 0.05405093 0.05322832 0.05247876 0.05145101 0.05023127 0.04934874 0.04903202 0.04859760 0.04807307 0.04741925
 0.04685731 0.04594821 0.04516810 0.04486358 0.04485440 0.04488872 0.04570826 0.04682774 0.04809373 0.04957682
 0.05132678 0.05320230 0.05448106 0.05538513 0.05614787 0.05657858 0.05646538 0.05659712 0.05606386 0.05525823
 0.05454124 0.05373163 0.05251946 0.05099538 0.04976247 0.04832990 0.04672707 0.04512790 0.04437519 0.04371111
 0.04374647 0.04484772 0.04766158 0.05156323 0.05685628 0.06416768 0.07363529 0.08407248 0.09515138 0.10782872
 0.11713095
rock3.txt "Thu May 16 14:00:17 CDT 2013" 350 5 5 (IT-msec AV BX)
 0.01783103 0.01931072 0.02034049 0.02116910 0.02155512 0.02200790 0.02270794 0.02330389 0.02374338 0.02463241
 0.02574050 0.02576462 0.02530583 0.02512117 0.02477412 0.02396846 0.02344779 0.02349343 0.02334438 0.02267718
 0.02197003 0.02121119 0.02074105 0.02062369 0.02114633 0.02178081 0.02230348 0.02256573 0.02236285 0.02158248
 0.02066318 0.02036082 0.01971439 0.01902848 0.01881382 0.01843919 0.01793727 0.01765874 0.01750012 0.01714247
 0.01705087 0.01673302 0.01628498 0.01601756 0.01569990 0.01539952 0.01533754 0.01581052 0.01586397 0.01574210
 0.01565649 0.01548782 0.01510294 0.01489587 0.01480106 0.01456585 0.01423471 0.01377975 0.01322767 0.01253783
 0.01196470 0.01147071 0.01120932 0.01124845 0.01156592 0.01180196 0.01209482 0.01219572 0.01202936 0.01176203
 0.01156604 0.01136310 0.01138158 0.01180609 0.01246672 0.01324218 0.01409385 0.01494382 0.01547121 0.01586933
 0.01630397 0.01658809 0.01683707 0.01729295 0.01784865 0.01826536 0.01856989 0.01887150 0.01905035 0.01901166
 0.01877403 0.01867059 0.01846315 0.01832332 0.01838354 0.01868766 0.01907610 0.01965308 0.02043783 0.02139298
 0.02249042 0.02371966 0.02505915 0.02630446 0.02746986 0.02869832 0.03012209 0.03147316 0.03299648 0.03464102
 0.03617571 0.03761636 0.03899240 0.04023124 0.04130251 0.04235765 0.04335145 0.04442284 0.04534948 0.04610064
 0.04674927 0.04722218 0.04753116 0.04794536 0.04826476 0.04845414 0.04873878 0.04879383 0.04871039 0.04865699
 0.04839768 0.04790414 0.04734304 0.04663618 0.04597591 0.04546711 0.04529286 0.04567615 0.04627716 0.04740604
 0.04908476 0.05069782 0.05240365 0.05438626 0.05583288 0.05658329 0.05660662 0.05611670 0.05545047 0.05486245
 0.05405093 0.05322832 0.05247876 0.05145101 0.05023127 0.04934874 0.04903202 0.04859760 0.04807307 0.04741925
 0.04685731 0.04594821 0.04516810 0.04486358 0.04485440 0.04488872 0.04570826 0.04682774 0.04809373 0.04957682
 0.05132678 0.05320230 0.05448106 0.05538513 0.05614787 0.05657858 0.05646538 0.05659712 0.05606386 0.05525823
 0.05454124 0.05373163 0.05251946 0.05099538 0.04976247 0.04832990 0.04672707 0.04512790 0.04437519 0.04371111
 0.04374647 0.04484772 0.04766158 0.05156323 0.05685628 0.06416768 0.07363529 0.08407248 0.09515138 0.10782872
 0.11713095
rock30.txt "Thu May 16 14:13:05 CDT 2013" 350 5 5 (IT-msec AV BX)
 0.01783103 0.01931072 0.02034049 0.02116910 0.02155512 0.02200790 0.02270794 0.02330389 0.02374338 0.02463241
 0.02574050 0.02576462 0.02530583 0.02512117 0.02477412 0.02396846 0.02344779 0.02349343 0.02334438 0.02267718
 0.02197003 0.02121119 0.02074105 0.02062369 0.02114633 0.02178081 0.02230348 0.02256573 0.02236285 0.02158248
 0.02066318 0.02036082 0.01971439 0.01902848 0.01881382 0.01843919 0.01793727 0.01765874 0.01750012 0.01714247
 0.01705087 0.01673302 0.01628498 0.01601756 0.01569990 0.01539952 0.01533754 0.01581052 0.01586397 0.01574210
 0.01565649 0.01548782 0.01510294 0.01489587 0.01480106 0.01456585 0.01423471 0.01377975 0.01322767 0.01253783
 0.01196470 0.01147071 0.01120932 0.01124845 0.01156592 0.01180196 0.01209482 0.01219572 0.01202936 0.01176203
 0.01156604 0.01136310 0.01138158 0.01180609 0.01246672 0.01324218 0.01409385 0.01494382 0.01547121 0.01586933
 0.01630397 0.01658809 0.01683707 0.01729295 0.01784865 0.01826536 0.01856989 0.01887150 0.01905035 0.01901166
 0.01877403 0.01867059 0.01846315 0.01832332 0.01838354 0.01868766 0.01907610 0.01965308 0.02043783 0.02139298
 0.02249042 0.02371966 0.02505915 0.02630446 0.02746986 0.02869832 0.03012209 0.03147316 0.03299648 0.03464102
 0.03617571 0.03761636 0.03899240 0.04023124 0.04130251 0.04235765 0.04335145 0.04442284 0.04534948 0.04610064
 0.04674927 0.04722218 0.04753116 0.04794536 0.04826476 0.04845414 0.04873878 0.04879383 0.04871039 0.04865699
 0.04839768 0.04790414 0.04734304 0.04663618 0.04597591 0.04546711 0.04529286 0.04567615 0.04627716 0.04740604
 0.04908476 0.05069782 0.05240365 0.05438626 0.05583288 0.05658329 0.05660662 0.05611670 0.05545047 0.05486245
 0.05405093 0.05322832 0.05247876 0.05145101 0.05023127 0.04934874 0.04903202 0.04859760 0.04807307 0.04741925
 0.04685731 0.04594821 0.04516810 0.04486358 0.04485440 0.04488872 0.04570826 0.04682774 0.04809373 0.04957682
 0.05132678 0.05320230 0.05448106 0.05538513 0.05614787 0.05657858 0.05646538 0.05659712 0.05606386 0.05525823
 0.05454124 0.05373163 0.05251946 0.05099538 0.04976247 0.04832990 0.04672707 0.04512790 0.04437519 0.04371111
 0.04374647 0.04484772 0.04766158 0.05156323 0.05685628 0.06416768 0.07363529 0.08407248 0.09515138 0.10782872
 0.11713095
rock31.txt "Thu May 16 14:13:26 CDT 2013" 350 5 5 (IT-msec AV BX)
 0.01783103 0.01931072 0.02034049 0.02116910 0.02155512 0.02200790 0.02270794 0.02330389 0.02374338 0.02463241
 0.02574050 0.02576462 0.02530583 0.02512117 0.02477412 0.02396846 0.02344779 0.02349343 0.02334438 0.02267718
 0.02197003 0.02121119 0.02074105 0.02062369 0.02114633 0.02178081 0.02230348 0.02256573 0.02236285 0.02158248
 0.02066318 0.02036082 0.01971439 0.01902848 0.01881382 0.01843919 0.01793727 0.01765874 0.01750012 0.01714247
 0.01705087 0.01673302 0.01628498 0.01601756 0.01569990 0.01539952 0.01533754 0.01581052 0.01586397 0.01574210
 0.01565649 0.01548782 0.01510294 0.01489587 0.01480106 0.01456585 0.01423471 0.01377975 0.01322767 0.01253783
 0.01196470 0.01147071 0.01120932 0.01124845 0.01156592 0.01180196 0.01209482 0.01219572 0.01202936 0.01176203
 0.01156604 0.01136310 0.01138158 0.01180609 0.01246672 0.01324218 0.01409385 0.01494382 0.01547121 0.01586933
 0.01630397 0.01658809 0.01683707 0.01729295 0.01784865 0.01826536 0.01856989 0.01887150 0.01905035 0.01901166
 0.01877403 0.01867059 0.01846315 0.01832332 0.01838354 0.01868766 0.01907610 0.01965308 0.02043783 0.02139298
 0.02249042 0.02371966 0.02505915 0.02630446 0.02746986 0.02869832 0.03012209 0.03147316 0.03299648 0.03464102
 0.03617571 0.03761636 0.03899240 0.04023124 0.04130251 0.04235765 0.04335145 0.04442284 0.04534948 0.04610064
 0.04674927 0.04722218 0.04753116 0.04794536 0.04826476 0.04845414 0.04873878 0.04879383 0.04871039 0.04865699
 0.04839768 0.04790414 0.04734304 0.04663618 0.04597591 0.04546711 0.04529286 0.04567615 0.04627716 0.04740604
 0.04908476 0.05069782 0.05240365 0.05438626 0.05583288 0.05658329 0.05660662 0.05611670 0.05545047 0.05486245
 0.05405093 0.05322832 0.05247876 0.05145101 0.05023127 0.04934874 0.04903202 0.04859760 0.04807307 0.04741925
 0.04685731 0.04594821 0.04516810 0.04486358 0.04485440 0.04488872 0.04570826 0.04682774 0.04809373 0.04957682
 0.05132678 0.05320230 0.05448106 0.05538513 0.05614787 0.05657858 0.05646538 0.05659712 0.05606386 0.05525823
 0.05454124 0.05373163 0.05251946 0.05099538 0.04976247 0.04832990 0.04672707 0.04512790 0.04437519 0.04371111
 0.04374647 0.04484772 0.04766158 0.05156323 0.05685628 0.06416768 0.07363529 0.08407248 0.09515138 0.10782872
 0.11713095
rock32.txt "Thu May 16 14:13:44 CDT 2013" 350 5 5 (IT-msec AV BX)
 0.01783103 0.01931072 0.02034049 0.02116910 0.02155512 0.02200790 0.02270794 0.02330389 0.02374338 0.02463241
 0.02574050 0.02576462 0.02530583 0.02512117 0.02477412 0.02396846 0.02344779 0.02349343 0.02334438 0.02267718
 0.02197003 0.02121119 0.02074105 0.02062369 0.02114633 0.02178081 0.02230348 0.02256573 0.02236285 0.02158248
 0.02066318 0.02036082 0.01971439 0.01902848 0.01881382 0.01843919 0.01793727 0.01765874 0.01750012 0.01714247
 0.01705087 0.01673302 0.01628498 0.01601756 0.01569990 0.01539952 0.01533754 0.01581052 0.01586397 0.01574210
 0.01565649 0.01548782 0.01510294 0.01489587 0.01480106 0.01456585 0.01423471 0.01377975 0.01322767 0.01253783
 0.01196470 0.01147071 0.01120932 0.01124845 0.01156592 0.01180196 0.01209482 0.01219572 0.01202936 0.01176203
 0.01156604 0.01136310 0.01138158 0.01180609 0.01246672 0.01324218 0.01409385 0.01494382 0.01547121 0.01586933
 0.01630397 0.01658809 0.01683707 0.01729295 0.01784865 0.01826536 0.01856989 0.01887150 0.01905035 0.01901166
 0.01877403 0.01867059 0.01846315 0.01832332 0.01838354 0.01868766 0.01907610 0.01965308 0.02043783 0.02139298
 0.02249042 0.02371966 0.02505915 0.02630446 0.02746986 0.02869832 0.03012209 0.03147316 0.03299648 0.03464102
 0.03617571 0.03761636 0.03899240 0.04023124 0.04130251 0.04235765 0.04335145 0.04442284 0.04534948 0.04610064
 0.04674927 0.04722218 0.04753116 0.04794536 0.04826476 0.04845414 0.04873878 0.04879383 0.04871039 0.04865699
 0.04839768 0.04790414 0.04734304 0.04663618 0.04597591 0.04546711 0.04529286 0.04567615 0.04627716 0.04740604
 0.04908476 0.05069782 0.05240365 0.05438626 0.05583288 0.05658329 0.05660662 0.05611670 0.05545047 0.05486245
 0.05405093 0.05322832 0.05247876 0.05145101 0.05023127 0.04934874 0.04903202 0.04859760 0.04807307 0.04741925
 0.04685731 0.04594821 0.04516810 0.04486358 0.04485440 0.04488872 0.04570826 0.04682774 0.04809373 0.04957682
 0.05132678 0.05320230 0.05448106 0.05538513 0.05614787 0.05657858 0.05646538 0.05659712 0.05606386 0.05525823
 0.05454124 0.05373163 0.05251946 0.05099538 0.04976247 0.04832990 0.04672707 0.04512790 0.04437519 0.04371111
 0.04374647 0.04484772 0.04766158 0.05156323 0.05685628 0.06416768 0.07363529 0.08407248 0.09515138 0.10782872
 0.11713095
rock33.txt "Thu May 16 14:14:10 CDT 2013" 350 5 5 (IT-msec AV BX)
 0.01783103 0.01931072 0.02034049 0.02116910 0.02155512 0.02200790 0.02270794 0.02330389 0.02374338 0.02463241
 0.02574050 0.02576462 0.02530583 0.02512117 0.02477412 0.02396846 0.02344779 0.02349343 0.02334438 0.02267718
 0.02197003 0.02121119 0.02074105 0.02062369 0.02114633 0.02178081 0.02230348 0.02256573 0.02236285 0.02158248
 0.02066318 0.02036082 0.01971439 0.01902848 0.01881382 0.01843919 0.01793727 0.01765874 0.01750012 0.01714247
 0.01705087 0.01673302 0.01628498 0.01601756 0.01569990 0.01539952 0.01533754 0.01581052 0.01586397 0.01574210
 0.01565649 0.01548782 0.01510294 0.01489587 0.01480106 0.01456585 0.01423471 0.01377975 0.01322767 0.01253783
 0.01196470 0.01147071 0.01120932 0.01124845 0.01156592 0.01180196 0.01209482 0.01219572 0.01202936 0.01176203
 0.01156604 0.01136310 0.01138158 0.01180609 0.01246672 0.01324218 0.01409385 0.01494382 0.01547121 0.01586933
 0.01630397 0.01658809 0.01683707 0.01729295 0.01784865 0.01826536 0.01856989 0.01887150 0.01905035 0.01901166
 0.01877403 0.01867059 0.01846315 0.01832332 0.01838354 0.01868766 0.01907610 0.01965308 0.02043783 0.02139298
 0.02249042 0.02371966 0.02505915 0.02630446 0.02746986 0.02869832 0.03012209 0.03147316 0.03299648 0.03464102
 0.03617571 0.03761636 0.03899240 0.04023124 0.04130251 0.04235765 0.04335145 0.04442284 0.04534948 0.04610064
 0.04674927 0.04722218 0.04753116 0.04794536 0.04826476 0.04845414 0.04873878 0.04879383 0.04871039 0.04865699
 0.04839768 0.04790414 0.04734304 0.04663618 0.04597591 0.04546711 0.04529286 0.04567615 0.04627716 0.04740604
 0.04908476 0.05069782 0.05240365 0.05438626 0.05583288 0.05658329 0.05660662 0.05611670 0.05545047 0.05486245
 0.05405093 0.05322832 0.05247876 0.05145101 0.05023127 0.04934874 0.04903202 0.04859760 0.04807307 0.04741925
 0.04685731 0.04594821 0.04516810 0.04486358 0.04485440 0.04488872 0.04570826 0.04682774 0.04809373 0.04957682
 0.05132678 0.05320230 0.05448106 0.05538513 0.05614787 0.05657858 0.05646538 0.05659712 0.05606386 0.05525823
 0.05454124 0.05373163 0.05251946 0.05099538 0.04976247 0.04832990 0.04672707 0.04512790 0.04437519 0.04371111
 0.04374647 0.04484772 0.04766158 0.05156323 0.05685628 0.06416768 0.07363529 0.08407248 0.09515138 0.10782872
 0.11713095
rock34.txt "Thu May 16 14:14:26 CDT 2013" 350 5 5 (IT-msec AV BX)
 0.01783103 0.01931072 0.02034049 0.02116910 0.02155512 0.02200790 0.02270794 0.02330389 0.02374338 0.02463241
 0.02574050 0.02576462 0.02530583 0.02512117 0.02477412 0.02396846 0.02344779 0.02349343 0.02334438 0.02267718
 0.02197003 0.02121119 0.02074105 0.02062369 0.02114633 0.02178081 0.02230348 0.02256573 0.02236285 0.02158248
 0.02066318 0.02036082 0.01971439 0.01902848 0.01881382 0.01843919 0.01793727 0.01765874 0.01750012 0.01714247
 0.01705087 0.01673302 0.01628498 0.01601756 0.01569990 0.01539952 0.01533754 0.01581052 0.01586397 0.01574210
 0.01565649 0.01548782 0.01510294 0.01489587 0.01480106 0.01456585 0.01423471 0.01377975 0.01322767 0.01253783
 0.01196470 0.01147071 0.01120932 0.01124845 0.01156592 0.01180196 0.01209482 0.01219572 0.01202936 0.01176203
 0.01156604 0.01136310 0.01138158 0.01180609 0.01246672 0.01324218 0.01409385 0.01494382 0.01547121 0.01586933
 0.01630397 0.01658809 0.01683707 0.01729295 0.01784865 0.01826536 0.01856989 0.01887150 0.01905035 0.01901166
 0.01877403 0.01867059 0.01846315 0.01832332 0.01838354 0.01868766 0.01907610 0.01965308 0.02043783 0.02139298
 0.02249042 0.02371966 0.02505915 0.02630446 0.02746986 0.02869832 0.03012209 0.03147316 0.03299648 0.03464102
 0.03617571 0.03761636 0.03899240 0.04023124 0.04130251 0.04235765 0.04335145 0.04442284 0.04534948 0.04610064
 0.04674927 0.04722218 0.04753116 0.04794536 0.04826476 0.04845414 0.04873878 0.04879383 0.04871039 0.04865699
 0.04839768 0.04790414 0.04734304 0.04663618 0.04597591 0.04546711 0.04529286 0.04567615 0.04627716 0.04740604
 0.04908476 0.05069782 0.05240365 0.05438626 0.05583288 0.05658329 0.05660662 0.05611670 0.05545047 0.05486245
 0.05405093 0.05322832 0.05247876 0.05145101 0.05023127 0.04934874 0.04903202 0.04859760 0.04807307 0.04741925
 0.04685731 0.04594821 0.04516810 0.04486358 0.04485440 0.04488872 0.04570826 0.04682774 0.04809373 0.04957682
 0.05132678 0.05320230 0.05448106 0.05538513 0.05614787 0.05657858 0.05646538 0.05659712 0.05606386 0.05525823
 0.05454124 0.05373163 0.05251946 0.05099538 0.04976247 0.04832990 0.04672707 0.04512790 0.04437519 0.04371111
 0.04374647 0.04484772 0.04766158 0.05156323 0.05685628 0.06416768 0.07363529 0.08407248 0.09515138 0.10782872
 0.11713095
rock38.txt "Thu May 16 14:16:00 CDT 2013" 350 5 5 (IT-msec AV BX)
 0.01783103 0.01931072 0.02034049 0.02116910 0.02155512 0.02200790 0.02270794 0.02330389 0.02374338 0.02463241
 0.02574050 0.02576462 0.02530583 0.02512117 0.02477412 0.02396846 0.02344779 0.02349343 0.02334438 0.02267718
 0.02197003 0.02121119 0.02074105 0.02062369 0.02114633 0.02178081 0.02230348 0.02256573 0.02236285 0.02158248
 0.02066318 0.02036082 0.01971439 0.01902848 0.01881382 0.01843919 0.01793727 0.01765874 0.01750012 0.01714247
 0.01705087 0.01673302 0.01628498 0.01601756 0.01569990 0.01539952 0.01533754 0.01581052 0.01586397 0.01574210
 0.01565649 0.01548782 0.01510294 0.01489587 0.01480106 0.01456585 0.01423471 0.01377975 0.01322767 0.01253783
 0.01196470 0.01147071 0.01120932 0.01124845 0.01156592 0.01180196 0.01209482 0.01219572 0.01202936 0.01176203
 0.01156604 0.01136310 0.01138158 0.01180609 0.01246672 0.01324218 0.01409385 0.01494382 0.01547121 0.01586933
 0.01630397 0.01658809 0.01683707 0.01729295 0.01784865 0.01826536 0.01856989 0.01887150 0.01905035 0.01901166
 0.01877403 0.01867059 0.01846315 0.01832332 0.01838354 0.01868766 0.01907610 0.01965308 0.02043783 0.02139298
 0.02249042 0.02371966 0.02505915 0.02630446 0.02746986 0.02869832 0.03012209 0.03147316 0.03299648 0.03464102
 0.03617571 0.03761636 0.03899240 0.04023124 0.04130251 0.04235765 0.04335145 0.04442284 0.04534948 0.04610064
 0.04674927 0.04722218 0.04753116 0.04794536 0.04826476 0.04845414 0.04873878 0.04879383 0.04871039 0.04865699
 0.04839768 0.04790414 0.04734304 0.04663618 0.04597591 0.04546711 0.04529286 0.04567615 0.04627716 0.04740604
 0.04908476 0.05069782 0.05240365 0.05438626 0.05583288 0.05658329 0.05660662 0.05611670 0.05545047 0.05486245
 0.05405093 0.05322832 0.05247876 0.05145101 0.05023127 0.04934874 0.04903202 0.04859760 0.04807307 0.04741925
 0.04685731 0.04594821 0.04516810 0.04486358 0.04485440 0.04488872 0.04570826 0.04682774 0.04809373 0.04957682
 0.05132678 0.05320230 0.05448106 0.05538513 0.05614787 0.05657858 0.05646538 0.05659712 0.05606386 0.05525823
 0.05454124 0.05373163 0.05251946 0.05099538 0.04976247 0.04832990 0.04672707 0.04512790 0.04437519 0.04371111
 0.04374647 0.04484772 0.04766158 0.05156323 0.05685628 0.06416768 0.07363529 0.08407248 0.09515138 0.10782872
 0.11713095
rock39.txt "Thu May 16 14:16:25 CDT 2013" 350 5 5 (IT-msec AV BX)
 0.01783103 0.01931072 0.02034049 0.02116910 0.02155512 0.02200790 0.02270794 0.02330389 0.02374338 0.02463241
 0.02574050 0.02576462 0.02530583 0.02512117 0.02477412 0.02396846 0.02344779 0.02349343 0.02334438 0.02267718
 0.02197003 0.02121119 0.02074105 0.02062369 0.02114633 0.02178081 0.02230348 0.02256573 0.02236285 0.02158248
 0.02066318 0.02036082 0.01971439 0.01902848 0.01881382 0.01843919 0.01793727 0.01765874 0.01750012 0.01714247
 0.01705087 0.01673302 0.01628498 0.01601756 0.01569990 0.01539952 0.01533754 0.01581052 0.01586397 0.01574210
 0.01565649 0.01548782 0.01510294 0.01489587 0.01480106 0.01456585 0.01423471 0.01377975 0.01322767 0.01253783
 0.01196470 0.01147071 0.01120932 0.01124845 0.01156592 0.01180196 0.01209482 0.01219572 0.01202936 0.01176203
 0.01156604 0.01136310 0.01138158 0.01180609 0.01246672 0.01324218 0.01409385 0.01494382 0.01547121 0.01586933
 0.01630397 0.01658809 0.01683707 0.01729295 0.01784865 0.01826536 0.01856989 0.01887150 0.01905035 0.01901166
 0.01877403 0.01867059 0.01846315 0.01832332 0.01838354 0.01868766 0.01907610 0.01965308 0.02043783 0.02139298
 0.02249042 0.02371966 0.02505915 0.02630446 0.02746986 0.02869832 0.03012209 0.03147316 0.03299648 0.03464102
 0.03617571 0.03761636 0.03899240 0.04023124 0.04130251 0.04235765 0.04335145 0.04442284 0.04534948 0.04610064
 0.04674927 0.04722218 0.04753116 0.04794536 0.04826476 0.04845414 0.04873878 0.04879383 0.04871039 0.04865699
 0.04839768 0.04790414 0.04734304 0.04663618 0.04597591 0.04546711 0.04529286 0.04567615 0.04627716 0.04740604
 0.04908476 0.05069782 0.05240365 0.05438626 0.05583288 0.05658329 0.05660662 0.05611670 0.05545047 0.05486245
 0.05405093 0.05322832 0.05247876 0.05145101 0.05023127 0.04934874 0.04903202 0.04859760 0.04807307 0.04741925
 0.04685731 0.04594821 0.04516810 0.04486358 0.04485440 0.04488872 0.04570826 0.04682774 0.04809373 0.04957682
 0.05132678 0.05320230 0.05448106 0.05538513 0.05614787 0.05657858 0.05646538 0.05659712 0.05606386 0.05525823
 0.05454124 0.05373163 0.05251946 0.05099538 0.04976247 0.04832990 0.04672707 0.04512790 0.04437519 0.04371111
 0.04374647 0.04484772 0.04766158 0.05156323 0.05685628 0.06416768 0.07363529 0.08407248 0.09515138 0.10782872
 0.11713095
rock4.txt "Thu May 16 14:00:50 CDT 2013" 350 5 5 (IT-msec AV BX)
 0.01783103 0.01931072 0.02034049 0.02116910 0.02155512 0.02200790 0.02270794 0.02330389 0.02374338 0.02463241
 0.02574050 0.02576462 0.02530583 0.02512117 0.02477412 0.02396846 0.02344779 0.02349343 0.02334438 0.02267718
 0.02197003 0.02121119 0.02074105 0.02062369 0.02114633 0.02178081 0.02230348 0.02256573 0.02236285 0.02158248
 0.02066318 0.02036082 0.01971439 0.01902848 0.01881382 0.01843919 0.01793727 0.01765874 0.01750012 0.01714247
 0.01705087 0.01673302 0.01628498 0.01601756 0.01569990 0.01539952 0.01533754 0.01581052 0.01586397 0.01574210
 0.01565649 0.01548782 0.01510294 0.01489587 0.01480106 0.01456585 0.01423471 0.01377975 0.01322767 0.01253783
 0.01196470 0.01147071 0.01120932 0.01124845 0.01156592 0.01180196 0.01209482 0.01219572 0.01202936 0.01176203
 0.01156604 0.01136310 0.01138158 0.01180609 0.01246672 0.01324218 0.01409385 0.01494382 0.01547121 0.01586933
 0.01630397 0.01658809 0.01683707 0.01729295 0.01784865 0.01826536 0.01856989 0.01887150 0.01905035 0.01901166
 0.01877403 0.01867059 0.01846315 0.01832332 0.01838354 0.01868766 0.01907610 0.01965308 0.02043783 0.02139298
 0.02249042 0.02371966 0.02505915 0.02630446 0.02746986 0.02869832 0.03012209 0.03147316 0.03299648 0.03464102
 0.03617571 0.03761636 0.03899240 0.04023124 0.04130251 0.04235765 0.04335145 0.04442284 0.04534948 0.04610064
 0.04674927 0.04722218 0.04753116 0.04794536 0.04826476 0.04845414 0.04873878 0.04879383 0.04871039 0.04865699
 0.04839768 0.04790414 0.04734304 0.04663618 0.04597591 0.04546711 0.04529286 0.04567615 0.04627716 0.04740604
 0.04908476 0.05069782 0.05240365 0.05438626 0.05583288 0.05658329 0.05660662 0.05611670 0.05545047 0.05486245
 0.05405093 0.05322832 0.05247876 0.05145101 0.05023127 0.04934874 0.04903202 0.04859760 0.04807307 0.04741925
 0.04685731 0.04594821 0.04516810 0.04486358 0.04485440 0.04488872 0.04570826 0.04682774 0.04809373 0.04957682
 0.05132678 0.05320230 0.05448106 0.05538513 0.05614787 0.05657858 0.05646538 0.05659712 0.05606386 0.05525823
 0.05454124 0.05373163 0.05251946 0.05099538 0.04976247 0.04832990 0.04672707 0.04512790 0.04437519 0.04371111
 0.04374647 0.04484772 0.04766158 0.05156323 0.05685628 0.06416768 0.07363529 0.08407248 0.09515138 0.10782872
 0.11713095
rock5.txt "Thu May 16 14:01:18 CDT 2013" 350 5 5 (IT-msec AV BX)
 0.01783103 0.01931072 0.02034049 0.02116910 0.02155512 0.02200790 0.02270794 0.02330389 0.02374338 0.02463241
 0.02574050 0.02576462 0.02530583 0.02512117 0.02477412 0.02396846 0.02344779 0.02349343 0.02334438 0.02267718
 0.02197003 0.02121119 0.02074105 0.02062369 0.02114633 0.02178081 0.02230348 0.02256573 0.02236285 0.02158248
 0.02066318 0.02036082 0.01971439 0.01902848 0.01881382 0.01843919 0.01793727 0.01765874 0.01750012 0.01714247
 0.01705087 0.01673302 0.01628498 0.01601756 0.01569990 0.01539952 0.01533754 0.01581052 0.01586397 0.01574210
 0.01565649 0.01548782 0.01510294 0.01489587 0.01480106 0.01456585 0.01423471 0.01377975 0.01322767 0.01253783
 0.01196470 0.01147071 0.01120932 0.01124845 0.01156592 0.01180196 0.01209482 0.01219572 0.01202936 0.01176203
 0.01156604 0.01136310 0.01138158 0.01180609 0.01246672 0.01324218 0.01409385 0.01494382 0.01547121 0.01586933
 0.01630397 0.01658809 0.01683707 0.01729295 0.01784865 0.01826536 0.01856989 0.01887150 0.01905035 0.01901166
 0.01877403 0.01867059 0.01846315 0.01832332 0.01838354 0.01868766 0.01907610 0.01965308 0.02043783 0.02139298
 0.02249042 0.02371966 0.02505915 0.02630446 0.02746986 0.02869832 0.03012209 0.03147316 0.03299648 0.03464102
 0.03617571 0.03761636 0.03899240 0.04023124 0.04130251 0.04235765 0.04335145 0.04442284 0.04534948 0.04610064
 0.04674927 0.04722218 0.04753116 0.04794536 0.04826476 0.04845414 0.04873878 0.04879383 0.04871039 0.04865699
 0.04839768 0.04790414 0.04734304 0.04663618 0.04597591 0.04546711 0.04529286 0.04567615 0.04627716 0.04740604
 0.04908476 0.05069782 0.05240365 0.05438626 0.05583288 0.05658329 0.05660662 0.05611670 0.05545047 0.05486245
 0.05405093 0.05322832 0.05247876 0.05145101 0.05023127 0.04934874 0.04903202 0.04859760 0.04807307 0.04741925
 0.04685731 0.04594821 0.04516810 0.04486358 0.04485440 0.04488872 0.04570826 0.04682774 0.04809373 0.04957682
 0.05132678 0.05320230 0.05448106 0.05538513 0.05614787 0.05657858 0.05646538 0.05659712 0.05606386 0.05525823
 0.05454124 0.05373163 0.05251946 0.05099538 0.04976247 0.04832990 0.04672707 0.04512790 0.04437519 0.04371111
 0.04374647 0.04484772 0.04766158 0.05156323 0.05685628 0.06416768 0.07363529 0.08407248 0.09515138 0.10782872
 0.11713095
rock6.txt "Thu May 16 14:02:02 CDT 2013" 350 5 5 (IT-msec AV BX)
 0.01783103 0.01931072 0.02034049 0.02116910 0.02155512 0.02200790 0.02270794 0.02330389 0.02374338 0.02463241
[truncated: 200,296 more chars]
